# Supplementary material for: Identification of SNPs and INDELS in swine transcribed sequences using short oligonucleotide microarrays
Source: BMC Genomics. 2008 May 29;9:252. doi: 10.1186/1471-2164-9-252 (PMC2442091; doi:10.1186/1471-2164-9-252)
Supplement: Additional File 1 — Click-'N-SNP. Instructions and procedure to execute SAS code for SFP discovery. [file 1471-2164-9-252-S1.zip]

Archive with 5 entries (4 files):
- click-'n-snp/
- click-'n-snp/AffymetrixInputEngine.sas
- click-'n-snp/btmethod.sas
- click-'n-snp/example_experimental_design.sas7bdat
- click-'n-snp/README - Click'N'SNP.pdf
