# Supplementary material for: Identification of SNPs and INDELS in swine transcribed sequences using short oligonucleotide microarrays
Source: BMC Genomics. 2008 May 29;9:252. doi: 10.1186/1471-2164-9-252 (PMC2442091; doi:10.1186/1471-2164-9-252)
Supplement: Additional File 1 — Click-'N-SNP. Instructions and procedure to execute SAS code for SFP discovery. [file 1471-2164-9-252-S1.zip › click-'n-snp/AffymetrixInputEngine.sas]

/*
SAS Microarray Affymetrix Input Engine

Name: AffymetrixInputEngine
Author: Tzu-Ming Chu, SAS Institute Inc.
Support: Tzu-Ming Chu, SAS Institute Inc.
History:
   tzuchu 28Aug02 initial coding   
   tzuchu 22Jan04 add binary CEL, CHP files 
   tzuchu 05Mar04 separate from Input Engine
   tzuchu 13Jan05 drop ProjectID, ExpType, DataPlatform
                  add VarCreateCode
   tzuchu 21Apr06 add options for BG correction,
                  Transformation, Probe Normalization,
                  and Experssion Summary

Description: InputEngine imports user provided 
raw file into SAS data set. The input data set 
is assumed to be Affymetrix CEL (probe data), 
or CHP (signal data) files.  
*/

/*
-----------------------------------------------------------
Copyright (C) 2004 SAS Institute, Inc. All rights reserved. 

Notice: 
The above copyright notice and this notice must appear in
any whole or partial copy of this code and any related
documentation. Permission to use, copy, and modify the
source code contained in this file is hereby granted, but
is limited to customers of SAS with a valid license for the
SAS software product with which this file was provided. 
Except as expressly set forth herein, the terms of such
license apply.
-----------------------------------------------------------
*/

/*Some modifications by Nicholas Hardison 2007*/

%let OutPath=%nrbquote(&datadir);
*%let MacroPath= &jmpdir%trim(Genomics\MacroLib);
%let BGMethod= None;
%let SmoothingBandwidthMultiplier= ;
%let OutPlotFile= ;
%let TransMethod= Log2;
%let ShiftFactor= ;
%let NormMethod= None;
%let ScaleFactor= ;
%let SumMethod= None;
%let ExpOutData=%nrbquote();
%let OutData=%nrbquote();
%let IncludeMM= no;
%let ProbeMapOutData=%nrbquote();
%let QCProbeOutData=%nrbquote();
%let ScanRows= 100;
%let UploadRawFiles= No;
%let KeepProcessInfo= No;    

OPTIONS nospool;
* program start;
* define input parameters;

*ProcessVariables;

%global CDFInFile DataInPath UploadRawFiles ExpInFile Log2Transform
   BGMethod SmoothingBandwidthMultiplier OutPlotFile TransMethod ShiftFactor
   NormMethod ScaleFactor SumMethod 
   ScanRows OutPath ExpOutData OutData IncludeMM ProbeMapOutData
   QCProbeOutData MacroPath 
   KeepProcessInfo ExpName;

*ProcessBody;


%macro AffyInputEngine;

*initialization;
%let ProcessName = AffymetrixInputEngine;

* check if there is a &_slash_ in the end of a path provided;
%macro CheckEndSlash(_path,_add=1);
	%let path1 = %nrbquote(%trim(&&&_path));
	/* %put path1 = &path1   slash = &_slash_; */
	%let len1 = %length(&path1);
	%let lastchar = %qsubstr(&path1,&len1,1);
	/* %put len1 = &len1  lastchar = &lastchar; */
   %if &_add %then %do;
      %if &lastchar ne %quote(&_slash_) %then 
         %let &_path = %nrbquote(&path1.&_slash_);
   %end;
   %else %do;
      %if &lastchar = %quote(&_slash_) %then %do;
         %let &_path = %qsubstr(&path1,1,%eval(&len1-1));
		%end;
   %end;
%mend CheckEndSlash;


%macro BeforeDataParse;
options nolabel;
* Check if &OutData and &ExpOutData are valid SAS data set names;
%PathName(&ExpInFile);
%checkdataname(_name=ExpOutData,_default=&tmpname,_SDS=1);
%let ExpName=%trim(&ExpOutData)_data; /*Save this for later*/
%checkdataname(_name=OutData,_default=%trim(&ExpOutData)_data,_SDS=1);
%if (&syserr | &exiterror) %then %do;
	%let exiterror = 1;
	%put ERROR: Errors in SAS output data name specification.;
%end;
%put OutData = &OutData;
%put ExpOutData = &ExpOutData;
%if %upcase(&ProcessName) = AFFYMETRIXINPUTENGINE %then %do;
   %checkdataname(_name=QCProbeOutData,_default=%trim(&ExpOutData)_qcpb,_SDS=1);
   %PathName(&CDFInFile);
   %checkdataname(_name=ProbeMapOutData,_default=probemap_%left(&tmpname),_SDS=1);
%end;
%else %if %upcase(&DataPlatform)=AGILENT | 
       %upcase(&DataPlatform)=GENEPIX |
       %upcase(&DataPlatform)=QUANTARRAY |
       %upcase(&DataPlatform)=SCANALYZE %then %do;
   %checkdataname(_name=SpotMapOutData,_default=%trim(&ExpOutData)_spmp,_SDS=1);
	%if %upcase(&DataPlatform)=AGILENT %then %do;
      %if %upcase(&SetFlag) = YES %then %do;
         %checkdataname(_name=FlagOutData,_default=%trim(&ExpOutData)_qflg,_SDS=1);
	   %end;
	%end;
%end;
%else %if %upcase(&DataPlatform)=ARRAYTRACK %then %do;
   %checkdataname(_name=ATAnnoOutData,_default=%trim(&ExpOutData)_atan,_SDS=1);
%end;

* create output libaray;
libname OutLib "&OutPath";
%if ^%length(&ScanRows) | &ScanRows < 0 %then %let ScanRows = 100; 

%DesignParse;
%mend BeforeDataParse;


%macro AfterDataParse;
%NObsVars(OutLib.&OutData);
%if %sysfunc(exist(OutLib.exitedwitherrors)) %then %do;
   proc datasets lib=OutLib nolist; 
      delete exitedwitherrors; 
   quit;
%end;

%if (&nobs=0 | &nvars=0) %then %do;
   data OutLib.exitedwitherrors;
      error=1;
   run;
   %put ERROR: Error(s) were encountered creating output combining data set.;
   %let exiterror = 1;
%end;

%mend AfterDataParse;


* determine path and filename from a full reference;
%macro PathName(_ref0);
   %global TmpPath TmpName TmpName2;
   %let _ref = %nrbquote(&_ref0);
   %put PathName: _ref = &_ref; 
   
   %let lp = %length(&_ref);
   %let flag = 0;
   %do i=1 %to &lp;
   	%let ri = %qsubstr(&_ref,&i,1);
   	%if &ri = %quote(&_slash_) %then %let x1 = &i;
   	%if &ri = %quote(.) %then %do;
   		%let x2 = &i;
   		%let flag = 1;
   	%end;
   %end;
   %if &flag = 0 %then %let x2 = %eval(&lp+1);
   %let TmpPath = %qsubstr(&_ref,1,&x1);
   %let TmpName = %qsubstr(&_ref,%eval(&x1+1),%eval(&x2-&x1-1));
   %let TmpName2 = %qsubstr(&_ref,%eval(&x1+1));
 
   %put PathName: TmpPath=&TmpPath TmpName=&TmpName TmpName2=&TmpName2;
   %if (%length(&TmpPath)=0) or (%length(&TmpName)=0) %then %let exiterror = 1;
%mend PathName;

* Check if user provided data name is valid a SAS data set name;
%macro CheckDataName(_name=,_default=,_SDS=0);
%if (&desktop ne false) or (&_SDS=1) %then %do;
   %if ^%length(&&&_name) %then %let &_name = %trim(%left(&_default));
	data _null_;
		name = trim(left("&&&_name"));
		j=0;
		do until(j=0);
		   j=notalnum(name,j+1);
		   if j>0 then substr(name,j,1)=' ';
		end;
	  name = translate(compbl(name),'_','');
	  if substr(name,1,1) in ('0','1','2','3','4','5','6','7','8','9') then do;
		  name2='_'||name;
		  call symput("&_name",substr(name2,1,min(length(name2),32)));
	  end;
	  else call symput("&_name",substr(name,1,min(length(name),32)));
	run;
%end;
%mend CheckDataName;

%macro DesignParse;
   %let ExpType = ;
   %CheckFileType(&ExpInFile,ExpType);
	%put ExpType= &ExpType;
   %if %upcase(&ExpType) = SAS %then %do;
      %PathName(&ExpInFile);
      libname tmp "&TmpPath";
      libname library "&TmpPath";
	  data OutLib.&ExpOutData;
	     set tmp.&TmpName;
	  run;
   %end;
   %else %do;
      * Check Excel file and OS system;
      %CheckExcel(&ExpType,The Experimental Design Table);
      %if &exiterror %then %goto exitdesignparse;
      ***** Added optional delimiter statement to handle bogus end-of-line characters;
      %if %upcase(&ExpType) = CSV %then %let delimiter = DELIMITER='2C0D'x;
      %else %if %upcase(&ExpType) = DLM %then %let delimiter = DELIMITER='200D'x;
      %else %if %upcase(&ExpType) = TAB %then %let delimiter = DELIMITER='090D'x;
      %else %let delimiter = ;
      PROC IMPORT OUT=OutLib.&ExpOutData 
           DATAFILE="&ExpInFile"
           DBMS=&ExpType REPLACE;
         GETNAMES=YES;
         &delimiter;
			%if %length(&delimiter) %then guessingrows=&ScanRows;;
      RUN; 
   %end;
   %if %upcase(&ProcessName) = AFFYMETRIXINPUTENGINE |
	    %upcase(&ProcessName) = AFFYMETRIXSNPINPUTENGINE |
       %upcase(&ProcessName) = BIOC_EXPRESSO %then %let CheckVar = Array File;
   %else %if %upcase(&ProcessName) = EXPERIMENTINPUTENGINE |
             %upcase(&ProcessName) = ARRAYTRACKINPUTENGINE %then 
      %let CheckVar = Array File Intensity;
	%else %if %upcase(&ProcessName) = ABI_ANALYSTINPUTENGINE %then 
	   %let CheckVar = Array File;
   %*else %let CheckVar = Array Channel File Intensity; 
   %else %let CheckVar = Array File Intensity;
   %CheckExpVarExist(&CheckVar,OutLib.&ExpOutData,Column Name(s)); 
   %if &exiterror = 1 %then %do; 
      %goto exitdesignparse; 
   %end;
/*%end;*/

* screen out empty column to avoid empty or missing column(s) in final merged data;
%let tid = %sysfunc(open(OutLib.&ExpOutData));
%let nObs = %sysfunc(attrn(&tid,NOBS));
%let nVars = %sysfunc(attrn(&tid,NVARS)); 
%global ChannelFound BkGdfound ArrayAlias ChannelAlias FileAlias WhereFound;
%let ColNameFound = 0;
%let ArrayFound = 0;
%let ChannelFound = 0;
%let BkGdfound = 0;
%let IntFound = 0;
%let WhereFound = 0;
%let FlagFound = 0;
%do i = 1 %to &nVars;
   %let CK_Var&i = %sysfunc(varname(&tid,&i));
   %let CK_VarType&i = %sysfunc(vartype(&tid,&i));
	%if %upcase(&&CK_Var&i) = COLUMNNAME %then %let ColNameFound = 1;
	%if %upcase(&&CK_Var&i) = ARRAY | %upcase(&&CK_Var&i) = CHIP | %upcase(&&CK_Var&i) = SPECTRUM %then %do;
      %let ArrayFound = 1;
		%let ArrayAlias = &&CK_Var&i;
	%end;
	%if %upcase(&&CK_Var&i) = CHANNEL | %upcase(&&CK_Var&i) = DYE %then %do;
      %let ChannelFound = 1;
		%let ChannelAlias = &&CK_Var&i;
	%end;
	%if %upcase(&&CK_Var&i) = BACKGROUND %then %let BkGdFound = 1;
	%if %upcase(&&CK_Var&i) = INTENSITY %then %let IntFound = 1;
	%if %upcase(&&CK_Var&i) = FILE | %upcase(&&CK_Var&i) = FILENAME %then
	   %let FileAlias = &&CK_Var&i;
	%if %upcase(&&CK_Var&i) = WHERE %then %let WhereFound = 1;
	%if %upcase(&&CK_Var&i) = FLAG %then %let FlagFound = 1;
%end;
%let tid = %sysfunc(close(&tid));

%if %upcase(&ProcessName) = ARRAYTRACKINPUTENGINE %then %do;
   %if %upcase(&BkGdSubtract) = YES & ^&BkGdFound %then %do;
	   %let exiterror = 1;
		%put ERROR: Column "Background" shall be in design file for performing background subtraction.;
	%end;
   %if %length(FlagFilter) & ^&FlagFound %then %do;
	   %let exiterror = 1;
		%put ERROR: Column "Flag" shall be in design file for performing specified Filter Expression based on Flag.;
	%end;
%end;

%put ArrayVar= &ArrayAlias;
%put ChannelVar= &ChannelAlias;

%global AffyExt;
data _null_;
   set OutLib.&ExpOutData end=eof;
   array _flag{&nVars} (&nVars*0);
   retain _flag1-_flag&nVars _ChkExt 0;  
   if _ChkExt = 0 then do;
      if &FileAlias ne '' then do;
         _AffyExt = upcase(substr(&FileAlias,length(&FileAlias)-2));
		   if _AffyExt in ('CEL','CHP') then call symput('AffyExt',_AffyExt);
         else call symput('AffyExt','ERROR');
         _ChkExt = 1;
	   end;
   end;
   %do i = 1 %to &nVars;
      %if &&CK_VarType&i=C %then if &&CK_Var&i ne '' then _flag{&i} = 1;
	  %else if &&CK_Var&i ne . then _flag{&i} = 1; ;
   %end;
   if eof;
   SumFlag = Sum( of _flag1-_flag&nVars ); 
   Call symput('SumFlag',SumFlag);
   %do i = 1 %to &nVars;
      call symput("Flag&i",_flag&i);
   %end; 
run;

%if %eval(&SumFlag-&nVars) %then %do;
   %let DelVars = ;
   %do i = 1 %to &nVars;
       %if &&Flag&i = 0 %then %let DelVars = &DelVars &&CK_Var&i;
   %end;
   data OutLib.&ExpOutData;
      set OutLib.&ExpOutData;
	   drop &DelVars;
   run;
%end;

%global Fnum;

* Open the new design table and get some stats;
%let tid = %sysfunc(open(OutLib.&ExpOutData));
%let nVars = %sysfunc(attrn(&tid,NVARS));
* Adjust for SAS naming conventions;
%global XnVars AllXVars;
%let XnVars = 0;
%let AllXVars = ;
%let CheckVars = ;
%do i = 1 %to &nVars; 
   %if %upcase(%substr(%sysfunc(varname(&tid,&i)),1,3)) = _X_ %then %do;
	   %let XnVars = %eval(&XnVars+1);
      %global XVar&XnVars;
		%let XVar&XnVars = %sysfunc(varname(&tid,&i));
		%let AllXVars = &AllXVars %substr(&&XVar&XnVars,4);
		%let CheckVars = &CheckVars &&XVar&XnVars;
	%end;
%end;
 
* Close the design table;
%let tid = %sysfunc(close(&tid));
%if &IntFound %then %let CheckVars = Intensity &CheckVars;
%if &BkGdFound %then %let CheckVars = &CheckVars Background;
* handeling ColumnName;
%if ^&ColNameFound %then %do;
   data OutLib.&ExpOutData;
	   set OutLib.&ExpOutData;
		%if ^&ChannelFound %then ColumnName = trim(left(&ArrayAlias));
      %else ColumnName = trim(left(&ArrayAlias))||'_'||trim(left(&ChannelAlias));;
	run; 
%end;
/*%if %upcase(&ProcessName) ne AFFYMETRIXSNPINPUTENGINE %then*/
   %let CheckVars = &CheckVars ColumnName;
%Naming(_Dset=OutLib.&ExpOutData,_AllVars=&CheckVars);

%if %upcase(&ProcessName) ne AFFYMETRIXSNPINPUTENGINE %then %do;
* check uniqueness of ColumnName;
data t;
   set OutLib.&ExpOutData;
	if &FileAlias ne ' ';
run;

data _null_;
   set t nobs=n;
   call symput("nvar1",n);
run;

proc sort data=t nodupkey;
   by columnname;
run;

data _null_;
   set t nobs=n;
   call symput("nvar2",n);
run;

%if &nvar1 ne &nvar2 %then %do;
   %if &ColNameFound %then 
      %put ERROR: Column "ColumnName" shall be unigue for each row in &ExpInFile;
   %else %if ^&ChannelFound %then 
      %put ERROR: Column "&ArrayAlias" shall be unique for each row in &ExpInFile;
	%else %put The combination of columns "&ArrayAlias" and "&ChannelAlias" shall be unigue for each row in &ExpInFile;
   %let exiterror = 1;
   %goto exitdesignparse; 
%end;
%end;

%put DesignParse completed.;

* check ending slash for &DataInPath;
%CheckEndSlash(DataInPath);

%exitdesignparse:;
%if (&syserr | &exiterror) %then %put ERROR: DesignParse exited due to errors.;
%mend DesignParse;

* Check file type;
%macro CheckFileType(_File,_FileType,_ErrorFlag=1);
   %let _len_ = %length(&_File);
   %if %substr(&_File,%eval(&_len_-3),1) = . %then
      %let _exten_ = %upcase(%substr(&_File,%eval(&_len_-3)));
   %else %let _exten_ = %upcase(%substr(&_File,%eval(&_len_-8)));
   %if (&_exten_ = .XLS) %then %let &_FileType = EXCEL2000;
   %else %if (&_exten_ = .CSV) %then %let &_FileType = CSV;
   %else %if (&_exten_ = .TXT) %then %let &_FileType = TAB;
   %*else %if (&_exten_ = .DAT) %then %let &_FileType = TAB;
   %else %if (&_exten_ = .SAS7BDAT) %then %let &_FileType = SAS;
   %else %do;
	   %if &_ErrorFlag %then %do;
         %let exiterror = 1;
         %put ERROR: Specified file extension must be .csv, .sas7bdat, .txt, or .xls.;
		%end;
		%else %do;
         %if %length(&FileType) = 0 %then %do;
            %put ERROR: File Type specification is needed.;
            %let exiterror = 1;
         %end;
		%end;
   %end;
   %if %sysfunc(fileexist(&_File)) = 0 %then %do;
      %let exiterror = 1;
      %put ERROR: &_File does not exist.;
   %end;
%mend CheckFileType;

* modify from CheckVarExist for handling column alias in design file;
%macro CheckExpVarExist(_Vars,_Dset,_Label,_ShowError=1);
   %let _error_ = 0;
   %let _count_ = 0;
   %let _i_ = 1;
   %do %while(%length(%scan(%quote(&_Vars),&_i_)));
      %let _found_ = 0;
      %let _ds_ = %sysfunc(open(&_Dset));
		* check alias for Array, Channel, and File;
		%if %upcase(%scan(%quote(&_Vars),&_i_)) = ARRAY %then
         %let _found_ = %eval(%sysfunc(varnum(&_ds_,ARRAY)) + 
                              %sysfunc(varnum(&_ds_,CHIP))  +
                              %sysfunc(varnum(&_ds_,SPECTRUM)));
		%else %if %upcase(%scan(%quote(&_Vars),&_i_)) = CHANNEL %then 
         %let _found_ = %eval(%sysfunc(varnum(&_ds_,CHANNEL)) + 
                              %sysfunc(varnum(&_ds_,DYE)));
		%else %if %upcase(%scan(%quote(&_Vars),&_i_)) = FILE %then 
         %let _found_ = %eval(%sysfunc(varnum(&_ds_,FILE)) + 
                              %sysfunc(varnum(&_ds_,FILENAME)));
		%else %let _found_ = %eval(%sysfunc(varnum(&_ds_,%scan(%quote(&_Vars),&_i_)));
      %let _rc_=%sysfunc(close(&_ds_));
      %if ^&_found_ %then %do;
         %let exiterror = 1;
         %let _error_ = 1;
         %if &_count_ %then %let _BadVars_ = &_BadVars_, "%scan(%quote(&_Vars),&_i_)";
         %else %let _BadVars_ = "%scan(%quote(&_Vars),&_i_)";
         %let _count_ = %eval(&_count_+1);
      %end;
      %let _i_ = %eval(&_i_+1);
   %end;
   %if &_ShowError %then %do;
      %if &_count_>1 %then %let _d_ = do;
      %else %let _d_ = does;
      %if &_error_ %then %put ERROR: &_Label &_BadVars_ &_d_ not exist in the data set specified in &_Dset.;
   %end;
%mend CheckExpVarExist;

* Check for naming convention;
* 1. check leading letter;
* 2. call proc transpose twice to get valid SAS variable name; 
%macro Naming(_Dset=,_AllVars=);
   %let _i_ = 1;
   %do %while(%length(%scan(&_AllVars,&_i_)));
	   %put Check naming on variable number &_i_ - %scan(&_AllVars,&_i_);
      %let _Name&_i_._ = %scan(&_AllVars,&_i_);
      data tmp0;
         set &_Dset;
         length tmp $32;
         NCL1 = substr(trim(left(&&_Name&_i_._)),1,1);
         if upcase(NCL1) in ('_','A','B','C','D','E','F','G','H','I',
                             'J','K','L','M','N','O','P','Q','R','S',
                             'T','U','V','W','X','Y','Z') then NCflag = 1;
         if NCflag ne 1 then tmp = '_'||trim(left(&&_Name&_i_._));
         else tmp = trim(left(&&_Name&_i_._));
         order = _n_;
         drop NCL1 NCFlag &&_Name&_i_._;
         rename tmp=&&_Name&_i_._;
      run;

		* modify length;
		data a; 
		   set tmp0 end=_e;
			retain _len_;
			if _n_ = 1 then _len_ = length(&&_Name&_i_._);
			else _len_ = max(length(&&_Name&_i_._),_len_);
			if _e then call symput('_NameLen_',_len_);
		run;

		data tmp0;
		   set tmp0;
			length _NewName_ $ &_NameLen_;
			_NewName_ = &&_Name&_i_._;
			drop &&_Name&_i_._;
			rename _NewName_ = &&_Name&_i_._;
		run;

      proc sort data=tmp0;
         by &&_Name&_i_._;
      run;

      proc sort data=tmp0(keep=&&_Name&_i_._) out=tmp1 nodupkey;
         by &&_Name&_i_._;
      run;

      proc transpose data=tmp1 out=tmp2(drop=_name_);
         var &&_Name&_i_._;
         id &&_Name&_i_._;
      run;

      proc contents data=tmp2 out=tmp3(keep=NAME) noprint;
      run;

      %let found = 0;
      data _null_;
        set tmp3;
        if upcase(NAME) = "_LABEL_" then do;
           call symput('found',1);
           stop;
        end;
      run;

      %if &found %then %do;
         data tmp2;
            set tmp2;
            drop _Label_;
         run;
      %end;

      proc transpose data=tmp2 out=tmp4(rename=(col1=&&_Name&_i_._));
         var _all_;
      run;

      proc sort data=tmp4;
         by &&_Name&_i_._;
      run;

      data tmp5;
         merge tmp0 tmp4;
         by &&_Name&_i_._;
      run;

     proc sort data=tmp5;
        by order;
     run;

     data &_Dset;
        set tmp5;
        &&_Name&_i_._ = _name_;
        drop order _name_;
     run;
     %let _i_ = %eval(&_i_+1);
   %end;
   %put End of Checking Names in Data Set - &_Dset;
%mend Naming;

****************************************************************************;
*****   Parse CDF: convert Affy s .CDF file into SAS data (ProbeMap_)  *****;
****************************************************************************;
%macro CDFParse;
* check if CDF file match up the CCEL data;
%global CDFChip CDFVersion;
data _null_;
   infile "&CDFInFile" MISSOVER TRUNCOVER DLM='090d'X;
	length x $30;
	input x $;
	if upcase(x) =: 'NAME=' then call symput('CDFChip',trim(substr(x,6)));
	if upcase(x) =: '[QC' | upcase(x) =: '[UNIT' then stop;
run;
%let CDFChip2 = %sysfunc(translate(&CDFChip,_,-));
%put CDFChip = &CDFChip;
* adjust for different naming between cel and cdf in the older version of following chips:
1. MG_U74Av2
2. Mu11ka_a
3. Mu11kb_a
4. HG_U95Av2;
%if %upcase(&CDFChip2) = MG_U74AV2 %then %let CDFChip = MG_U74A;
%else %if %upcase(&CDFChip2) = MU11KA_A %then %let CDFChip = Mu11KsubA;
%else %if %upcase(&CDFChip2) = MU11KB_A %then %let CDFChip = Mu11KsubB;
%else %if %upcase(&CDFChip2) = HG_U95AV2 %then %let CDFChip = HG_U95A;


%let CDFVersion=4;
data _null_;
   infile "&CDFInFile" DLM='090d'X;
   input @'Version=' v 11;
   call symput('CDFVersion',v);
   stop;
run;
%put CDF version = &CDFVersion;

%if &CDFVersion < 4 %then %do;
   data CDF (label = "Probe Map");
      retain Unit 0 TmpID '        ';
      infile "&CDFInFile" 
	          MISSOVER TRUNCOVER  
             DLM='090d'X;
      Length X $20 X1 $17 Unit 8 X_Coordinate 3 Y_Coordinate 3 Probe_Set_ID $32
             PM_Flag $1 Probe 3;
      INPUT  X $ @;

      X1 = upcase(scan(x,1,'='));
      if X1 = 'CELLHEADER' then delete;
      if X1 = 'UNITNUMBER' then Unit = scan(x,2,'=') + 0;
      if X1 =: '[QC' then TmpID = compress(X,'[]');
      if X1 =: 'CELL' then do;
         if unit = 0 then do; 
	         * importing QC probes;
	         input Y_Coordinate F3 $ F4 $ Probe $ F5 $ PM_Flag $ F8 $;
		      * PM_Flag can be '.' if the original value is '-1'
		        or ' ' if the original value is empty;
            Probe_Set_ID = TmpID;
         end;
	      else do;
            input  Y_Coordinate F3 $ F4 $ Probe_Set_ID $ F6 $ F7 $
                   F8 $ PBase $ TBase $ Probe;
            if pbase=tbase then PM_Flag = '0';
                           else PM_Flag = '1';
	      end;
         X_Coordinate=input(scan(X,2,'='),4.);
      end;
      else delete;

      label Unit='Unit No'
            Probe_Set_ID='Probe Set ID'
            Probe='Probe No'
	         PM_Flag='PM Indicator';
      Keep Unit X_Coordinate Y_Coordinate Probe_Set_ID Probe PM_Flag;
   run;
%end;
%else %do;
   data PID (label = "Chip Description File");
      infile "&CDFInFile" RECFM=N lrecl=32767;
		length Probe_Set_ID $32;
      retain nUnit nQCUnit count Version 0;
      count = count+1;
      if _n_=1 then do;
         input Magic IBR4. Version IBR4. nCol IBR2. nRow IBR2. nUnit IBR4.
		         nQCUnit IBR4. SeqLen IBR4. +SeqLen @;
			call symput('xloc',24+SeqLen+64*nUnit);
			call symput('nUnit',nUnit);
         call symput('nQCUnit',nQCUnit);
      end;
      input Probe_Set_ID $Char64. @;
		Probe_Set_ID = compress(Probe_Set_ID,,'c');
      if count>(nUnit) then stop; 
      label Probe_Set_ID='Probe Set ID';
      keep Probe_Set_ID; 
   run;

   data QC;
      infile "&CDFInFile" RECFM=N lrecl=32767;
		Length Unit 8 X_Coordinate 3 Y_Coordinate 3 Probe_Set_ID $32 PM_Flag $1 Probe 3;
		retain count nProbe nByte Unit 0;
		count = count + 1;
		Probe_Set_ID = "QC"||trim(left(Count));
		if _n_ = 1 then do;
         input +&xloc +(4*&nUnit+4*&nQCUnit);
		end;
      input Type IBR2. nProbe IBR4. @;
		nByte = nByte + 6 + 7*nProbe;
		do Probe = 0 to (nProbe-1);
		   input X_Coordinate IBR2. Y_Coordinate IBR2. PLen IBR1. 
               PFlag IBR1. BFlag IB1. @;
			PM_Flag = put(PFlag,1.);
			output;
		end;
		if count = &nQCUnit then do;
		   call symput('xloc2',&xloc+(4*&nUnit+4*&nQCUnit)+nByte);
         stop;
		end;
      label Unit='Unit No'
            Probe_Set_ID='Probe Set ID'
            Probe='Probe No'
	         PM_Flag='PM Indicator';
      Keep Unit X_Coordinate Y_Coordinate Probe_Set_ID Probe PM_Flag;
	run;

	data CDF(label = "Chip Description File");
      infile "&CDFInFile" RECFM=N lrecl=32767;
		Length Unit 8 X_Coordinate 3 Y_Coordinate 3 Probe_Set_ID $32 PM_Flag $1 Probe 3;
	   retain count 0;
		count = count + 1;
		if _n_ = 1 then do;
         input +&xloc2 @;
		end;
      input Type IBR2. Direction IBR1. nAtom IBR4. nBlock IBR4. nCell IBR4.
            Unit IBR4. nCpA IBR1. @;
		if _n_ = 1 then call symput('UnitType',Type);
		do i = 1 to nBlock;
		   input nbAtom IBR4. nbCell IBR4. nbCpA IBR1. bDirection IBR1. 
		         pAtom IBR4. unused IBR4. BlockName $Char64. @;
			Probe_Set_ID = BlockName;
			do j = 1 to nbCell;
			   input ncAtom IBR4. X_Coordinate IBR2. Y_Coordinate IBR2. IndexPos IBR4.
				      pBase $Char1. tBase $Char1. @;
				Probe = ncAtom;
            if pBase=tBase then PM_Flag = '0';
                           else PM_Flag = '1';
				output;
			end;
		end;
      label Unit='Unit No'
            Probe_Set_ID='Probe Set ID'
            Probe='Probe No'
	         PM_Flag='PM Indicator';
      Keep Unit X_Coordinate Y_Coordinate Probe_Set_ID Probe PM_Flag;
   run;

	%if &UnitType = 2 %then %do;
	   * Genotyping Chips;
	   data CDF; set PID; run;
	%end;
	%else %do;
	   proc append base=CDF data=qc;
      run;
	%end;
%end;

%put CDFParse completed.;
%mend CDFParse;

***********************************************************************;
*****   Parse CEL (probe data):                                   *****;
*****   convert Affy s .CEL files into SAS data combining with    *****;
*****   experiment factors.                                       *****;
***********************************************************************;
%macro CELParse;
%let VeryStart = %sysfunc(round(%sysevalf(%sysfunc(time())),.01));
%let Day1 = %sysfunc(round(%sysevalf(%sysfunc(date()))));
 
%if %sysfunc(exist(OutLib.&OutData)) %then %do;
   proc datasets library=OutLib nolist; 
      delete &OutData; 
   quit;
%end;
%if %sysfunc(exist(OutLib.&ProbeMapOutData)) %then %do;
   proc datasets library=OutLib nolist; 
      delete &ProbeMapOutData; 
   quit;
%end;
%if %sysfunc(exist(OutLib.&QCProbeOutData)) %then %do;
   proc datasets library=OutLib nolist; 
      delete &QCProbeOutData; 
   quit;
%end;

%* Create probemap which contains annotation for coordinates;
%if %upcase(&ProbeUsed) = %str(BOTH PM MM) %then %do;
   %let PU= ;
   %let DropFlag= ;
%end;
%else %do;
   %let PU=%str(and PM_Flag='1'); 
   %let DropFlag=PM_Flag;
%end;
Proc sort data=CDF (where=(Probe_Set_ID^=:'QC' &PU))
          out=OutLib.&ProbeMapOutData (Drop=&DropFlag);
   by &Gene Probe &DropFlag;
run;

* screen out empty file;
data ETable;
   set OutLib.&ExpOutData;
   if &FileAlias ne '';
run;

%nobsvars(ETable);
%global nRawFiles RawFiles;
%let nRawFiles = &nobs;
%let _AllCol_ = ;
%* start parsing;
%do i_chip = 1 %to &nRawFiles;
   data _null_;
      set ETable;
      if _n_ = &i_chip then do;
	      call symput('CEL',trim(left(File)));
		   call symput('ColName',trim(left(ColumnName)));
		   %if &WhereFound %then call symput('WH',%str(Where));;
		   end;
   run;
	
   %let _Skip = 0;
   %let flagdot = 0;
   %if %length(&CEL)>4 %then %do;
      %if %upcase(%substr(&CEL,%length(&CEL)-3,4))=.CEL %then %do;
         %let datafile=&DataInPath.&CEL;
 	     %let flagdot = 1;
	  %end;
   %end; 
   %if &flagdot=0 %then %do; 
	  %if %sysfunc(fileexist(&DataInPath.&CEL..CEL)) %then %do;
         %let datafile=&DataInPath.&CEL..CEL;
		 %let CEL = &CEL..CEL;
	  %end;
      %else %if %sysfunc(fileexist(&DataInPath.&CEL..cel)) %then %do;
         %let datafile=&DataInPath.&CEL..cel;
		 %let CEL = &CEL..cel;
	  %end;
	  %else %put ERROR: &DataInPath.&CEL does not exist.;
   %end; 
   %if ^%sysfunc(fileexist(&datafile)) %then %do;
      %let _Skip = 1;
	  %put ERROR: &datafile does not exist.;
   %end;
   %if %upcase(&UploadRawFiles) = YES %then %do;
      %if &i_chip = 1 %then %let RawFiles = &CEL;
      %else %let RawFiles = &RawFiles,&CEL;
   %end;

   %if ^&_Skip %then %do;
	   %let _AllCol_ = &_AllCol_ &ColName;
      /* check version */
      %global CelVersion;
      %let CelVersion = 4;
      data _null_;
         infile "&Datafile" DLM='090d'X;
         input @'Version=' v :9.;
	     call symput('CelVersion',v);
         stop;
      run;
      * &CelVersion will be 3 for version 3 CEL or 4 for version 4 CEL.;

      %let CELMatch = 0;
      /* import CEL files */ 
      %if &CelVersion = 3 %then %do; 
		   * Check if CDF file match with CELs;
         data _null_;
            infile "&Datafile" MISSOVER TRUNCOVER DLM='090d'X;
	         length x $300;
	         input x $;
	         if upcase(x) =: 'DATHEADER=' then do;
	            if index(upcase(x),upcase("&CDFChip")) then call symput('CELMatch',1);
            end;
	         if upcase(x) =: '[INTENSITY]' then stop;
         run;   
			%if ^&CELMatch %then %do;
			   %let exiterror = 1;
			   %put ERROR: The chip type, &CDFChip, does not match up with the CEL files.; 
				%goto exit;
			%end;

         data CEL (label = "Probe Data");
            infile "&Datafile" DLM='090d'X ;
	         length X_Coordinate 3 Y_Coordinate 3 Mean 4;
            %*** Find the beginning of the Intensity Section;
            input @'[INTENSITY]' ; 
            %*** Find the key word for Number of Cells and obtain value;
            input @'NumberCells=' numCells :9.;
            %*** Find data header line (data begins on next line);
            input @'CellHeader=';
      
	         do i = 1 to numCells;
               INPUT  X_Coordinate Y_Coordinate Mean ;
					/*
               %* Copy the values of experimental factors;
               %do j = 1 %to %eval(&Fnum-1); 
                  &&VarName&j = &&tmp&j;
               %end;  
					*/
               output;
            end; 
            drop numCells i;
         run;
      %end;
      %else %do;
		   * check GeneChip type with CDF file;
		   data _null_;
            infile "&Datafile" RECFM=N lrecl=32767;
            if _n_=1 then do;
               input +20 l IBR4. @;
					call symput('StrLen',l);
					call symput('StrLenEnd',l+24);
            end;
				if _n_=2 then stop;
         run;

			data _null_;
            infile "&Datafile" RECFM=N lrecl=32767;
				length Header $ &StrLen;
            if _n_=1 then do;
               input Header $ 25-&StrLenEnd @;
            end;
				if index(upcase(Header),upcase("&CDFChip")) then call symput('CELMatch',1);
				if _n_=2 then stop;
         run;
			  
			%if ^&CELMatch %then %do;
			   %let exiterror = 1;
			   %put ERROR: The chip type, &CDFChip, does not match up with the CEL files.; 
				%goto exit;
			%end;

         data CEL (label = "Probe Data");
            infile "&Datafile" RECFM=N lrecl=32767;
            length X_Coordinate 3 Y_Coordinate 3 Mean 4;
            if _n_=1 then do;
               input +8 nCol IBR4. +4 nRec IBR4. nSkip IBR4. +nSkip nSkip IBR4.
                     +nSkip nSkip IBR4. +nSkip +16 @@;
               retain nCol nRec;
            end;
            X_Coordinate = _n_ - (ceil(_n_/nCol)-1)*nCol - 1;
            Y_Coordinate = ceil(_n_/nCol) - 1;
            input Mean IEEER4. STDV IEEER4. nPixels IBR2. @@;
				/*
            %* Copy the values of experimental factors;
            %do j = 1 %to %eval(&Fnum-1); 
               &&VarName&j = &&tmp&j;
            %end;
            */ 
            if _n_ > nRec then stop;
		    drop nCol nRec nSkip STDV nPixels;
         run;
      %end;

      %if &i_chip = 1 %then %do;
         %nObsVars(CEL);
         %if &nobs=0 %then %do;
            %put ERROR: Error(s) were encountered importing CEL file. This error may be caused by specifying incorrect DataPlatform;
            %let exiterror = 1;
		    %goto exit;
         %end;
      %end;

      proc sort data=CEL;
         by Y_Coordinate X_Coordinate;
      run;

      %let PU = ;
      %let DropFlag2 = ;
      %let KeepFlag = PM_Flag;
      %if %upcase(&ProbeUsed) = PM & %upcase(&BGMethod) ne MM %then %do;
         %let PU = %str(and (PM_Flag='1' or Probe_Set_ID =: 'QC')); %*keep PM only;
         %let DropFlag2 = PM_Flag;
	      %let KeepFlag = ;
      %end;

		proc sort data=CDF;
		   by Y_Coordinate X_Coordinate;
		run;

		%if %upcase(&BGMethod) = NONE | %upcase(&BGMethod) = MM %then %do;
         data CEL(drop=Y_Coordinate X_Coordinate mean &DropFlag2)
              QC(drop=mean);
            merge CDF(in=CDF) CEL(in=CEL);
            by Y_Coordinate X_Coordinate;
	         if CDF and CEL &PU;
		      %if &WhereFound %then where &WH;;
			   if Probe_Set_ID =: 'QC' then do; 
               &ColName = Mean;
               output QC;
			   end;
			   else do;
			      %if %upcase(&TransMethod) = NONE %then %do;
                  &ColName = Mean;
				   %end;
				   %else %if %upcase(&TransMethod) = LOG2 | %upcase(&TransMethod) = SHIFTED LOG2 %then %do;
                  if (Mean+&ShiftFactor)>0 then &ColName = log2(Mean+&ShiftFactor);
	               else &ColName = .;
				   %end;
	            output CEL;
            end; 
         run;
		%end;
		%else %if %upcase(&BGMethod)=KERNEL SURFACE %then %do;
		   data CEL;
            merge CDF(in=CDF) CEL(in=CEL);
            by Y_Coordinate X_Coordinate;
	         if CDF and CEL &PU;
		      %if &WhereFound %then where &WH;;
         run;
			%let ZVars = Mean;
			%let SurfaceSummary_OutData=CELS;
			%SurfaceConstruct;
			proc sort data=CEL;
			   by Y_Block X_Block;
			run;

			Proc sort data=CELS;
			   by Y_Block X_Block;
			run;

			data CEL(drop=Y_Coordinate X_Coordinate &DropFlag2) QC;
			   merge CEL CELS(rename=(Mean=sMean) drop=Min_Mean Density_Mean);
				by Y_Block X_Block;
				if Probe_Set_ID ne '';
			   if Probe_Set_ID =: 'QC' then do; 
               &ColName = Mean;
               output QC;
			   end;
			   else do;
			      %if %upcase(&TransMethod) = NONE %then %do;
                  &ColName = Mean - sMean;
				   %end;
				   %else %if %upcase(&TransMethod) = LOG2 | %upcase(&TransMethod) = SHIFTED LOG2 %then %do;
                  if (Mean-sMean+&ShiftFactor)>0 then &ColName = log2(Mean-sMean+&ShiftFactor);
	               else &ColName = .;
				   %end;
	            output CEL;
            end; 
				drop Y_Block X_Block Mean sMean;
			run;

			proc sort data=QC;
			   by y_coordinate x_coordinate;
			run;
		%end;

      proc sort data=CEL;
         by &Gene Probe &KeepFlag;
      run;

      %if %upcase(&BGMethod) = %str(MM) %then %do;
         data CEL;  
	         merge CEL(where=(PM_Flag='0') rename=(&ColName=MM))
                  CEL(where=(PM_Flag='1'));
		      by &Gene Probe;
		      %if %upcase(&TransMethod)=LOG2 | %upcase(&TransMethod)=SHIFTED LOG2 %then %do;
               if (2**&ColName-2**MM+&ShiftFactor) > 0 then &ColName = log2(2**&ColName-2**MM+&ShiftFactor);
	            else &ColName = .;
		         drop PM_Flag MM;
		      %end;
		      %else %if %upcase(&TransMethod)=NONE %then %do;
		         &ColName = &ColName - MM; 
			      drop PM_Flag MM;
		      %end;
	      run;
			%let KeepFlag = ;
      %end;

************;
%if %upcase(&NormMethod) = MEAN SCALING | %upcase(&NormMethod) = MEDIAN SCALING %then %do;
	proc stdize data=CEL out=CEL method=%scan(&NormMethod,1);
		var &ColName;
	run;
   %if &ScaleFactor ne 0 %then %do;
	   data CEL;
	      set CEL;
		   &ColName = &ColName + &ScaleFactor;
	   run;
	%end;
%end;

%if %upcase(&SumMethod) ne NONE %then %do;
   proc means data=CEL nway noprint;
	   by &Gene;
      %if &ProbeUsed = BOTH PM MM %then class PM_Flag;;
		id probe_set_id;
		var &&ColName;
		output out=CEL(drop=_FREQ_ _TYPE_) &SumMethod=&ColName;
	run;
%end; 
*************;

      %if %sysfunc(exist(OutLib.&OutData)) %then %do;
		   %nObsVars(CEL);
		   data OutLib.&OutData;
			   merge OutLib.&OutData CEL;
				%if &nObs ne &_nObs1 %then by &Gene Probe &KeepFlag;;
			run;

		   %nObsVars(QC);
			data OutLib.&qcprobeoutdata;
			   merge OutLib.&qcprobeoutdata QC;
				%if &nObs ne &_nObsQ1 %then by y_coordinate x_coordinate;;
			run;
         %if %upcase(&BGMethod)=KERNEL SURFACE %then %do;
			   data surface;
				   merge surface CELS(drop=Min_Mean Density_Mean);
					by Y_Block X_Block;
					rename Mean=&ColName;
				run;
			%end;
	   %end;
      %else %do;
		   %nObsVars(CEL);
			%let _nObs1 = &nObs;
		   %nObsVars(QC);
			%let _nObsQ1 = &nObs;
	      proc datasets library=OutLib nolist;
		      %if "%sysfunc(pathname(work))"="%sysfunc(pathname(OutLib))" %then %do;
               change CEL=&OutData;
			      change QC=&QCProbeOutData;
			   %end;
			   %else %do;
               copy in=work out=OutLib;
               select CEL QC;
               change CEL=&OutData QC=&QCProbeOutData;
			   %end;
         quit;
         %if %upcase(&BGMethod)=KERNEL SURFACE %then %do;
			   data Surface;
				   set CELS(drop=Min_Mean Density_Mean);
					rename Mean = &ColName;
				run;
			%end;
	  %end;
   %end;
%end;
%* end of parsing;

%if %length(&OutPlotFile) %then %do;
   %let ZVars = &_AllCol_; 
	%let SurfaceSummary_OutData=Surface;
	%SurfaceSetUp;
%end;

%let day2 = %sysfunc(round(%sysevalf(%sysfunc(date()))));
%let VeryEnd = %sysfunc(round(%sysevalf(%sysfunc(time())),.01));
%if &day1 = &day2 %then %do;
   %let TotalTime = %sysfunc(round(%sysevalf(&VeryEnd - &VeryStart),.01));
%end;
%else %do;
   %let TotalTime = %sysevalf((&day2-&day1)*86400) + %sysfunc(round(%sysevalf(&VeryEnd - &VeryStart),.01));
%end;  

data _null_;
   t = &TotalTime;
   put "The total importing time is" t time11.2;
run;
%put CELParse completed.;

%exit:;
%mend CELParse;

* Packaging macros;
%macro PackageBegin(_ProcessName);
   %global ProcessID ProcessNameValue rcp OriginalProcessName;
   %let ProcessID = 0;
   %let _description_ = &_ProcessName Results Package;
   %let ProcessNameValue = Project=&_ProcessName;
   %let OriginalProcessName = &_ProcessName;
   %let rcp = 0;
	
      %global _pkn;
      %let _pkn = 0;
   %if &Desktop=true %then %do;
   %end;
   %else %do;
      %syscall package_begin(ProcessID,_description_,ProcessNameValue,rcp);
      %Checkrc(Package_Begin,_rc=&rcp);
   %end;
%mend PackageBegin;

* determine number of observations and variables;
%macro NObsVars(_ds);
   %global nvars nobs nlobs;
   %let _dset_ = &_ds;
   %let _dsid_ = %sysfunc(open(&_dset_));
   %if &_dsid_ %then %do;
      %let nobs = %sysfunc(attrn(&_dsid_,NOBS));
      %let nlobs = %sysfunc(attrn(&_dsid_,NLOBS));
      %let nvars = %sysfunc(attrn(&_dsid_,NVARS));
      %let _rc_ = %sysfunc(close(&_dsid_));
   %end;
   %else %do;
      %put ERROR: Open for data set &_dset_ failed - %sysfunc(sysmsg());
      %let nobs = 0;
      %let nlobs = 0;
      %let nvars = 0;
      %let exiterror = 1;
   %end;
%mend NObsVars;

%macro ExitSDSProcess(_outpath, _processname, _syserr, _exiterror);
	%if (&_syserr = 3 | &_syserr > 4 | &_exiterror) %then %put ERROR: &_processname exited due to errors.;
%mend ExitSDSProcess;


%macro UtilInit;
	%global Desktop _slash_ exiterror OutDataFormat AllJSLIncludedFiles;
	%let AllJSLIncludedFiles =;
	%let exiterror = 0;

	
	/* specify output data format, valid values are sas7bdat and txt.
		sas7bdat does not work on linux for JMP6, jmp and xls formats are possible
	   with SAS 9.2 via the new label option in proc export */
	%if &sysscp = WIN %then %let OutDataFormat = sas7bdat;
	%else %let OutDataFormat = txt;
	
	/*  Determine what OS we are on, so that we know which slash to look for */
	/* %put sysscp = &sysscp; */
	%if &sysscp = WIN %then %let _slash_ = \;
	%else %let _slash_ = /;
	
	/* Determine what engine is running */
	%if &SYSPROCESSNAME=DMS Process %then %do;

		%let Desktop = none;
	%end;
   %else %do;
		%if %symexist(_SDDPRC_)=1 %then %do;
			%let Desktop = false;
			%if %symexist(SDDPARMS) %then %do; 
				%let _tid_ = %sysfunc(open(&SDDPARMS));
				%let _nObs_ = %sysfunc(attrn(&_tid_,NOBS)); %put NOBS = &_nOBS_;
				%let listOfMacros = ;
				%do _j_ = 1 %to &_nObs_; 
					%let _rc_=%sysfunc(fetchobs(&_tid_,&_j_));
					%if (%sysfunc(getvarc(&_tid_,%sysfunc(varnum(&_tid_,parmtype)))) = INTABLE |
						  %sysfunc(getvarc(&_tid_,%sysfunc(varnum(&_tid_,parmtype)))) = INFILE |
						  %sysfunc(getvarc(&_tid_,%sysfunc(varnum(&_tid_,parmtype)))) = OUTFILE) &
						  %sysfunc(getvarc(&_tid_,%sysfunc(varnum(&_tid_,valtype)))) = filename %then %do;
						%let listOfMacros = &listOfMacros %sysfunc(getvarc(&_tid_,%sysfunc(varnum(&_tid_,id))));
					%end;
				%end;
				%let _tid_ = %sysfunc(close(&_tid_));
				%put Start Coverting;
				%ConvertFilepaths(&listOfMacros); 
			%end;
		%end;
		%else %do; 
			%let Desktop = true;
			%PackageBegin(&ProcessName);
		%end;
	%end;
	
	%if %symexist(WhereStmt) %then %let WhereStmt=%unquote(&WhereStmt);
	%if %symexist(AnnoWhereStmt) %then %let AnnoWhereStmt=%unquote(&AnnoWhereStmt);
	%if %symexist(WhereClause) %then %let WhereClause=%unquote(&WhereClause);
		
	%if %symexist(DataInPath) %then %CheckEndSlash(DataInPath);
   %CheckEndSlash(OutPath);
	libname outlib "&OutPath";

	%if &Desktop=false %then %do;
	 options label;
	%end;
%mend UtilInit;
  
%UtilInit;


/*Start doing work*/
    
%let ProbeUsed = PM;
%if (&syserr>4 | &exiterror) %then %goto exit;

%if %upcase(&TransMethod) = LOG2 %then %let ShiftFactor = 0;

%let DataPlatForm = Affymetrix;
%let Gene = Unit;

%BeforeDataParse;
%if (&syserr>4 | &exiterror) %then %goto exit;

%CDFParse;
%if (&AffyExt = CEL) %then %do;
   %CELParse;
	%if &exiterror %then %goto exit;
%end;
%else %do;
   %let exiterror = 1;
   %put ERROR: The file name in experimental design file shall have extension CEL.;
   %goto exit;
%end;

%AfterDataParse;
%if &exiterror %then %goto exit;

%exit:;
%ExitSDSProcess(&OutPath, &ProcessName, &syserr, &exiterror);

%mend AffyInputEngine;
%AffyInputEngine;
