# Supplementary material for: Identification of SNPs and INDELS in swine transcribed sequences using short oligonucleotide microarrays
Source: BMC Genomics. 2008 May 29;9:252. doi: 10.1186/1471-2164-9-252 (PMC2442091; doi:10.1186/1471-2164-9-252)
Supplement: Additional File 1 — Click-'N-SNP. Instructions and procedure to execute SAS code for SFP discovery. [file 1471-2164-9-252-S1.zip › click-'n-snp/btmethod.sas]

/*Parameters*/

/*The directory where everything is at*/
/* Trailing slash required*/
*%let datadir=E:\automation\;
%let datadir=/home/nicholas/PiedrahitaLab/cSNP_discovery/automation/;
*%let datadir=C:\Projects\PiedrahitaLab\cSNP_discovery\automation\;

/*The annotation file - Should be located in datadir,
    a SAS dataset keyed by Probe_Set_ID*/
%let annot=affymetrix_porcine_annotation_5;

/*Experimental design*/
%let ExpInFile=%nrbquote(&datadir%trim(porcine.sas7bdat));

/*Location of CEL files - change if desired*/
%let DataInPath=%nrbquote(&datadir);

/*Location of the CDF file (Array descriptor file from Affymetrix)*/
%let CDFInFile=%nrbquote(&datadir%trim(Porcine.CDF));

/*Location/execution of the array data reader*/
%include "&datadir%trim(AffymetrixInputEngine.sas)";


/*Begin analysis*/

libname a "&datadir";

proc sort data=a.&ExpName;
    by Unit Probe;
run;

/* N is a number, from 1 to the number of samples being used.
   cN - columnName
   bN - breed
   aN - the array identifier
   sn - Total number of samples*/

data _null_;
    set a.&ExpOutData;
    call symput(compress("c"||_n_), ColumnName);
    call symput(compress("b"||_n_), breed);
    call symput(compress("a"||_n_), array);
    call symput(compress("sn"), _n_);
run;

data a.side (keep=Probe_Set_ID Probe breed array logi);
    set a.&ExpName;
    format logi best12.;
    do i=1 to &sn;
        breed = symget(compress("b"||i));
        array = symget(compress("a"||i));
        logi = vvaluex(symget(compress("c"||i)));
         Probe=probe;

        output;
    end;
run;

/*Normalization*/

proc mixed data=a.side;
class breed array;
model logi=breed /
	outp=a.mnm(keep=Probe_Set_ID Probe breed array resid);
random array;
run;

proc sort data=a.mnm;
    by Probe_Set_ID;
run;

/*to quiet down proc mixed a bit...*/
ods listing close; run;

/*Mixed Model*/
proc mixed data=a.mnm;
	by Probe_Set_ID;
	classes breed array Probe;
  model resid= breed probe breed*probe;
	random array;

estimate 'probe 1' breed*probe  10 -1 -1 -1 -1 -1 -1 -1 -1 -1  -1 
			        -10  1  1  1  1  1  1  1  1  1  1 /divisor=10;

estimate 'probe 2' breed*probe  -1  10 -1 -1 -1 -1 -1 -1 -1 -1 -1 
		 	         1 -10  1  1  1  1  1  1  1  1  1 /divisor=10;

estimate 'probe 3' breed*probe  -1 -1  10 -1 -1 -1 -1 -1 -1 -1 -1 
		 	         1  1 -10  1  1  1  1  1  1  1  1 /divisor=10;

estimate 'probe 4' breed*probe  -1 -1 -1  10 -1 -1 -1 -1 -1 -1 -1 
		 	         1  1  1 -10  1  1  1  1  1  1  1 /divisor=10;

estimate 'probe 5' breed*probe  -1 -1 -1 -1  10 -1 -1 -1 -1 -1 -1 
		 	         1  1  1  1 -10  1  1  1  1  1  1 /divisor=10;

estimate 'probe 6' breed*probe  -1 -1 -1 -1 -1  10 -1 -1 -1 -1 -1 
		 	         1  1  1  1  1 -10  1  1  1  1  1 /divisor=10;

estimate 'probe 7' breed*probe  -1 -1 -1 -1 -1 -1  10 -1 -1 -1 -1 
		 	         1  1  1  1  1  1 -10  1  1  1  1 /divisor=10;

estimate 'probe 8' breed*probe  -1 -1 -1 -1 -1 -1 -1  10 -1 -1 -1
 		 	         1  1  1  1  1  1  1 -10  1  1  1 /divisor=10;

estimate 'probe 9' breed*probe  -1 -1 -1 -1 -1 -1 -1 -1  10 -1 -1
		 	         1  1  1  1  1  1  1  1 -10  1  1 /divisor=10;

estimate 'probe 10' breed*probe -1 -1 -1 -1 -1 -1 -1 -1 -1  10 -1
		 	         1  1  1  1  1  1  1  1  1 -10  1 /divisor=10;

estimate 'probe 11' breed*probe -1 -1 -1 -1 -1 -1 -1 -1 -1 -1 10 
               1  1  1  1  1  1  1  1  1  1 -10 /divisor=10;
    ods output estimates=a.ests;

run;


/*a.ests contains the p-value (probt) and estimate (estimate) for each probe*/
data a.results (keep=Probe_Set_ID probe Estimate probt nlogp);
    set a.ests;
    nlogp = -log10(probt);
    probe = substr(Label,7,2);
run;


/*calculate q-values - code from J. Osborne
"Estimating the False Discovery Rate using SAS"
Paper 190-31
Available at http://www4.stat.ncsu.edu/~jaosborn/research/microarray/software/osborne-sugi.pdf

*/
%let seed=123;

data a.results;
  set a.results end=last;
   if last then call symput("m",_n_);
run;

%macro pi0comp;
%do i=0 %to 18;

data tmp2;
   set a.results;
   lambda=.05*&i;
   bigger=(probt>=lambda)/(1-lambda);
run;

proc means data=tmp2 noprint; 
   id lambda;
   var bigger ;
   output out=tout&i mean=pi0hat;
run;
proc append base=tout data=tout&i;
run;
%end;

%mend;

%pi0comp;

data tout;
   set tout;  
   keep lambda pi0hat;
run;
proc tpspline ;
   model pi0hat=(lambda)/df=3;
   output out=splot;
run;

data _null_;
   set splot end=last;
   if last then call symput("pi0",P_pi0hat);
run;

proc rank data=a.ests out=rone ties=high;
   var probt;
   ranks v;
run;

data rone;
   set rone;
   preqvalue=&pi0*&m*probt/v;
   orderp=_n_;
run;

proc sort data=rone out=orderedbyp;
   by probt;
run;

proc iml;
    print &pi0;
    use orderedbyp;
    read all var{orderp} into torderp;
    orderp=(torderp)`;
    use rone;
    read all var{preqvalue} into qvalue; 
    read all var{probt} into pvalue;
    
    qvalue[orderp[&m]] = min(qvalue[orderp[&m]],1);
    do i=(&m-1) to 1 by -1;
        qvalue[orderp[i]] = min(qvalue[orderp[i]],qvalue[orderp[i+1]],1);
        end;
    
    
    pqmtx=pvalue||qvalue;
    
/*write pvalue qvalue to new dataset;*/
        
        create pqvalues var{pvalue qvalue}; 
        append; 
        close pqvalues;
        quit;
        
data pqr;
    set pqvalues;
run;
proc print data=pqr;
run;

symbol1 i=join color=black value=none;

proc sort data=pqr;
   by pvalue;
run;

proc sort data=pqr;
   by qvalue;
run;

data pqrg3;
   set pqr;
   sigtests=_n_;
   sigXq=sigtests*qvalue;
run;


/*Merge qvalues back into results table*/
data a.pqvals;
set pqvalues;
run;

proc sort data=a.pqvals;
	by pvalue;
run;

proc sort data=a.results;
	by probt;
run;

data a.results2 (keep=Probe_Set_ID probe Estimate probt nlogp qvalue);
	merge a.results a.pqvals;	
run;

/*Annotation*/

/*You can use code like this to read in a flat csv annotation file*/
/*
proc import
     datafile="&datadir&annot"
     out=a.annot
     dbms=csv
     replace;
run;
*/

proc sort data=a.&annot;
    by Probe_Set_ID;
run;

proc sort data=a.results2;
    by Probe_Set_ID;
run;

/*q-value/FC cutoff eval*/

data a.results3;
    merge a.results2 a.&annot;
    by Probe_Set_ID;
run;

data a.results3;
    set a.results3;
    if probt;
run;

/*Default significance cutoff:  q<.05 and greater than
    2-fold expression difference*/
data a.snps;
    set a.results3;
    if qvalue < .05 and 
        abs(estimate) > 1;
run;    

proc sort data=a.snps;
    by probt;
run;

/*Output Candidates*/
ods csv file="&datadir%trim(snps.csv)";

proc print data=a.snps; run;

ods csv close;
