# Supplementary material for: Identification of SNPs and INDELS in swine transcribed sequences using short oligonucleotide microarrays
Source: BMC Genomics. 2008 May 29;9:252. doi: 10.1186/1471-2164-9-252 (PMC2442091; doi:10.1186/1471-2164-9-252)
Supplement: Additional File 2 — Porcine_Candidate_SFPs_NoFC. Intensity plots of SFPs with q < 0.5, no fold change threshold. [file 1471-2164-9-252-S2.zip]

Archive with 1 entries (1 files):
- Porcine_Candidate_SFPs_NoFC.pdf
