# Supplementary material for: Identification of SNPs and INDELS in swine transcribed sequences using short oligonucleotide microarrays
Source: BMC Genomics. 2008 May 29;9:252. doi: 10.1186/1471-2164-9-252 (PMC2442091; doi:10.1186/1471-2164-9-252)
Supplement: Additional File 4 — Porcine_Candidate_SFPs. List of all candidate with q < 0.5. [file 1471-2164-9-252-S4.csv]

Obs	Probe_Set_ID	Estimate	Probt	nlogp	probe	QVALUE	rank	Human_Probe_Set_ID	Gene_Name	Homologene_ID	Product	Imprinted	Chromosome	Start	E_value	Bit_Score	Basis	EnsEMBL_ID	Public_ID	TIGR_ID	Genbank	Rank_with_fold_change
1	Ssc.14003.2.S1_at	-5.0934	<.0001	39.4258	9	0	1	200933_x_at	RPS4X	CTNNB1	ribosomal protein S4, X-linked X isoform; 40S ribosomal protein S4, X isoform; ribosomal protein S4X isoform; single-copy abundant mRNA; cell cycle gene 2 [Homo sapiens]. [Source:RefSeq;Acc:NM_001007]	.	.	71.275	0	1116.6	ensembl cDNA	ENSG00000198034	BX918978	TC219704	gb:BX918978 /DB_XREF=gi:41135797 /DB_XREF=BX918978 /CLONE=scan0009d.m.11 /TID=Ssc.14003.2 /CNT=27 /FEA=EST /TIER=Stack /STK=12 /LL=397657 /UG_GENE=CTNNB1 /UG=Ssc.14003 /UG_TITLE=Beta-catenin /REP_ORG=S. scrofa	1
2	Ssc.14343.1.S1_at	-3.667	<.0001	36.2162	2	0	2	211943_x_at	TPT1	TPT1	Translationally controlled tumor protein (TCTP) (p23) (Histamine- releasing factor) (HRF). [Source:Uniprot/SWISSPROT;Acc:P13693]	.	13	44.809	0	1069	ensembl cDNA	ENSG00000133112	NM_214373.1		gb:NM_214373.1 /DB_XREF=gi:47523801 /GEN=TCTP /TID=Ssc.14343.1 /CNT=592 /FEA=FLmRNA /TIER=FL+Stack /STK=135 /LL=397664 /UG=Ssc.14343 /DEF=Sus scrofa translationally controlled tumor protein (TCTP), mRNA. /PROD=translationally controlled tumor protein /FL=gb:AY072784.1 gb:NM_214373.1 /REP_ORG=S. scrofa	2
3	Ssc.1341.1.S1_at	-3.0549	<.0001	33.3287	8	0	3	208699_x_at	TKT	TKTL1	Transketolase (EC 2.2.1.1) (TK). [Source:Uniprot/SWISSPROT;Acc:P29401]	.	3	53.234	0	2244.5	ensembl cDNA	ENSG00000163931	CN163555	TC219793	gb:CN163555 /DB_XREF=gi:46177985 /DB_XREF=953072 /TID=Ssc.1341.1 /CNT=65 /FEA=EST /TIER=Stack /STK=10 /UG=Ssc.1341 /UG_TITLE=Transcribed locus, highly similar to NP_001055.1 transketolase (Wernicke-Korsakoff syndrome) (Homo sapiens) /REP_ORG=S. scrofa	3
4	Ssc.9592.1.A1_at	-2.9719	<.0001	33.0646	7	0	4	1557520_a_at	C1orf8	C1orf8	Protein C1orf8 precursor (Liver membrane-bound protein) (HSPC001) (UNQ169/PRO195). [Source:Uniprot/SWISSPROT;Acc:Q9BXS4]	.	1	54.209	0	1501.1	ensembl cDNA	ENSG00000116209	BX670638	TC219894	gb:BX670638 /DB_XREF=gi:37981367 /DB_XREF=BX670638 /CLONE=scac0033i.f.04 /TID=Ssc.9592.1 /CNT=20 /FEA=EST /TIER=Stack /STK=10 /UG=Ssc.9592 /UG_TITLE=Transcribed locus, highly similar to NP_004863.2 chromosome 1 open reading frame 8 (Homo sapiens) /REP_ORG=S. scrofa	4
5	Ssc.16603.1.A1_at	-5.9787	<.0001	32.8369	4	0	5	1558450_at	A2M	A2M	Alpha-2-macroglobulin precursor (Alpha-2-M). [Source:Uniprot/SWISSPROT;Acc:P01023]	.	12	9.099	0	1816.3	ensembl cDNA	ENSG00000175899	BI181630	TC200475	gb:BI181630 /DB_XREF=gi:14656039 /DB_XREF=UNL-P-FN-av-d-03-0-UNL.s1 /CLONE=UNL-P-FN-av-d-03-0-UNL /TID=Ssc.16603.1 /CNT=20 /FEA=EST /TIER=Stack /STK=10 /UG=Ssc.16603 /UG_TITLE=Transcribed locus, moderately similar to NP_000005.1 alpha-2-macroglobulin (Homo sapiens) /REP_ORG=S. scrofa	5
6	Ssc.6710.1.A1_at	-3.5504	<.0001	32.19	8	0	6	201476_s_at	RRM1	RRM1	Ribonucleoside-diphosphate reductase M1 chain (EC 1.17.4.1) (Ribonucleotide reductase large chain). [Source:Uniprot/SWISSPROT;Acc:P23921]	.	11	4.073	0	2113.7	ensembl cDNA	ENSG00000167325	CB472965	TC222701	gb:CB472965 /DB_XREF=gi:29279351 /DB_XREF=sn62_G04.f /TID=Ssc.6710.1 /CNT=10 /FEA=EST /TIER=Stack /STK=9 /UG=Ssc.6710 /UG_TITLE=Transcribed locus, highly similar to NP_001024.1 ribonucleotide reductase M1 polypeptide (Homo sapiens) /REP_ORG=S. scrofa	6
7	Ssc.2259.1.A1_at	-2.2357	<.0001	31.382	2	0	7	212124_at	RAI17		retinoic acid induced 17; zinc finger-containing, Miz1, PIAS-like protein on chromosome 10; PIAS-like protein hZimp10 [Homo sapiens]. [Source:RefSeq;Acc:NM_020338]	.	10	80.592	0	831.1	ensembl cDNA	ENSG00000108175	BE234559	TC203800	gb:BE234559 /DB_XREF=gi:9019277 /DB_XREF=141704 /TID=Ssc.2259.1 /CNT=11 /FEA=EST /TIER=Stack /STK=6 /UG=Ssc.2259 /UG_TITLE=Transcribed locus /REP_ORG=S. scrofa	7
8	Ssc.14942.1.S1_s_at	-2.2799	<.0001	31.087	5	0	8	212581_x_at	GAPD		Glyceraldehyde-3-phosphate dehydrogenase, liver (EC 1.2.1.12) (GAPDH). [Source:Uniprot/SWISSPROT;Acc:P04406]	.	12	6.514	0	1608.2	ensembl cDNA	ENSG00000111640	AF017079.1		gb:AF017079.1 /DB_XREF=gi:2407183 /GEN=GAPDH /TID=Ssc.14942.1 /CNT=218 /FEA=FLmRNA /TIER=FL+Stack /STK=69 /LL=396823 /UG=Ssc.14942 /DEF=Sus scrofa glyceraldehyde 3-phosphate dehydrogenase (GAPDH) mRNA, complete cds. /PROD=glyceraldehyde 3-phosphate dehydrogenase /FL=gb:AF017079.1 /REP_ORG=S. scrofa	8
9	Ssc.16710.1.S1_at	-3.072	<.0001	30.2452	4	0	9		Q9BTR0		GRLF1 protein. [Source:Uniprot/SPTREMBL;Acc:Q9BTR0]	.	19	52.197	0	85.73	ensembl cDNA	ENSG00000198664	BI467959	TC199759	gb:BI467959 /DB_XREF=gi:15280837 /DB_XREF=389804 /TID=Ssc.16710.1 /CNT=13 /FEA=EST /TIER=ConsEnd /STK=0 /UG=Ssc.16710 /UG_TITLE=Transcribed locus /REP_ORG=S. scrofa	9
10	Ssc.11554.1.S1_at	-3.136	<.0001	29.7405	11	0	10	218558_s_at	MRPL39	MRPL39	Mitochondrial 39s ribosomal protein L39 (L39mt) (MRP-L39) (MRP-L5) (Protein PRED22). [Source:Uniprot/SWISSPROT;Acc:Q9NYK5]	.	21	25.88	0	1193.9	ensembl cDNA	ENSG00000154719	CN160129	TC222808	gb:CN160129 /DB_XREF=gi:46174559 /DB_XREF=949283 /TID=Ssc.11554.1 /CNT=13 /FEA=EST /TIER=Stack /STK=6 /UG=Ssc.11554 /UG_TITLE=Transcribed locus, highly similar to NP_542984.2 mitochondrial ribosomal protein L39 (Homo sapiens) /REP_ORG=S. scrofa	10
11	Ssc.6903.1.S2_at	-1.9759	<.0001	29.5269	9	0	11	204141_at	TUBB	TUBB	Tubulin beta-5 chain. [Source:Uniprot/SWISSPROT;Acc:P05218]	.	6	30.796	0	2093.9	ensembl cDNA	ENSG00000137379	BX925628	TC199789	gb:BX925628 /DB_XREF=gi:41142476 /DB_XREF=BX925628 /CLONE=scan0022d.b.17 /TID=Ssc.6903.1 /CNT=230 /FEA=EST /TIER=Stack /STK=18 /UG=Ssc.6903 /UG_TITLE=Transcribed locus, highly similar to NP_821133.1 beta 5-tubulin (Homo sapiens) /REP_ORG=S. scrofa	11
12	Ssc.997.3.A1_at	-2.7049	<.0001	29.1393	11	0	12	200698_at	KDELR2	KDELR2	ER lumen protein retaining receptor 2 (KDEL receptor 2) (ELP-1). [Source:Uniprot/SWISSPROT;Acc:P33947]	.	7	6.276	0	1295	ensembl cDNA	ENSG00000136240	CO989093	TC200372	gb:CO989093 /DB_XREF=gi:51348367 /DB_XREF=UMC-pd3end3-011-b08 /TID=Ssc.997.3 /CNT=5 /FEA=EST /TIER=ConsEnd /STK=0 /UG=Ssc.997 /UG_TITLE=Transcribed locus, highly similar to NP_080117.1 KDEL (Lys-Asp-Glu-Leu) endoplasmic reticulum protein retention receptor 2 (Mus musculus) /REP_ORG=S. scrofa	12
13	Ssc.986.1.A1_at	-1.9732	<.0001	28.5874	4	0	13	202110_at	COX7B	COX7B	Cytochrome c oxidase polypeptide VIIb, mitochondrial precursor (EC 1.9.3.1). [Source:Uniprot/SWISSPROT;Acc:P24311]	.	.	76.961	0	416.8	ensembl cDNA	ENSG00000131174	CO986926	TC202883	gb:CO986926 /DB_XREF=gi:51346200 /DB_XREF=UMC-pd10en3-009-d10 /TID=Ssc.986.1 /CNT=19 /FEA=EST /TIER=Stack /STK=11 /UG=Ssc.986 /UG_TITLE=Transcribed locus, moderately similar to NP_001857.1 cytochrome c oxidase subunit VIIb (Homo sapiens) /REP_ORG=S. scrofa	13
14	Ssc.12219.1.A1_at	-3.786	<.0001	28.4742	11	0	14	200086_s_at	COX4I1	COX4I1	Cytochrome c oxidase subunit IV isoform 1, mitochondrial precursor (EC 1.9.3.1) (COX IV-1) (Cytochrome c oxidase polypeptide IV). [Source:Uniprot/SWISSPROT;Acc:P13073]	.	16	84.391	0	454.5	ensembl cDNA	ENSG00000131143	BX674252	TC199412	gb:BX674252 /DB_XREF=gi:38008204 /DB_XREF=BX674252 /CLONE=scac0042i.f.04 /TID=Ssc.12219.1 /CNT=55 /FEA=EST /TIER=Stack /STK=30 /UG=Ssc.12219 /UG_TITLE=Transcribed locus, moderately similar to NP_058898.1 cytochrome c oxidase, subunit 4a (Rattus norvegicus) /REP_ORG=S. scrofa	14
15	Ssc.2756.1.A1_at	-3.2893	<.0001	28.4189	10	0	15	218339_at	MRPL22	MRPL22	mitochondrial ribosomal protein L22 [Homo sapiens]. [Source:RefSeq;Acc:NM_014180]	.	5	154.301	0	696.3	ensembl cDNA	ENSG00000082515	CN156210	TC221626	gb:CN156210 /DB_XREF=gi:46170640 /DB_XREF=943584 /TID=Ssc.2756.1 /CNT=18 /FEA=EST /TIER=Stack /STK=11 /UG=Ssc.2756 /UG_TITLE=Transcribed locus, moderately similar to NP_054899.2 mitochondrial ribosomal protein L22 (Homo sapiens) /REP_ORG=S. scrofa	15
16	Ssc.1490.1.S1_at	-2.7274	<.0001	28.372	8	0	16	201619_at	PRDX3	PRDX3	Thioredoxin-dependent peroxide reductase, mitochondrial precursor (EC 1.11.1.-) (Peroxiredoxin 3) (Antioxidant protein 1) (AOP-1) (MER5 protein homolog) (HBC189) (PRX III). [Source:Uniprot/SWISSPROT;Acc:P30048]	.	10	120.917	0	525.8	ensembl cDNA	ENSG00000165672	CB480476	TC219818	gb:CB480476 /DB_XREF=gi:29286862 /DB_XREF=jns65_B11.f /TID=Ssc.1490.1 /CNT=86 /FEA=EST /TIER=Stack /STK=25 /UG=Ssc.1490 /UG_TITLE=Transcribed locus, highly similar to NP_006784.1 peroxiredoxin 3 (Homo sapiens) /REP_ORG=S. scrofa	16
17	AFFX-Ssc-gapdh-3_s_at	-2.3548	<.0001	28.3713	2	0	17	212581_x_at	GAPD		Glyceraldehyde-3-phosphate dehydrogenase, liver (EC 1.2.1.12) (GAPDH). [Source:Uniprot/SWISSPROT;Acc:P04406]	.	12	6.514	0	1608.2	ensembl cDNA	ENSG00000111640	AF017079.1		S. scrofa /GEN=GAPDH /DB_XREF=gb:AF017079.1 /DB_XREF=gi:2407183 /FEA=FLmRNA /LL=396823 /DEF=Sus scrofa glyceraldehyde 3-phosphate dehydrogenase (GAPDH) mRNA, complete cds.	17
18	Ssc.6848.1.A1_at	-2.2802	<.0001	28.3678	4	0	18	219390_at	FKBP14		FK506 binding protein 14 precursor (EC 5.2.1.8) (Peptidyl-prolyl cis- trans isomerase) (PPIase) (Rotamase) (22 kDa FK506-binding protein) (FKBP-22) (UNQ322/PRO381). [Source:Uniprot/SWISSPROT;Acc:Q9NWM8]	.	7	29.826	0	75.82	ensembl genome	ENSG00000106080	CK451702	TC205546	gb:CK451702 /DB_XREF=gi:40798916 /DB_XREF=907256 /TID=Ssc.6848.1 /CNT=8 /FEA=EST /TIER=ConsEnd /STK=4 /UG=Ssc.6848 /UG_TITLE=Transcribed locus /REP_ORG=S. scrofa	18
19	Ssc.6848.1.A1_at	-2.2493	<.0001	28.1404	9	0	19	219390_at	FKBP14		FK506 binding protein 14 precursor (EC 5.2.1.8) (Peptidyl-prolyl cis- trans isomerase) (PPIase) (Rotamase) (22 kDa FK506-binding protein) (FKBP-22) (UNQ322/PRO381). [Source:Uniprot/SWISSPROT;Acc:Q9NWM8]	.	7	29.826	0	75.82	ensembl genome	ENSG00000106080	CK451702	TC205546	gb:CK451702 /DB_XREF=gi:40798916 /DB_XREF=907256 /TID=Ssc.6848.1 /CNT=8 /FEA=EST /TIER=ConsEnd /STK=4 /UG=Ssc.6848 /UG_TITLE=Transcribed locus /REP_ORG=S. scrofa	19
20	Ssc.20986.2.S1_at	-3.2316	<.0001	27.8991	4	0	20	200678_x_at	GRN	FKBP14	Granulins precursor (Acrogranin) (Proepithelin) (PEPI) [Contains: Paragranulin; Granulin 1 (Granulin G); Granulin 2 (Granulin F); Granulin 3 (Granulin B); Granulin 4 (Granulin A); Granulin 5 (Granulin C); Granulin 6 (Granulin D); Granulin 7 (Granulin E)]. [Source:Uniprot/SWISSPROT;Acc:P28799]	.	17	39.778	0	91.68	ensembl cDNA	ENSG00000030582	BG382626	TC199926	gb:BG382626 /DB_XREF=gi:13307098 /DB_XREF=298593 /TID=Ssc.20986.2 /CNT=5 /FEA=EST /TIER=ConsEnd /STK=0 /UG=Ssc.20986 /UG_TITLE=Transcribed locus, highly similar to NP_060416.1 FK506 binding protein 14, 22 kDa (Homo sapiens) /REP_ORG=S. scrofa	20
21	Ssc.17326.1.A1_at	-3.1657	<.0001	27.8556	7	0	21		NP_115497		implantation-associated protein [Homo sapiens]. [Source:RefSeq;Acc:NM_032121]	.	.	76.888	0	1820.3	ensembl cDNA	ENSG00000102158	CO940535	TC201308	gb:CO940535 /DB_XREF=gi:51307298 /DB_XREF=UMC-peov1-004-c07 /TID=Ssc.17326.1 /CNT=13 /FEA=EST /TIER=Stack /STK=7 /UG=Ssc.17326 /UG_TITLE=Transcribed locus /REP_ORG=S. scrofa	21
22	Ssc.22394.1.S1_at	-2.4787	<.0001	27.6655	9	0	22	213342_at	YAP1		65 kDa Yes-associated protein (YAP65). [Source:Uniprot/SWISSPROT;Acc:P46937]	.	11	101.486	0	502	ensembl cDNA	ENSG00000137693	CK460724	TC203553	gb:CK460724 /DB_XREF=gi:40832005 /DB_XREF=931024 /TID=Ssc.22394.1 /CNT=16 /FEA=EST /TIER=ConsEnd /STK=5 /UG=Ssc.22394 /UG_TITLE=Transcribed locus /REP_ORG=S. scrofa	22
23	Ssc.20522.1.S1_at	-2.7778	<.0001	27.5417	8	0	23	208152_s_at	DDX21		Nucleolar RNA helicase II (Nucleolar RNA helicase Gu) (RH II/Gu) (DEAD-box protein 21). [Source:Uniprot/SWISSPROT;Acc:Q9NR30]	.	10	70.386	0	87.72	ensembl cDNA	ENSG00000165732	CN159949	TC201878	gb:CN159949 /DB_XREF=gi:46174379 /DB_XREF=949076 /TID=Ssc.20522.1 /CNT=16 /FEA=EST /TIER=Stack /STK=7 /UG=Ssc.20522 /UG_TITLE=Transcribed locus /REP_ORG=S. scrofa	23
24	Ssc.24393.1.S1_at	-2.1317	<.0001	27.2333	4	0	24	219102_at	RCN3	RCN3	Reticulocalbin 3 precursor (EF-hand calcium binding protein RLP49) (UNQ239/PRO272). [Source:Uniprot/SWISSPROT;Acc:Q96D15]	.	19	54.723	0	1211.7	ensembl cDNA		CK450980	TC221721	gb:CK450980 /DB_XREF=gi:40798194 /DB_XREF=904099 /TID=Ssc.24393.1 /CNT=16 /FEA=EST /TIER=Stack /STK=7 /UG=Ssc.24393 /UG_TITLE=Transcribed locus, highly similar to NP_065701.2 reticulocalbin 3, EF-hand calcium binding domain (Homo sapiens) /REP_ORG=S. scrofa	24
25	Ssc.1622.1.S1_at	1.8653	<.0001	27.1895	5	0	25	200755_s_at	CALU		Calumenin precursor (Crocalbin) (IEF SSP 9302). [Source:Uniprot/SWISSPROT;Acc:O43852]	.	7	127.973	0	252.3	ensembl cDNA	ENSG00000128595	CO938226	TC223341	gb:CO938226 /DB_XREF=gi:51304985 /DB_XREF=UMC-pd14con-004-g09 /TID=Ssc.1622.1 /CNT=13 /FEA=EST /TIER=Stack /STK=6 /UG=Ssc.1622 /UG_TITLE=Transcribed locus /REP_ORG=S. scrofa	25
26	Ssc.17284.1.A1_at	-2.919	<.0001	26.9329	10	0	26	1561236_at	UXS1	ALDH7A1	UDP-glucuronate decarboxylase 1 [Homo sapiens]. [Source:RefSeq;Acc:NM_025076]	.	2	106.168	0.018	46.09	ensembl genome	ENSG00000115652	BI183839	TC203189	gb:BI183839 /DB_XREF=gi:14658248 /DB_XREF=UNL-P-FN-cd-d-10-0-UNL.s1 /CLONE=UNL-P-FN-cd-d-10-0-UNL /TID=Ssc.17284.1 /CNT=17 /FEA=EST /TIER=Stack /STK=10 /UG=Ssc.17284 /UG_TITLE=Transcribed locus, highly similar to NP_001173.1 aldehyde dehydrogenase 7 family, member A1 (Homo sapiens) /REP_ORG=S. scrofa	26
27	Ssc.1017.1.S1_at	-2.241	<.0001	26.8759	9	0	27		NP_056234	DKFZp564I1922	adlican [Homo sapiens]. [Source:RefSeq;Acc:NM_015419]	.	.	3.22	0	406.9	ensembl cDNA	ENSG00000101825	CK456418	TC202685	gb:CK456418 /DB_XREF=gi:40803632 /DB_XREF=917093 /TID=Ssc.1017.1 /CNT=20 /FEA=EST /TIER=ConsEnd /STK=5 /UG=Ssc.1017 /UG_TITLE=Transcribed locus, moderately similar to NP_056234.1 adlican (Homo sapiens) /REP_ORG=S. scrofa	27
28	Ssc.19486.1.S1_at	-1.9568	<.0001	26.1071	3	0	28	217988_at	CCNB1IP1		Cyclin B1 interacting protein 1 (EC 6.3.2.-) (Human enhancer of invasion 10) (E3 ubiquitin protein ligase HEI10). [Source:Uniprot/SWISSPROT;Acc:Q9NPC3]	.	14	19.849	0	54.02	ensembl cDNA	ENSG00000100814	CF365233	TC203235	gb:CF365233 /DB_XREF=gi:34167612 /DB_XREF=835844 /TID=Ssc.19486.1 /CNT=16 /FEA=EST /TIER=Stack /STK=7 /UG=Ssc.19486 /UG_TITLE=Transcribed locus /REP_ORG=S. scrofa	28
29	Ssc.7111.1.A1_at	-2.9177	<.0001	26.0494	10	0	29	201890_at	RRM2	RRM2	Ribonucleoside-diphosphate reductase M2 chain (EC 1.17.4.1) (Ribonucleotide reductase small chain). [Source:Uniprot/SWISSPROT;Acc:P31350]	.	2	10.213	0	1289	ensembl cDNA	ENSG00000171848	AJ658937	TC201785	gb:AJ658937 /DB_XREF=gi:49343006 /DB_XREF=AJ658937 /CLONE=C0005215_I09 /TID=Ssc.7111.1 /CNT=19 /FEA=EST /TIER=Stack /STK=10 /UG=Ssc.7111 /UG_TITLE=Transcribed locus, highly similar to NP_001025.1 ribonucleotide reductase M2 polypeptide (Homo sapiens) /REP_ORG=S. scrofa	29
30	Ssc.8562.3.A1_at	-2.9223	<.0001	25.8748	4	0	30	209101_at	CTGF	CTGF	Connective tissue growth factor precursor (Hypertrophic chondrocyte- specific protein 24). [Source:Uniprot/SWISSPROT;Acc:P29279]	.	6	132.311	0	299.8	ensembl cDNA	ENSG00000118523	BI181686	TC222511	gb:BI181686 /DB_XREF=gi:14656095 /DB_XREF=UNL-P-FN-av-d-12-0-UNL.s1 /CLONE=UNL-P-FN-av-d-12-0-UNL /TID=Ssc.8562.3 /CNT=17 /FEA=EST /TIER=Stack /STK=13 /LL=396809 /UG_GENE=CTGF /UG=Ssc.8562 /UG_TITLE=Connective tissue growth factor /REP_ORG=S. scrofa	30
31	Ssc.20674.1.A1_at	-2.1757	<.0001	25.7229	11	0	31		Q6ZMV3	ZNF154	mitogen-activated protein kinase kinase kinase 15 [Source:RefSeq_peptide;Acc:NP_001001671]	.	.	19.138	0	87.72	ensembl cDNA	ENSG00000180815	CN070563	TC201153	gb:CN070563 /DB_XREF=gi:45846620 /DB_XREF=857626 /TID=Ssc.20674.1 /CNT=13 /FEA=EST /TIER=Stack /STK=10 /UG=Ssc.20674 /UG_TITLE=Transcribed locus, weakly similar to NP_689890.1 zinc finger protein 494 (Homo sapiens) /REP_ORG=S. scrofa	31
32	Ssc.3446.1.S1_at	-2.4244	<.0001	25.6558	3	0	32	1559154_at	SNX1	SNX2	Sorting nexin 1. [Source:Uniprot/SWISSPROT;Acc:Q13596]	.	15	62.175	0.007	48.07	ensembl genome	ENSG00000028528	CO986308	TC220848	gb:CO986308 /DB_XREF=gi:51345575 /DB_XREF=UMC-pd10en2-003-h09 /TID=Ssc.3446.1 /CNT=21 /FEA=EST /TIER=Stack /STK=10 /UG=Ssc.3446 /UG_TITLE=Transcribed locus, highly similar to XP_214539.2 similar to sorting nexin 2 (Rattus norvegicus) /REP_ORG=S. scrofa	32
33	Ssc.2769.1.A1_at	-1.9956	<.0001	25.6065	2	0	33	223996_s_at	MRPL30	MRPL30	mitochondrial ribosomal protein L30 isoform a [Homo sapiens]. [Source:RefSeq;Acc:NM_145212]	.	2	99.256	0	587.3	ensembl cDNA	ENSG00000185414	CF365548	TC222216	gb:CF365548 /DB_XREF=gi:34168233 /DB_XREF=836184 /TID=Ssc.2769.1 /CNT=18 /FEA=EST /TIER=Stack /STK=10 /UG=Ssc.2769 /UG_TITLE=Transcribed locus, moderately similar to NP_660213.1 mitochondrial ribosomal protein L30 (Homo sapiens) /REP_ORG=S. scrofa	33
34	Ssc.17030.1.S1_at	-2.1594	<.0001	25.5941	11	0	34	208795_s_at	MCM7	MCM7	DNA replication licensing factor MCM7 (CDC47 homolog) (P1.1-MCM3). [Source:Uniprot/SWISSPROT;Acc:P33993]	.	7	99.335	0	2593.4	ensembl cDNA	ENSG00000166508	CK466018	TC199504	gb:CK466018 /DB_XREF=gi:40837295 /DB_XREF=937183 /TID=Ssc.17030.1 /CNT=32 /FEA=EST /TIER=Stack /STK=16 /UG=Ssc.17030 /UG_TITLE=Transcribed locus, highly similar to NP_877577.1 MCM7 minichromosome maintenance deficient 7 (S. cerevisiae) (Homo sapiens) /REP_ORG=S. scrofa	34
35	Ssc.29093.1.S1_at	-2.9531	<.0001	25.4112	9	0	35		Q5VW16		PREDICTED: similar to Rab12 protein [Source:RefSeq_peptide;Acc:XP_113967]	.	18	8.6	0	214.6	ensembl cDNA	ENSG00000182803	AJ656905	TC226055	gb:AJ656905 /DB_XREF=gi:49340937 /DB_XREF=AJ656905 /CLONE=C0005194_F22 /TID=Ssc.29093.1 /CNT=4 /FEA=EST /TIER=ConsEnd /STK=1 /UG=Ssc.29093 /UG_TITLE=Transcribed locus /REP_ORG=S. scrofa	35
36	Ssc.13493.1.A1_at	-2.4403	<.0001	25.3533	9	0	36	209130_at	SNAP23		Synaptosomal-associated protein 23 (SNAP-23) (Vesicle-membrane fusion protein SNAP-23). [Source:Uniprot/SWISSPROT;Acc:O00161]	.	15	40.575	0	278	ensembl cDNA	ENSG00000092531	BQ602494	TC205356	gb:BQ602494 /DB_XREF=gi:21549220 /DB_XREF=MI-P-NA-aem-e-11-1-UM.s1 /CLONE=MI-P-NA-aem-e-11-1-UM /TID=Ssc.13493.1 /CNT=8 /FEA=EST /TIER=ConsEnd /STK=5 /UG=Ssc.13493 /UG_TITLE=Transcribed locus /REP_ORG=S. scrofa	36
37	Ssc.3128.1.A1_at	-3.4655	<.0001	24.9472	9	0	37	221488_s_at	C6orf82			.	6	33.492	0.041	44.1	ensembl genome	ENSG00000112514	CF366110	TC224479	gb:CF366110 /DB_XREF=gi:34169378 /DB_XREF=836795 /TID=Ssc.3128.1 /CNT=5 /FEA=EST /TIER=ConsEnd /STK=5 /UG=Ssc.3128 /UG_TITLE=Transcribed locus /REP_ORG=S. scrofa	37
38	Ssc.6728.1.S1_at	1.3034	<.0001	24.8617	4	0	38	1557910_at	HSPCB	HSPCB	Heat shock protein HSP 90-beta (HSP 84) (HSP 90). [Source:Uniprot/SWISSPROT;Acc:P08238]	.	6	44.323	0	2811.5	ensembl cDNA	ENSG00000096384	CN166333	TC219614	gb:CN166333 /DB_XREF=gi:46180763 /DB_XREF=997596 /TID=Ssc.6728.1 /CNT=201 /FEA=mRNA /TIER=Stack /STK=41 /LL=396742 /UG_GENE=HSPCB /UG=Ssc.6728 /UG_TITLE=Heat shock 90kD protein 1, beta /REP_ORG=S. scrofa	38
39	Ssc.7328.1.S1_at	-2.2646	<.0001	24.8332	5	0	39	221263_s_at	SF3B5	SF3B5	Splicing factor 3B subunit 5 (SF3b5) (Pre-mRNA splicing factor SF3b 10 kDa subunit). [Source:Uniprot/SWISSPROT;Acc:Q9BWJ5]	.	6	144.458	0	367.2	ensembl cDNA	ENSG00000169976	BX672636	TC221731	gb:BX672636 /DB_XREF=gi:37985451 /DB_XREF=BX672636 /CLONE=scac0026i.m.07 /TID=Ssc.7328.1 /CNT=18 /FEA=EST /TIER=Stack /STK=10 /UG=Ssc.7328 /UG_TITLE=Transcribed locus, highly similar to NP_112577.1 splicing factor 3b, subunit 5, 10kDa (Homo sapiens) /REP_ORG=S. scrofa	39
40	Ssc.20986.2.S1_at	-2.6774	<.0001	24.8021	8	0	40	200678_x_at	GRN	FKBP14	Granulins precursor (Acrogranin) (Proepithelin) (PEPI) [Contains: Paragranulin; Granulin 1 (Granulin G); Granulin 2 (Granulin F); Granulin 3 (Granulin B); Granulin 4 (Granulin A); Granulin 5 (Granulin C); Granulin 6 (Granulin D); Granulin 7 (Granulin E)]. [Source:Uniprot/SWISSPROT;Acc:P28799]	.	17	39.778	0	91.68	ensembl cDNA	ENSG00000030582	BG382626	TC199926	gb:BG382626 /DB_XREF=gi:13307098 /DB_XREF=298593 /TID=Ssc.20986.2 /CNT=5 /FEA=EST /TIER=ConsEnd /STK=0 /UG=Ssc.20986 /UG_TITLE=Transcribed locus, highly similar to NP_060416.1 FK506 binding protein 14, 22 kDa (Homo sapiens) /REP_ORG=S. scrofa	40
41	Ssc.21860.2.S1_at	-1.4145	<.0001	24.55	5	0	41	208740_at	SAP18	SAP18	Sin3 associated polypeptide p18 (2HOR0202). [Source:Uniprot/SWISSPROT;Acc:O00422]	.	13	20.613	0	617	ensembl cDNA	ENSG00000150459	CF796016	TC199895	gb:CF796016 /DB_XREF=gi:37800589 /DB_XREF=892228 /TID=Ssc.21860.2 /CNT=154 /FEA=EST /TIER=Stack /STK=15 /UG=Ssc.21860 /UG_TITLE=Transcribed locus, highly similar to NP_005861.1 sin3-associated polypeptide, 18kDa (Homo sapiens) /REP_ORG=S. scrofa	41
42	Ssc.5951.1.A1_at	-2.808	<.0001	24.5496	6	0	42	208512_s_at	MLLT4		AF-6 protein. [Source:Uniprot/SWISSPROT;Acc:P55196]	.	6	168.046	0	99.61	ensembl cDNA	ENSG00000130396	BQ599294	TC223342	gb:BQ599294 /DB_XREF=gi:21546020 /DB_XREF=MI-P-E4-aik-a-03-1-UM.s1 /CLONE=MI-P-E4-aik-a-03-1-UM /TID=Ssc.5951.1 /CNT=9 /FEA=EST /TIER=Stack /STK=8 /UG=Ssc.5951 /UG_TITLE=Transcribed locus /REP_ORG=S. scrofa	42
43	Ssc.20674.1.A1_at	2.0006	<.0001	24.3532	2	0	43		Q6ZMV3	ZNF154	mitogen-activated protein kinase kinase kinase 15 [Source:RefSeq_peptide;Acc:NP_001001671]	.	.	19.138	0	87.72	ensembl cDNA	ENSG00000180815	CN070563	TC201153	gb:CN070563 /DB_XREF=gi:45846620 /DB_XREF=857626 /TID=Ssc.20674.1 /CNT=13 /FEA=EST /TIER=Stack /STK=10 /UG=Ssc.20674 /UG_TITLE=Transcribed locus, weakly similar to NP_689890.1 zinc finger protein 494 (Homo sapiens) /REP_ORG=S. scrofa	43
44	Ssc.2869.1.S1_at	-2.0135	<.0001	24.2578	11	0	44	219629_at	C22orf8	C22orf8		.	22	44.025	0	1051.1	ensembl cDNA	ENSG00000100376	CN165692	TC201811	gb:CN165692 /DB_XREF=gi:46180122 /DB_XREF=996128 /TID=Ssc.2869.1 /CNT=24 /FEA=EST /TIER=Stack /STK=7 /UG=Ssc.2869 /UG_TITLE=Transcribed locus, highly similar to NP_598511.1 RIKEN cDNA 3110048E14 gene (Mus musculus) /REP_ORG=S. scrofa	44
45	Ssc.9449.1.A1_at	-2.661	<.0001	23.8213	5	0	45	1569464_at	PPFIBP1	PPFIBP1	Liprin-beta 1 (Protein tyrosine phosphatase receptor type f polypeptide-interacting protein binding protein 1) (PTPRF-interacting protein binding protein 1) (hSGT2). [Source:Uniprot/SWISSPROT;Acc:Q86W92]	.	12	27.568	0	182.9	ensembl cDNA	ENSG00000110841	CK467934	TC202500	gb:CK467934 /DB_XREF=gi:40839211 /DB_XREF=939282 /TID=Ssc.9449.1 /CNT=20 /FEA=EST /TIER=Stack /STK=12 /UG=Ssc.9449 /UG_TITLE=Transcribed locus, highly similar to NP_003613.2 PTPRF interacting protein, binding protein 1 (liprin beta 1) (Homo sapiens) /REP_ORG=S. scrofa	45
46	Ssc.7040.2.A1_at	-2.4232	<.0001	23.8055	10	0	46	202614_at	SLC30A9		solute carrier family 30 (zinc transporter), member 9; expressed in human embryonic lung; chromosome 4 open reading frame 1 [Homo sapiens]. [Source:RefSeq;Acc:NM_006345]	.	4	41.833	0	79.79	ensembl cDNA	ENSG00000014824	BF712408	TC237496	gb:BF712408 /DB_XREF=gi:12011883 /DB_XREF=MI-P-A3-adg-b-04-1-UM.s1 /CLONE=MI-P-A3-adg-b-04-1-UM /TID=Ssc.7040.2 /CNT=1 /FEA=EST /TIER=ConsEnd /STK=0 /UG=Ssc.7040 /UG_TITLE=Transcribed locus /REP_ORG=S. scrofa	46
47	Ssc.7964.1.S1_at	-2.751	<.0001	23.7807	8	0	47	206015_s_at	FOXJ3		Forkhead box protein J3. [Source:Uniprot/SWISSPROT;Acc:Q9UPW0]	.	1	42.311	0	591.2	ensembl cDNA	ENSG00000198815	BQ599887	TC225196	gb:BQ599887 /DB_XREF=gi:21546613 /DB_XREF=MI-P-E6-ahp-b-12-1-UM.s1 /CLONE=MI-P-E6-ahp-b-12-1-UM /TID=Ssc.7964.1 /CNT=5 /FEA=EST /TIER=ConsEnd /STK=0 /UG=Ssc.7964 /UG_TITLE=Transcribed locus /REP_ORG=S. scrofa	47
48	Ssc.11135.1.A1_at	-2.1409	<.0001	23.6662	10	0	48	1565716_at	FUS	FUS	RNA-binding protein FUS (Oncogene FUS) (Oncogene TLS) (Translocated in liposarcoma protein) (POMp75) (75 kDa DNA-pairing protein). [Source:Uniprot/SWISSPROT;Acc:P35637]	.	16	31.099	0	1453.6	ensembl cDNA	ENSG00000089280	CK463644	TC221158	gb:CK463644 /DB_XREF=gi:40834925 /DB_XREF=934564 /TID=Ssc.11135.1 /CNT=25 /FEA=EST /TIER=Stack /STK=18 /UG=Ssc.11135 /UG_TITLE=Transcribed locus, highly similar to NP_004951.1 fusion (involved in t(12;16) in malignant liposarcoma) (Homo sapiens) /REP_ORG=S. scrofa	48
49	Ssc.31029.1.A1_at	3.2572	<.0001	23.6278	3	0	49	1555578_at	PTPRM		Receptor-type protein-tyrosine phosphatase mu precursor (EC 3.1.3.48) (R-PTP-mu). [Source:Uniprot/SWISSPROT;Acc:P28827]	.	18	7.558	0.168	42.12	ensembl genome	ENSG00000173482	CF175718	TC219296	gb:CF175718 /DB_XREF=gi:33287494 /DB_XREF=799704 /TID=Ssc.31029.1 /CNT=3 /FEA=EST /TIER=ConsEnd /STK=3 /UG=Ssc.31029 /UG_TITLE=Transcribed locus /REP_ORG=S. scrofa	49
50	Ssc.16529.1.S1_at	-3.4166	<.0001	23.4138	11	0	50	217789_at	SNX6	SNX6	Sorting nexin 6 (TRAF4-associated factor 2). [Source:Uniprot/SWISSPROT;Acc:Q9UNH7]	.	14	34.1	0	1170.1	ensembl cDNA	ENSG00000129515	BP439519	TC202762	gb:BP439519 /DB_XREF=gi:40429586 /DB_XREF=BP439519 /CLONE=LNG010096G07 /TID=Ssc.16529.1 /CNT=12 /FEA=EST /TIER=ConsEnd /STK=1 /UG=Ssc.16529 /UG_TITLE=Transcribed locus, highly similar to NP_689419.1 sorting nexin 6 (Homo sapiens) /REP_ORG=S. scrofa	50
51	Ssc.1210.1.A1_at	-1.7777	<.0001	22.9267	4	0	51	218108_at	C14orf130	C14orf130		.	14	92.743	0	1501.1	ensembl cDNA	ENSG00000012963	BF703627	TC221501	gb:BF703627 /DB_XREF=gi:11989035 /DB_XREF=MI-P-H1-abl-g-01-1-UM.s1 /CLONE=MI-P-H1-abl-g-01-1-UM /TID=Ssc.1210.1 /CNT=9 /FEA=EST /TIER=ConsEnd /STK=0 /UG=Ssc.1210 /UG_TITLE=Transcribed locus, highly similar to NP_786924.1 chromosome 14 open reading frame 130 (Homo sapiens) /REP_ORG=S. scrofa	51
52	Ssc.8148.2.S1_at	-1.9982	<.0001	22.8718	6	0	52	1561962_at	KCNMA1		Calcium-activated potassium channel alpha subunit 1 (Calcium-activated potassium channel, subfamily M, alpha subunit 1) (Maxi K channel) (MaxiK) (BK channel) (K(VCA)alpha) (BKCA alpha) (KCa1.1) (Slowpoke homolog) (Slo homolog) (Slo-alpha) (Slo1) (hSlo). [Source:Uniprot/SWISSPROT;Acc:Q12791]	.	10	78.315	0.083	44.1	ensembl genome	ENSG00000156113	AJ681157	TC202403	gb:AJ681157 /DB_XREF=gi:49413746 /DB_XREF=AJ681157 /CLONE=C0001795_E15 /TID=Ssc.8148.2 /CNT=9 /FEA=EST /TIER=ConsEnd /STK=0 /UG=Ssc.8148 /UG_TITLE=Transcribed locus /REP_ORG=S. scrofa	52
53	Ssc.7202.1.A1_at	-2.1909	<.0001	22.7797	6	0	53	201930_at	MCM6	MCM6	DNA replication licensing factor MCM6 (P105MCM). [Source:Uniprot/SWISSPROT;Acc:Q14566]	.	2	136.431	0	194.8	ensembl cDNA	ENSG00000076003	CK459958	TC224500	gb:CK459958 /DB_XREF=gi:40831239 /DB_XREF=930200 /TID=Ssc.7202.1 /CNT=6 /FEA=EST /TIER=ConsEnd /STK=4 /UG=Ssc.7202 /UG_TITLE=Transcribed locus, highly similar to NP_005906.2 MCM6 minichromosome maintenance deficient 6 (MIS5 homolog, S. pombe) (S. cerevisiae) (Homo sapiens) /REP_ORG=S. scrofa	53
54	Ssc.18281.1.S1_at	-1.9967	<.0001	22.7656	11	0	54	218112_at	MRPS34	MRPS34	Mitochondrial 28S ribosomal protein S34 (S34mt) (MRP-S34). [Source:Uniprot/SWISSPROT;Acc:P82930]	.	16	1.762	0	579.3	ensembl cDNA	ENSG00000074071	CK460880	TC221191	gb:CK460880 /DB_XREF=gi:40832161 /DB_XREF=931199 /TID=Ssc.18281.1 /CNT=25 /FEA=EST /TIER=Stack /STK=12 /UG=Ssc.18281 /UG_TITLE=Transcribed locus, moderately similar to NP_076425.1 mitochondrial ribosomal protein S34 (Homo sapiens) /REP_ORG=S. scrofa	54
55	Ssc.17323.1.S1_at	-1.8456	<.0001	22.7393	4	0	55	201201_at	CSTB	CSTB	Cystatin B (Liver thiol proteinase inhibitor) (CPI-B) (Stefin B). [Source:Uniprot/SWISSPROT;Acc:P04080]	.	21	44.018	0	173	ensembl cDNA	ENSG00000160213	CN164516	TC219281	gb:CN164516 /DB_XREF=gi:46178946 /DB_XREF=994868 /TID=Ssc.17323.1 /CNT=32 /FEA=EST /TIER=Stack /STK=12 /UG=Ssc.17323 /UG_TITLE=Transcribed locus, moderately similar to NP_000091.1 cystatin B (stefin B) (Homo sapiens) /REP_ORG=S. scrofa	55
56	Ssc.3216.1.A1_at	-2.5121	<.0001	22.2472	3	0	56	201132_at	HNRPH2		Heterogeneous nuclear ribonucleoprotein H' (hnRNP H') (FTP-3). [Source:Uniprot/SWISSPROT;Acc:P55795]	.	.	100.469	0	690.4	ensembl cDNA	ENSG00000126945	BQ599690	TC205106	gb:BQ599690 /DB_XREF=gi:21546416 /DB_XREF=MI-P-E6-ahm-e-06-1-UM.s1 /CLONE=MI-P-E6-ahm-e-06-1-UM /TID=Ssc.3216.1 /CNT=6 /FEA=EST /TIER=ConsEnd /STK=3 /UG=Ssc.3216 /UG_TITLE=Transcribed locus /REP_ORG=S. scrofa	56
57	Ssc.2933.1.S1_at	-3.3871	<.0001	22.0631	10	0	57	221496_s_at	TOB2		Tob2 protein (Transducer of erbB-2 2). [Source:Uniprot/SWISSPROT;Acc:Q14106]	.	22	40.154	0	272.1	ensembl cDNA	ENSG00000183864	CB469466	TC202688	gb:CB469466 /DB_XREF=gi:29275851 /DB_XREF=sn07_H01.f /TID=Ssc.2933.1 /CNT=17 /FEA=EST /TIER=ConsEnd /STK=5 /UG=Ssc.2933 /UG_TITLE=Transcribed locus /REP_ORG=S. scrofa	57
58	Ssc.5895.1.A1_at	-2.06	<.0001	22.0342	6	0	58	212091_s_at	COL6A1	COL6A1	Collagen alpha 1(VI) chain precursor. [Source:Uniprot/SWISSPROT;Acc:P12109]	.	21	46.226	0	1441.7	ensembl cDNA	ENSG00000142156	BI183258	TC220568	gb:BI183258 /DB_XREF=gi:14657667 /DB_XREF=UNL-P-FN-bx-a-03-0-UNL.s1 /CLONE=UNL-P-FN-bx-a-03-0-UNL /TID=Ssc.5895.1 /CNT=21 /FEA=EST /TIER=Stack /STK=14 /UG=Ssc.5895 /UG_TITLE=Transcribed locus, moderately similar to NP_001839.1 collagen, type VI, alpha 1 (Homo sapiens) /REP_ORG=S. scrofa	58
59	Ssc.15621.1.A1_at	-2.033	<.0001	22.015	6	0	59	203803_at	PCYOX1		Prenylcysteine oxidase precursor (EC 1.8.3.5). [Source:Uniprot/SWISSPROT;Acc:Q9UHG3]	.	2	70.397	0	297.8	ensembl cDNA	ENSG00000116005	BG894549	TC202626	gb:BG894549 /DB_XREF=gi:14304781 /DB_XREF=355198 /TID=Ssc.15621.1 /CNT=7 /FEA=EST /TIER=ConsEnd /STK=0 /UG=Ssc.15621 /UG_TITLE=Transcribed locus /REP_ORG=S. scrofa	59
60	Ssc.5809.1.A1_at	-1.9365	<.0001	21.9071	5	0	60		NP_060635		polybromo 1 [Homo sapiens]. [Source:RefSeq;Acc:NM_018165]	.	3	52.557	0	214.6	ensembl genome	ENSG00000163939	CF362771	TC202872	gb:CF362771 /DB_XREF=gi:34162756 /DB_XREF=830554 /TID=Ssc.5809.1 /CNT=12 /FEA=EST /TIER=ConsEnd /STK=5 /UG=Ssc.5809 /UG_TITLE=Transcribed locus /REP_ORG=S. scrofa	60
61	Ssc.24770.1.S1_at	-1.2355	<.0001	21.8	3	0	61	1559282_at	PLAGL1	PLAGL1	Zinc finger protein PLAGL1 (Pleiomorphic adenoma-like protein 1). [Source:Uniprot/SWISSPROT;Acc:Q9UM63]	1	6	144.303	0	1281.1	ensembl cDNA	ENSG00000118495	CK466880	TC205656	gb:CK466880 /DB_XREF=gi:40838157 /DB_XREF=938132 /TID=Ssc.24770.1 /CNT=8 /FEA=EST /TIER=ConsEnd /STK=0 /UG=Ssc.24770 /UG_TITLE=Transcribed locus, moderately similar to NP_006709.2 pleiomorphic adenoma gene-like 1 (Homo sapiens) /REP_ORG=S. scrofa	61
62	Ssc.1787.1.A1_at	-2.3264	<.0001	21.7534	11	0	62	218001_at	MRPS2	MRPS2	Mitochondrial 28S ribosomal protein S2 (MRP-S2) (CGI-91). [Source:Uniprot/SWISSPROT;Acc:Q9Y399]	.	9	135.618	0	567.4	ensembl cDNA	ENSG00000122140	AW429532	TC201917	gb:AW429532 /DB_XREF=gi:6960839 /DB_XREF=67805 /TID=Ssc.1787.1 /CNT=2 /FEA=EST /TIER=ConsEnd /STK=0 /UG=Ssc.1787 /UG_TITLE=Transcribed locus, moderately similar to NP_057118.1 mitochondrial ribosomal protein S2 (Homo sapiens) /REP_ORG=S. scrofa	62
63	Ssc.17284.1.A1_at	-2.1185	<.0001	21.7367	11	0	63	1561236_at	UXS1	ALDH7A1	UDP-glucuronate decarboxylase 1 [Homo sapiens]. [Source:RefSeq;Acc:NM_025076]	.	2	106.168	0.018	46.09	ensembl genome	ENSG00000115652	BI183839	TC203189	gb:BI183839 /DB_XREF=gi:14658248 /DB_XREF=UNL-P-FN-cd-d-10-0-UNL.s1 /CLONE=UNL-P-FN-cd-d-10-0-UNL /TID=Ssc.17284.1 /CNT=17 /FEA=EST /TIER=Stack /STK=10 /UG=Ssc.17284 /UG_TITLE=Transcribed locus, highly similar to NP_001173.1 aldehyde dehydrogenase 7 family, member A1 (Homo sapiens) /REP_ORG=S. scrofa	63
64	Ssc.986.1.A1_at	-1.2656	<.0001	21.3589	3	0	64	202110_at	COX7B	COX7B	Cytochrome c oxidase polypeptide VIIb, mitochondrial precursor (EC 1.9.3.1). [Source:Uniprot/SWISSPROT;Acc:P24311]	.	.	76.961	0	416.8	ensembl cDNA	ENSG00000131174	CO986926	TC202883	gb:CO986926 /DB_XREF=gi:51346200 /DB_XREF=UMC-pd10en3-009-d10 /TID=Ssc.986.1 /CNT=19 /FEA=EST /TIER=Stack /STK=11 /UG=Ssc.986 /UG_TITLE=Transcribed locus, moderately similar to NP_001857.1 cytochrome c oxidase subunit VIIb (Homo sapiens) /REP_ORG=S. scrofa	64
65	Ssc.11100.1.S2_at	-1.6009	<.0001	21.3401	4	0	65	200679_x_at	HMGB1		High mobility group protein 1 (HMG-1). [Source:Uniprot/SWISSPROT;Acc:P09429]	.	13	29.931	0	858.9	ensembl cDNA	ENSG00000189403	M21683.1		gb:M21683.1 /DB_XREF=gi:164489 /TID=Ssc.11100.1 /CNT=140 /FEA=FLmRNA /TIER=FL+Stack /STK=12 /UG=Ssc.11100 /UG_TITLE=Nonhistone protein HMG1 /DEF=Pig nonhistone protein HMG1 mRNA, complete cds. /FL=gb:M21683.1 /REP_ORG=S. scrofa	65
66	Ssc.17326.2.A1_at	-2.5181	<.0001	21.1186	1	0	66		NP_115497		implantation-associated protein [Homo sapiens]. [Source:RefSeq;Acc:NM_032121]	.	.	76.888	0	1820.3	ensembl cDNA	ENSG00000102158	BF712979	TC201308	gb:BF712979 /DB_XREF=gi:12012454 /DB_XREF=MI-P-O2-ads-a-03-1-UM.s1 /CLONE=MI-P-O2-ads-a-03-1-UM /TID=Ssc.17326.2 /CNT=8 /FEA=EST /TIER=Stack /STK=6 /UG=Ssc.17326 /UG_TITLE=Transcribed locus /REP_ORG=S. scrofa	66
67	Ssc.19798.1.S1_at	-2.3824	<.0001	21.0552	2	0	67		Q8WUH6			.	12	105.852	0	398.9	ensembl cDNA	ENSG00000151135	BX675303	TC202033	gb:BX675303 /DB_XREF=gi:38009196 /DB_XREF=BX675303 /CLONE=scac0031i.g.22 /TID=Ssc.19798.1 /CNT=2 /FEA=EST /TIER=ConsEnd /STK=1 /UG=Ssc.19798 /UG_TITLE=Transcribed locus /REP_ORG=S. scrofa	67
68	Ssc.734.1.S1_at	2.1577	<.0001	20.9742	11	0	68	160020_at	MMP14	MMP16	Matrix metalloproteinase-14 precursor (EC 3.4.24.80) (MMP-14) (Membrane-type matrix metalloproteinase 1) (MT-MMP 1) (MTMMP1) (Membrane-type-1 matrix metalloproteinase) (MT1-MMP) (MT1MMP) (MMP- X1). [Source:Uniprot/SWISSPROT;Acc:P50281]	.	14	22.376	0	2456.6	ensembl cDNA	ENSG00000157227	NM_214239.1		gb:NM_214239.1 /DB_XREF=gi:47523559 /GEN=MT1-MMP /TID=Ssc.734.1 /CNT=14 /FEA=FLmRNA /TIER=FL /STK=2 /LL=397471 /UG=Ssc.734 /DEF=Sus scrofa membrane-type 1 matrix metalloproteinase (MT1-MMP), mRNA. /PROD=membrane-type 1 matrix metalloproteinase /FL=gb:NM_214239.1 gb:AF067419.1 /REP_ORG=S. scrofa	68
69	Ssc.217.1.S1_at	-1.7856	<.0001	20.9714	7	0	69	209009_at	ESD	ESD	Esterase D (EC 3.1.1.1). [Source:Uniprot/SWISSPROT;Acc:P10768]	.	13	46.243	0	1160.2	ensembl cDNA	ENSG00000139684	NM_214060.1		gb:NM_214060.1 /DB_XREF=gi:47522935 /GEN=ESD /TID=Ssc.217.1 /CNT=24 /FEA=FLmRNA /TIER=FL+Stack /STK=13 /LL=397127 /UG=Ssc.217 /DEF=Sus scrofa esterase D (ESD), mRNA. /PROD=esterase D /FL=gb:AB038362.1 gb:AF254785.1 gb:AB032555.1 gb:NM_214060.1 /REP_ORG=S. scrofa	69
70	Ssc.8774.1.S1_at	-2.5157	<.0001	20.8036	10	0	70	209146_at	SC4MOL	SC4MOL	C-4 methyl sterol oxidase (EC 1.-.-.-). [Source:Uniprot/SWISSPROT;Acc:Q15800]	.	4	166.606	0	1265.2	ensembl cDNA	ENSG00000052802	NM_213752.1		gb:NM_213752.1 /DB_XREF=gi:47523335 /GEN=SC4MOL /TID=Ssc.8774.1 /CNT=35 /FEA=FLmRNA /TIER=FL+Stack /STK=13 /LL=396590 /UG=Ssc.8774 /DEF=Sus scrofa sterol-C4-methyl oxidase-like protein (SC4MOL), mRNA. /PROD=sterol-C4-methyl oxidase-like protein /FL=gb:AY370690.1 gb:NM_213752.1 /REP_ORG=S. scrofa	70
71	Ssc.16671.1.S1_at	-2.2755	<.0001	20.7494	9	0	71	201506_at	TGFBI	TGFBI	Transforming growth factor-beta induced protein IG-H3 precursor (Beta IG-H3) (Kerato-epithelin) (RGD-containing collagen associated protein) (RGD-CAP). [Source:Uniprot/SWISSPROT;Acc:Q15582]	.	5	135.393	0	2258.4	ensembl cDNA	ENSG00000120708	CB478477	TC201590	gb:CB478477 /DB_XREF=gi:29284863 /DB_XREF=jns35_C08.f /TID=Ssc.16671.1 /CNT=15 /FEA=EST /TIER=ConsEnd /STK=0 /UG=Ssc.16671 /UG_TITLE=Transcribed locus, highly similar to NP_000349.1 transforming growth factor, beta-induced, 68kDa (Homo sapiens) /REP_ORG=S. scrofa	71
72	Ssc.23133.1.A1_at	-1.5258	<.0001	20.744	7	0	72	1556432_at	NUP133	NUP133	Nuclear pore complex protein Nup133 (Nucleoporin Nup133) (133 kDa nucleoporin). [Source:Uniprot/SWISSPROT;Acc:Q8WUM0]	.	1	225.884	0	246.3	ensembl cDNA	ENSG00000069248	CO991032	TC224346	gb:CO991032 /DB_XREF=gi:51350306 /DB_XREF=UMC-pd3ov3-011-b04 /TID=Ssc.23133.1 /CNT=9 /FEA=EST /TIER=Stack /STK=6 /UG=Ssc.23133 /UG_TITLE=Transcribed locus, highly similar to NP_060700.2 nucleoporin 133kDa (Homo sapiens) /REP_ORG=S. scrofa	72
73	Ssc.14215.1.S1_at	-1.7055	<.0001	20.7014	8	0	73	207431_s_at	DEGS	DEGS1	sphingolipid delta 4 desaturase; membrane fatty acid (lipid) desaturase; dihydroceramide desaturase; degenerative spermatocyte (homolog Drosophila; lipid desaturase) [Homo sapiens]. [Source:RefSeq;Acc:NM_003676]	.	1	220.678	0	961.9	ensembl cDNA	ENSG00000143753	CK459682	TC202588	gb:CK459682 /DB_XREF=gi:40830963 /DB_XREF=929894 /TID=Ssc.14215.1 /CNT=18 /FEA=EST /TIER=ConsEnd /STK=0 /UG=Ssc.14215 /UG_TITLE=Transcribed locus, moderately similar to NP_003667.1 degenerative spermatocyte homolog, lipid desaturase (Drosophila) (Homo sapiens) /REP_ORG=S. scrofa	73
74	Ssc.8148.1.S1_at	-1.4747	<.0001	20.6752	8	0	74	1561167_at	ETV6		Transcription factor ETV6 (ETS-related protein Tel1) (Tel) (ETS translocation variant 6). [Source:Uniprot/SWISSPROT;Acc:P41212]	.	12	11.694	0.224	42.12	ensembl genome	ENSG00000139083	CO940506	TC202404		74
75	Ssc.6710.1.A1_at	-1.7545	<.0001	20.6314	10	0	75	201476_s_at	RRM1	RRM1	Ribonucleoside-diphosphate reductase M1 chain (EC 1.17.4.1) (Ribonucleotide reductase large chain). [Source:Uniprot/SWISSPROT;Acc:P23921]	.	11	4.073	0	2113.7	ensembl cDNA	ENSG00000167325	CB472965	TC222701	gb:CB472965 /DB_XREF=gi:29279351 /DB_XREF=sn62_G04.f /TID=Ssc.6710.1 /CNT=10 /FEA=EST /TIER=Stack /STK=9 /UG=Ssc.6710 /UG_TITLE=Transcribed locus, highly similar to NP_001024.1 ribonucleotide reductase M1 polypeptide (Homo sapiens) /REP_ORG=S. scrofa	75
76	Ssc.10336.1.S1_at	-1.8845	<.0001	20.5807	7	0	76	222983_s_at	PAIP2	PAIP2	Polyadenylate-binding protein-interacting protein 2 (Poly(A) binding protein-interacting protein 2) (PABP-interacting protein 2) (PAIP-2) (HSPC218). [Source:Uniprot/SWISSPROT;Acc:Q9BPZ3]	.	5	138.705	0	1330.7	ensembl cDNA	ENSG00000120727	CO993647	TC200755	gb:CO993647 /DB_XREF=gi:51352921 /DB_XREF=UMC-pd0fol-004-e03 /TID=Ssc.10336.1 /CNT=62 /FEA=EST /TIER=Stack /STK=25 /UG=Ssc.10336 /UG_TITLE=Transcribed locus, highly similar to NP_057564.2 poly(A) binding protein interacting protein 2 (Homo sapiens) /REP_ORG=S. scrofa	76
77	Ssc.21608.1.S1_at	-2.124	<.0001	20.5206	10	0	77	218215_s_at	NR1H2	NR1H2	Oxysterols receptor LXR-beta (Liver X receptor beta) (Nuclear orphan receptor LXR-beta) (Ubiquitously-expressed nuclear receptor) (Nuclear receptor NER). [Source:Uniprot/SWISSPROT;Acc:P55055]	.	19	55.572	0	1092.8	ensembl cDNA	ENSG00000131408	CO994854	TC203225	gb:CO994854 /DB_XREF=gi:51354128 /DB_XREF=UMC-pd12_14end-008-d05 /TID=Ssc.21608.1 /CNT=15 /FEA=EST /TIER=Stack /STK=8 /UG=Ssc.21608 /UG_TITLE=Transcribed locus, highly similar to NP_113814.1 nuclear receptor subfamily 1, group H, member 2 (Rattus norvegicus) /REP_ORG=S. scrofa	77
78	Ssc.12113.2.S1_at	-2.0663	<.0001	20.5017	2	0	78	1559125_at	MAZ	MAZ	Myc-associated zinc finger protein (MAZI) (Purine-binding transcription factor) (Pur-1) (ZF87) (ZIF87). [Source:Uniprot/SWISSPROT;Acc:P56270]	.	16	29.725	0	432.6	ensembl cDNA	ENSG00000103495	AW786517	TC220997	gb:AW786517 /DB_XREF=gi:7843293 /DB_XREF=119762 /TID=Ssc.12113.2 /CNT=21 /FEA=EST /TIER=ConsEnd /STK=0 /UG=Ssc.12113 /UG_TITLE=Transcribed locus, highly similar to NP_002374.1 MYC-associated zinc finger protein (purine-binding transcription factor) (Homo sapiens) /REP_ORG=S. scrofa	78
79	Ssc.7229.1.S1_at	-2.1862	<.0001	20.1271	11	0	79	201311_s_at	SH3BGRL	SH3BGRL	SH3 domain-binding glutamic acid-rich-like protein. [Source:Uniprot/SWISSPROT;Acc:O75368]	.	.	80.264	0	545.6	ensembl cDNA	ENSG00000131171	CN154355	TC221448	gb:CN154355 /DB_XREF=gi:46168785 /DB_XREF=941558 /TID=Ssc.7229.1 /CNT=17 /FEA=EST /TIER=ConsEnd /STK=5 /UG=Ssc.7229 /UG_TITLE=Transcribed locus, highly similar to NP_003013.1 SH3 domain binding glutamic acid-rich protein like (Homo sapiens) /REP_ORG=S. scrofa	79
80	Ssc.1160.1.S1_at	-1.5325	<.0001	20.103	1	0	80	201267_s_at	PSMC3	PSMC3	26S protease regulatory subunit 6A (TAT-binding protein 1) (TBP-1) (Proteasome subunit P50). [Source:Uniprot/SWISSPROT;Acc:P17980]	.	11	47.397	0	1937.3	ensembl cDNA	ENSG00000165916	CN160103	TC200518	gb:CN160103 /DB_XREF=gi:46174533 /DB_XREF=949255 /TID=Ssc.1160.1 /CNT=61 /FEA=EST /TIER=Stack /STK=11 /UG=Ssc.1160 /UG_TITLE=Transcribed locus, highly similar to NP_002795.2 proteasome (prosome, macropain) 26S subunit, ATPase, 3 (Homo sapiens) /REP_ORG=S. scrofa	80
81	Ssc.4897.1.A1_at	-2.1777	<.0001	19.9958	2	0	81	204980_at	CLOCK		Circadian locomoter output cycles kaput protein (hCLOCK). [Source:Uniprot/SWISSPROT;Acc:O15516]	.	4	56.14	0.006	48.07	ensembl genome	ENSG00000134852	BQ597527	TC222161	gb:BQ597527 /DB_XREF=gi:21544253 /DB_XREF=MI-P-A2-aez-e-05-1-UM.s1 /CLONE=MI-P-A2-aez-e-05-1-UM /TID=Ssc.4897.1 /CNT=17 /FEA=EST /TIER=Stack /STK=11 /UG=Ssc.4897 /UG_TITLE=Transcribed locus /REP_ORG=S. scrofa	81
82	Ssc.30715.1.S1_at	-1.2538	<.0001	19.9022	6	0	82		NP_110409	CRR9	cisplatin resistance related protein CRR9p [Homo sapiens]. [Source:RefSeq;Acc:NM_030782]	.	5	1.371	0	1120.5	ensembl cDNA	ENSG00000049656	CO947203	TC202704	gb:CO947203 /DB_XREF=gi:51313962 /DB_XREF=UMC-p6mm3-016-e05 /TID=Ssc.30715.1 /CNT=15 /FEA=EST /TIER=ConsEnd /STK=1 /UG=Ssc.30715 /UG_TITLE=Transcribed locus, highly similar to XP_229475.2 similar to cisplatin resistance related protein CRR9p (Rattus norvegicus) /REP_ORG=S. scrofa	82
83	Ssc.13648.1.A1_at	-2.0172	<.0001	19.8494	1	0	83		Q9H9A6			.	1	70.323	0	93.66	ensembl cDNA	ENSG00000066557	CO992427	TC228011	gb:CO992427 /DB_XREF=gi:51351701 /DB_XREF=UMC-pd6end2-001-h04 /TID=Ssc.13648.1 /CNT=4 /FEA=EST /TIER=ConsEnd /STK=1 /UG=Ssc.13648 /UG_TITLE=Transcribed locus /REP_ORG=S. scrofa	83
84	Ssc.9434.1.A1_at	-2.0805	<.0001	19.8468	7	0	84	1560407_at	MARK1		MAP/microtubule affinity-regulating kinase 1 [Homo sapiens]. [Source:RefSeq;Acc:NM_018650]	.	1	217.09	0.044	44.1	ensembl genome	ENSG00000116141	BI400224	TC229186	gb:BI400224 /DB_XREF=gi:15179285 /DB_XREF=MI-P-AY1-nqn-h-01-0-UI.s1 /CLONE=MI-P-AY1-nqn-h-01-0-UI /TID=Ssc.9434.1 /CNT=2 /FEA=EST /TIER=ConsEnd /STK=0 /UG=Ssc.9434 /UG_TITLE=Transcribed locus /REP_ORG=S. scrofa	84
85	Ssc.6667.1.A1_at	-1.6327	<.0001	19.8104	9	0	85		NP_950252		DBCCR1-like [Homo sapiens]. [Source:RefSeq;Acc:NM_199051]	.	1	186.798	0.101	44.1	ensembl genome	ENSG00000162670	CO992356	TC220709	gb:CO992356 /DB_XREF=gi:51351630 /DB_XREF=UMC-pd6end2-001-a05 /TID=Ssc.6667.1 /CNT=36 /FEA=EST /TIER=Stack /STK=24 /UG=Ssc.6667 /UG_TITLE=Transcribed locus /REP_ORG=S. scrofa	85
86	Ssc.7556.1.S1_at	-1.7322	<.0001	19.7632	10	0	86	201273_s_at	SRP9	SRP9	Signal recognition particle 9 kDa protein (SRP9). [Source:Uniprot/SWISSPROT;Acc:P49458]	.	1	222.272	0	638.8	ensembl cDNA	ENSG00000143742	BQ599261	TC200300	gb:BQ599261 /DB_XREF=gi:21545987 /DB_XREF=MI-P-E4-aij-e-01-1-UM.s1 /CLONE=MI-P-E4-aij-e-01-1-UM /TID=Ssc.7556.1 /CNT=10 /FEA=EST /TIER=ConsEnd /STK=0 /UG=Ssc.7556 /UG_TITLE=Transcribed locus, highly similar to NP_003124.1 signal recognition particle 9kDa (Homo sapiens) /REP_ORG=S. scrofa	86
87	Ssc.4892.1.S1_at	-1.5742	<.0001	19.6888	4	0	87	1555952_at	COL18A1	COL18A1	Collagen alpha 1(XVIII) chain precursor [Contains: Endostatin]. [Source:Uniprot/SWISSPROT;Acc:P39060]	.	21	45.649	0	1017.4	ensembl cDNA	ENSG00000182871	CN155194	TC221214	gb:CN155194 /DB_XREF=gi:46169624 /DB_XREF=942473 /TID=Ssc.4892.1 /CNT=26 /FEA=EST /TIER=Stack /STK=11 /UG=Ssc.4892 /UG_TITLE=Transcribed locus, moderately similar to NP_569711.1 collagen, type XVIII, alpha 1 (Homo sapiens) /REP_ORG=S. scrofa	87
88	Ssc.27124.1.A1_at	-2.03	<.0001	19.5178	4	0	88		Q9P273		PREDICTED: odz, odd Oz/ten-m homolog 3 [Source:RefSeq_peptide;Acc:XP_371717]	.	4	184.025	0	286	ensembl genome	ENSG00000109716	CN166913	TC237717	gb:CN166913 /DB_XREF=gi:46181343 /DB_XREF=998998 /TID=Ssc.27124.1 /CNT=2 /FEA=EST /TIER=ConsEnd /STK=2 /UG=Ssc.27124 /UG_TITLE=Transcribed locus /REP_ORG=S. scrofa	88
89	Ssc.7215.1.A1_at	-1.9014	<.0001	19.5053	4	0	89	1554889_at	TIA1		Nucleolysin TIA-1 (RNA-binding protein TIA-1) (p40-TIA-1) [Contains: Nucleolysin TIA-1 isoform p15 (p15-TIA-1)]. [Source:Uniprot/SWISSPROT;Acc:P31483]	.	2	70.35	0	297.8	ensembl genome	ENSG00000116001	CK460091	TC205773	gb:CK460091 /DB_XREF=gi:40831372 /DB_XREF=930339 /TID=Ssc.7215.1 /CNT=8 /FEA=EST /TIER=ConsEnd /STK=4 /UG=Ssc.7215 /UG_TITLE=Transcribed locus /REP_ORG=S. scrofa	89
90	Ssc.12554.1.A1_at	-1.3835	<.0001	19.4986	5	0	90	225196_s_at	MRPS26	MRPS26	28S ribosomal protein S26, mitochondrial precursor (MRP-S26) (MRP- S13). [Source:Uniprot/SWISSPROT;Acc:Q9BYN8]	.	20	2.975	0	434.6	ensembl cDNA	ENSG00000125901	CN158841	TC201273	gb:CN158841 /DB_XREF=gi:46173271 /DB_XREF=947660 /TID=Ssc.12554.1 /CNT=23 /FEA=EST /TIER=Stack /STK=9 /UG=Ssc.12554 /UG_TITLE=Transcribed locus, moderately similar to XP_130464.3 expressed sequence AI648866 (Mus musculus) /REP_ORG=S. scrofa	90
91	Ssc.17326.1.A1_at	-1.8826	<.0001	19.4951	6	0	91		NP_115497		implantation-associated protein [Homo sapiens]. [Source:RefSeq;Acc:NM_032121]	.	.	76.888	0	1820.3	ensembl cDNA	ENSG00000102158	CO940535	TC201308	gb:CO940535 /DB_XREF=gi:51307298 /DB_XREF=UMC-peov1-004-c07 /TID=Ssc.17326.1 /CNT=13 /FEA=EST /TIER=Stack /STK=7 /UG=Ssc.17326 /UG_TITLE=Transcribed locus /REP_ORG=S. scrofa	91
92	Ssc.7067.1.A1_at	-2.4736	<.0001	19.4003	7	0	92	209108_at	TM4SF6		Transmembrane 4 superfamily member 6 (Tetraspanin 6) (Tspan-6) (T245 protein) (Tetraspanin TM4-D) (A15 homolog) (UNQ767/PRO1560). [Source:Uniprot/SWISSPROT;Acc:O43657]	.	.	99.69	0	56	ensembl cDNA	ENSG00000000003	BF701842	TC227362	gb:BF701842 /DB_XREF=gi:11987250 /DB_XREF=MI-P-E3-aae-a-09-1-UM.s1 /CLONE=MI-P-E3-aae-a-09-1-UM /TID=Ssc.7067.1 /CNT=4 /FEA=EST /TIER=ConsEnd /STK=0 /UG=Ssc.7067 /UG_TITLE=Transcribed locus /REP_ORG=S. scrofa	92
93	Ssc.12277.1.S1_at	-1.626	<.0001	19.3465	9	0	93	200089_s_at	RPL4	CYP3A43	60S ribosomal protein L4 (L1). [Source:Uniprot/SWISSPROT;Acc:P36578]	.	15	64.579	0	1528.9	ensembl cDNA	ENSG00000174444	BI181194	TC218999	gb:BI181194 /DB_XREF=gi:14655603 /DB_XREF=UNL-P-FN-ad-f-04-0-UNL.s1 /CLONE=UNL-P-FN-ad-f-04-0-UNL /TID=Ssc.12277.1 /CNT=378 /FEA=EST /TIER=Stack /STK=91 /UG=Ssc.12277 /UG_TITLE=Transcribed locus, highly similar to NP_000959.2 ribosomal protein L4 (Homo sapiens) /REP_ORG=S. scrofa	93
94	Ssc.24184.1.S1_at	-2.4905	<.0001	19.3263	4	0	94	212510_at	GPD1L		glycerol-3-phosphate dehydrogenase 1-like [Homo sapiens]. [Source:RefSeq;Acc:NM_015141]	.	3	32.123	0	214.6	ensembl cDNA	ENSG00000152642	BI404976	TC202223	gb:BI404976 /DB_XREF=gi:15184189 /DB_XREF=MI-P-NA-aeh-e-04-1-UM.s1.ab1 /CLONE=MI-P-NA-aeh-e-04-1-UM.ab1 /TID=Ssc.24184.1 /CNT=23 /FEA=EST /TIER=ConsEnd /STK=0 /UG=Ssc.24184 /UG_TITLE=Transcribed locus /REP_ORG=S. scrofa	94
95	Ssc.4263.1.A1_at	-1.6396	<.0001	19.3121	10	0	95	200793_s_at	ACO2	ACO2	Aconitate hydratase, mitochondrial precursor (EC 4.2.1.3) (Citrate hydro-lyase) (Aconitase). [Source:Uniprot/SWISSPROT;Acc:Q99798]	.	22	40.19	0	3071.2	ensembl cDNA	ENSG00000100412	NM_213954.1			95
96	Ssc.7039.1.A1_at	-1.5067	<.0001	19.2584	4	0	96	217963_s_at	NGFRAP1	NGFRAP1	p75NTR-associated cell death executor (Nerve growth factor receptor associated protein 1) (Ovarian granulosa cell 13.0 kDa protein HGR74). [Source:Uniprot/SWISSPROT;Acc:Q00994]	.	.	102.437	0	817.2	ensembl cDNA	ENSG00000166681	BI183564	TC223886	gb:BI183564 /DB_XREF=gi:14657973 /DB_XREF=UNL-P-FN-by-d-12-0-UNL.s1 /CLONE=UNL-P-FN-by-d-12-0-UNL /TID=Ssc.7039.1 /CNT=10 /FEA=EST /TIER=Stack /STK=6 /UG=Ssc.7039 /UG_TITLE=Transcribed locus, highly similar to NP_055195.1 nerve growth factor receptor (TNFRSF16) associated protein 1 (Homo sapiens) /REP_ORG=S. scrofa	96
97	Ssc.18940.1.S1_at	-2.5824	<.0001	19.2533	7	0	97	1558179_at	ATP5J2		ATP synthase f chain, mitochondrial (EC 3.6.3.14). [Source:Uniprot/SWISSPROT;Acc:P56134]	.	7	98.7	0	176.9	ensembl cDNA	ENSG00000160916	CF366123	TC218645	gb:CF366123 /DB_XREF=gi:34169403 /DB_XREF=836810 /TID=Ssc.18940.1 /CNT=2 /FEA=EST /TIER=ConsEnd /STK=1 /UG=Ssc.18940 /UG_TITLE=Transcribed locus, moderately similar to NP_065607.1 ATP synthase, H+ transporting, mitochondrial F0 complex, subunit f, isoform 2 (Mus musculus) /REP_ORG=S. scrofa	97
98	Ssc.24718.1.S1_at	1.7418	<.0001	19.203	7	0	98	203011_at	IMPA1		Inositol-1(or 4)-monophosphatase (EC 3.1.3.25) (IMPase) (IMP) (Inositol monophosphatase) (Lithium-sensitive myo-inositol monophosphatase A1). [Source:Uniprot/SWISSPROT;Acc:P29218]	.	8	82.733	0	71.86	ensembl cDNA	ENSG00000133731	CN163786	TC207510	gb:CN163786 /DB_XREF=gi:46178216 /DB_XREF=953348 /TID=Ssc.24718.1 /CNT=5 /FEA=EST /TIER=ConsEnd /STK=2 /UG=Ssc.24718 /UG_TITLE=Transcribed locus /REP_ORG=S. scrofa	98
99	Ssc.6130.1.S1_at	-1.4496	<.0001	19.0723	7	0	99	209455_at	FBXW11		F-box/WD-repeat protein 11 (F-box/WD-repeat protein 1B) (F-box and WD- repeats protein beta-TrCP2). [Source:Uniprot/SWISSPROT;Acc:Q9UKB1]	.	5	171.221	0	248.3	ensembl cDNA	ENSG00000072803	BX670632	TC224568	gb:BX670632 /DB_XREF=gi:37981355 /DB_XREF=BX670632 /CLONE=scac0033i.e.24 /TID=Ssc.6130.1 /CNT=7 /FEA=EST /TIER=ConsEnd /STK=2 /UG=Ssc.6130 /UG_TITLE=Transcribed locus /REP_ORG=S. scrofa	99
100	Ssc.10699.1.A1_at	-2.2681	<.0001	19.0394	10	0	100		Q96BW1			.	.	74.277	0	228.5	ensembl cDNA	ENSG00000094841	CN159703	TC211330	gb:CN159703 /DB_XREF=gi:46174133 /DB_XREF=948798 /TID=Ssc.10699.1 /CNT=3 /FEA=EST /TIER=ConsEnd /STK=3 /UG=Ssc.10699 /UG_TITLE=Transcribed locus /REP_ORG=S. scrofa	100
101	Ssc.5404.1.S1_at	-1.6166	<.0001	19.0363	8	0	101	1557455_s_at	MOSPD1		motile sperm domain containing 1 [Homo sapiens]. [Source:RefSeq;Acc:NM_019556]	.	.	133.747	0	297.8	ensembl cDNA	ENSG00000101928	CO986672	TC203545	gb:CO986672 /DB_XREF=gi:51345939 /DB_XREF=UMC-pd10en3-005-e11 /TID=Ssc.5404.1 /CNT=15 /FEA=EST /TIER=ConsEnd /STK=1 /UG=Ssc.5404 /UG_TITLE=Transcribed locus /REP_ORG=S. scrofa	101
102	Ssc.7981.1.A1_at	1.8878	<.0001	18.9659	11	0	102	204241_at	ACOX3	ACOX3	Acyl-coenzyme A oxidase 3, peroxisomal (EC 1.3.3.6) (Pristanoyl-CoA oxidase). [Source:Uniprot/SWISSPROT;Acc:O15254]	.	4	8.487	0	163	ensembl cDNA	ENSG00000087008	BQ604363	TC207074	gb:BQ604363 /DB_XREF=gi:21551089 /DB_XREF=MI-P-CP1-nzb-l-14-0-UI.s1 /CLONE=MI-P-CP1-nzb-l-14-0-UI /TID=Ssc.7981.1 /CNT=6 /FEA=EST /TIER=ConsEnd /STK=0 /UG=Ssc.7981 /UG_TITLE=Transcribed locus, moderately similar to NP_003492.1 acyl-Coenzyme A oxidase 3, pristanoyl (Homo sapiens) /REP_ORG=S. scrofa	102
103	Ssc.3783.1.S1_at	-2.1613	<.0001	18.9565	7	0	103				9 kDa protein [Source:IPI;Acc:IPI00141453]	.	2	132.061	0.005	48.07	ensembl genome	ENSG00000173280	BG384650	TC199720	gb:BG384650 /DB_XREF=gi:13309122 /DB_XREF=303837 /TID=Ssc.3783.1 /CNT=6 /FEA=EST /TIER=ConsEnd /STK=0 /UG=Ssc.3783 /UG_TITLE=Transcribed locus /REP_ORG=S. scrofa	103
104	Ssc.20329.1.S1_at	-1.5068	<.0001	18.9376	5	0	104	217873_at	CAB39		Calcium binding protein 39 (Mo25 protein) (CGI-66). [Source:Uniprot/SWISSPROT;Acc:Q9Y376]	.	2	231.403	0	660.6	ensembl cDNA	ENSG00000135932	BI182851	TC223437	gb:BI182851 /DB_XREF=gi:14657260 /DB_XREF=UNL-P-FN-bp-e-09-0-UNL.s1 /CLONE=UNL-P-FN-bp-e-09-0-UNL /TID=Ssc.20329.1 /CNT=8 /FEA=EST /TIER=Stack /STK=6 /UG=Ssc.20329 /UG_TITLE=Transcribed locus /REP_ORG=S. scrofa	104
105	Ssc.20986.2.S1_at	-1.829	<.0001	18.7782	7	0	105	200678_x_at	GRN	FKBP14	Granulins precursor (Acrogranin) (Proepithelin) (PEPI) [Contains: Paragranulin; Granulin 1 (Granulin G); Granulin 2 (Granulin F); Granulin 3 (Granulin B); Granulin 4 (Granulin A); Granulin 5 (Granulin C); Granulin 6 (Granulin D); Granulin 7 (Granulin E)]. [Source:Uniprot/SWISSPROT;Acc:P28799]	.	17	39.778	0	91.68	ensembl cDNA	ENSG00000030582	BG382626	TC199926	gb:BG382626 /DB_XREF=gi:13307098 /DB_XREF=298593 /TID=Ssc.20986.2 /CNT=5 /FEA=EST /TIER=ConsEnd /STK=0 /UG=Ssc.20986 /UG_TITLE=Transcribed locus, highly similar to NP_060416.1 FK506 binding protein 14, 22 kDa (Homo sapiens) /REP_ORG=S. scrofa	105
106	Ssc.16493.1.S1_s_at	-1.0707	<.0001	18.6653	7	0	106		NP_612209	GNPNAT1	helicase/primase complex protein [Homo sapiens]. [Source:RefSeq;Acc:NM_138336]	.	2	240.786	0	135.3	ensembl cDNA	ENSG00000172428	CB286123	TC224784	gb:CB286123 /DB_XREF=gi:28577077 /DB_XREF=CMD30_H06_57 /CLONE=PPSUBLIB_16H06 /TID=Ssc.16493.1 /CNT=5 /FEA=EST /TIER=ConsEnd /STK=0 /UG=Ssc.16493 /UG_TITLE=Transcribed locus, moderately similar to NP_612209.1 helicaseprimase complex protein (Homo sapiens) /REP_ORG=S. scrofa	106
107	Ssc.17323.1.S1_at	-1.4137	<.0001	18.5774	6	0	107	201201_at	CSTB	CSTB	Cystatin B (Liver thiol proteinase inhibitor) (CPI-B) (Stefin B). [Source:Uniprot/SWISSPROT;Acc:P04080]	.	21	44.018	0	173	ensembl cDNA	ENSG00000160213	CN164516	TC219281	gb:CN164516 /DB_XREF=gi:46178946 /DB_XREF=994868 /TID=Ssc.17323.1 /CNT=32 /FEA=EST /TIER=Stack /STK=12 /UG=Ssc.17323 /UG_TITLE=Transcribed locus, moderately similar to NP_000091.1 cystatin B (stefin B) (Homo sapiens) /REP_ORG=S. scrofa	107
108	Ssc.30862.1.S1_a_at	1.5471	<.0001	18.5416	11	0	108	1554462_a_at	DNAJB9	DNAJB9	DnaJ homolog subfamily B member 9 (Microvascular endothelial differentiation gene-1 protein) (Mdg-1) (UNQ743/PRO1471). [Source:Uniprot/SWISSPROT;Acc:Q9UBS3]	.	7	107.804	0	1061.1	ensembl cDNA	ENSG00000128590	BX921511	TC224530	gb:BX921511 /DB_XREF=gi:41138359 /DB_XREF=BX921511 /CLONE=scan0003d.c.10 /TID=Ssc.30862.1 /CNT=6 /FEA=EST /TIER=ConsEnd /STK=0 /UG=Ssc.30862 /UG_TITLE=Transcribed locus /REP_ORG=S. scrofa	108
109	Ssc.9272.1.S1_at	-2.6619	<.0001	18.5326	11	0	109	201839_s_at	TACSTD1	TACSTD1	Tumor-associated calcium signal transducer 1 precursor (Major gastrointestinal tumor-associated protein GA733-2) (Epithelial cell surface antigen) (Epithelial glycoprotein) (EGP) (Adenocarcinoma- associated antigen) (KSA) (KS 1/4 antigen) (Cell surface glycoprotein Trop-1). [Source:Uniprot/SWISSPROT;Acc:P16422]	.	2	47.508	0	827.1	ensembl cDNA	ENSG00000119888	NM_214419.1		F=gi:47523891 /GEN=TACSTD1 /TID=Ssc.9272.1 /CNT=39 /FEA=FLmRNA /TIER=FL+Stack /STK=19 /LL=403163 /UG=Ssc.9272 /DEF=Sus scrofa tumor-associated calcium signal transducer 1 (TACSTD1), mRNA. /PROD=tumor-associated calcium signal transducer 1 /FL=g	109
110	Ssc.14277.1.A1_at	-1.566	<.0001	18.4691	6	0	110		Q6P516		nebulin (NEB), mRNA [Source:RefSeq_dna;Acc:NM_004543]	.	2	152.167	0.086	42.12	ensembl genome	ENSG00000183091	BQ601671		gb:BQ601671 /DB_XREF=gi:21548397 /DB_XREF=MI-P-HO-afv-e-04-1-UM.s1 /CLONE=MI-P-HO-afv-e-04-1-UM /TID=Ssc.14277.1 /CNT=1 /FEA=EST /TIER=ConsEnd /STK=1 /UG=Ssc.14277 /UG_TITLE=Transcribed locus /REP_ORG=S. scrofa	110
111	Ssc.1445.1.S1_at	-2.4259	<.0001	18.2754	11	0	111	211301_at	KCND3	ZNF262	Potassium voltage-gated channel subfamily D member 3 (Voltage-gated potassium channel subunit Kv4.3). [Source:Uniprot/SWISSPROT;Acc:Q9UK17]	.	1	112.03	0.06	44.1	ensembl genome	ENSG00000171385	BQ604743	TC203156	gb:BQ604743 /DB_XREF=gi:21551469 /DB_XREF=MI-P-CP1-nzc-m-17-0-UI.s1 /CLONE=MI-P-CP1-nzc-m-17-0-UI /TID=Ssc.1445.1 /CNT=10 /FEA=EST /TIER=ConsEnd /STK=2 /UG=Ssc.1445 /UG_TITLE=Transcribed locus /REP_ORG=S. scrofa	111
112	Ssc.1080.1.A1_at	-1.7383	<.0001	18.1874	2	0	112	219549_s_at	RTN3		Reticulon protein 3 (Neuroendocrine-specific protein-like 2) (NSP-like protein II) (NSPLII). [Source:Uniprot/SWISSPROT;Acc:O95197]	.	11	63.205	0	1166.1	ensembl cDNA	ENSG00000133318	BQ598799	TC221333	gb:BQ598799 /DB_XREF=gi:21545525 /DB_XREF=MI-P-E4-ahd-d-10-1-UM.s1 /CLONE=MI-P-E4-ahd-d-10-1-UM /TID=Ssc.1080.1 /CNT=3 /FEA=EST /TIER=ConsEnd /STK=0 /UG=Ssc.1080 /UG_TITLE=Transcribed locus /REP_ORG=S. scrofa	112
113	Ssc.4843.1.A1_at	-2.137	<.0001	18.1841	5	0	113	223227_at	BBS2	BBS2	Bardet-Biedl syndrome 2 protein. [Source:Uniprot/SWISSPROT;Acc:Q9BXC9]	.	16	55.076	0	841	ensembl cDNA	ENSG00000125124	AW414489	TC206324	gb:AW414489 /DB_XREF=gi:6942434 /DB_XREF=48189 /TID=Ssc.4843.1 /CNT=7 /FEA=EST /TIER=ConsEnd /STK=0 /UG=Ssc.4843 /UG_TITLE=Transcribed locus, highly similar to NP_080392.1 Bardet-Biedl syndrome 2 homolog (human) (Mus musculus) /REP_ORG=S. scrofa	113
114	Ssc.7266.1.A1_at	-3.0262	<.0001	18.1301	2	0	114	1555777_at	POSTN		Periostin precursor (PN) (Osteoblast specific factor 2) (OSF-2). [Source:Uniprot/SWISSPROT;Acc:Q15063]	.	13	37.035	0	660.6	ensembl cDNA	ENSG00000133110	CO955086	TC223440	gb:CO955086 /DB_XREF=gi:51332149 /DB_XREF=UMC-pnatal4-018-c12 /TID=Ssc.7266.1 /CNT=9 /FEA=EST /TIER=Stack /STK=6 /UG=Ssc.7266 /UG_TITLE=Transcribed locus /REP_ORG=S. scrofa	114
115	Ssc.2209.1.S1_at	-1.49	<.0001	18.0991	4	0	115	209420_s_at	SMPD1	COL18A1	Sphingomyelin phosphodiesterase precursor (EC 3.1.4.12) (Acid sphingomyelinase) (aSMase). [Source:Uniprot/SWISSPROT;Acc:P17405]	.	11	6.368	0.005	48.07	ensembl genome	ENSG00000166311	CN156690	TC224984	gb:CN156690 /DB_XREF=gi:46171120 /DB_XREF=944104 /TID=Ssc.2209.1 /CNT=7 /FEA=EST /TIER=ConsEnd /STK=3 /UG=Ssc.2209 /UG_TITLE=Transcribed locus /REP_ORG=S. scrofa	115
116	Ssc.5846.1.S1_at	1.2796	<.0001	18.0969	3	0	116	208683_at	CAPN2	CAPN2	Calpain 2, large [catalytic] subunit precursor (EC 3.4.22.53) (Calcium-activated neutral proteinase) (CANP) (M-type) (M-calpain) (Millimolar-calpain) (Calpain large polypeptide L2). [Source:Uniprot/SWISSPROT;Acc:P17655]	.	1	220.207	0	2561.7	ensembl cDNA	ENSG00000162909	CF359619	TC201074	gb:CF359619 /DB_XREF=gi:34156524 /DB_XREF=820882 /TID=Ssc.5846.1 /CNT=37 /FEA=mRNA /TIER=Stack /STK=13 /LL=397393 /UG_GENE=CAPN2 /UG=Ssc.5846 /UG_TITLE=Calpain II /REP_ORG=S. scrofa	116
117	Ssc.4477.1.S1_at	-2.3921	<.0001	18.0502	7	0	117	211754_s_at	SLC25A17	SLC25A17	Peroxisomal membrane protein PMP34 (34 kDa peroxisomal membrane protein) (Solute carrier family 25, member 17). [Source:Uniprot/SWISSPROT;Acc:O43808]	.	22	39.49	0	1106.6	ensembl cDNA	ENSG00000100372	CK455327	TC202167	gb:CK455327 /DB_XREF=gi:40802541 /DB_XREF=915904 /TID=Ssc.4477.1 /CNT=16 /FEA=EST /TIER=ConsEnd /STK=0 /UG=Ssc.4477 /UG_TITLE=Transcribed locus, highly similar to NP_006349.1 solute carrier family 25 (mitochondrial carrier; peroxisomal membrane protein, 34kDa), member 17 (Homo sapiens) /REP_ORG=S. scrofa	117
118	Ssc.26377.2.A1_at	-1.1622	<.0001	18.0135	6	0	118	203385_at	DGKA		Diacylglycerol kinase, alpha (EC 2.7.1.107) (Diglyceride kinase) (DGK- alpha) (DAG kinase alpha) (80 kDa diacylglycerol kinase). [Source:Uniprot/SWISSPROT;Acc:P23743]	.	12	54.611	0.827	40.14	ensembl genome	ENSG00000065357	CN165686	TC206522	gb:CN165686 /DB_XREF=gi:46180116 /DB_XREF=996122 /TID=Ssc.26377.2 /CNT=1 /FEA=EST /TIER=ConsEnd /STK=0 /UG=Ssc.26377 /UG_TITLE=Transcribed locus /REP_ORG=S. scrofa	118
119	Ssc.15453.3.S1_a_at	-1.7639	<.0001	17.9388	8	0	119	1555751_a_at	GEMIN7	GEMIN7	Gem-associated protein 7 (Gemin7) (SIP3). [Source:Uniprot/SWISSPROT;Acc:Q9H840]	.	19	50.274	0	297.8	ensembl cDNA	ENSG00000142252	CK460401	TC223186	gb:CK460401 /DB_XREF=gi:40831682 /DB_XREF=930674 /TID=Ssc.15453.3 /CNT=2 /FEA=EST /TIER=ConsEnd /STK=0 /UG=Ssc.15453 /UG_TITLE=Transcribed locus, moderately similar to NP_078983.1 gem (nuclear organelle) associated protein 7 (Homo sapiens) /REP_ORG=S. scrofa	119
120	Ssc.4513.2.A1_a_at	-1.5811	<.0001	17.9378	3	0	120	209477_at	EMD	EMD	Emerin. [Source:Uniprot/SWISSPROT;Acc:P50402]	.	.	153.129	0	297.8	ensembl cDNA	ENSG00000102119	CK452968	TC202457	gb:CK452968 /DB_XREF=gi:40800182 /DB_XREF=908643 /TID=Ssc.4513.2 /CNT=2 /FEA=EST /TIER=ConsEnd /STK=1 /UG=Ssc.4513 /UG_TITLE=Transcribed locus, moderately similar to NP_037080.1 emerin (Rattus norvegicus) /REP_ORG=S. scrofa	120
121	Ssc.6972.1.A1_at	-1.7435	<.0001	17.8498	7	0	121	202557_at	STCH		Microsomal stress 70 protein ATPase core precursor. [Source:Uniprot/SWISSPROT;Acc:P48723]	.	21	14.665	0	212.6	ensembl cDNA	ENSG00000155304	BF704050	TC226227	gb:BF704050 /DB_XREF=gi:11989458 /DB_XREF=MI-P-A3-abw-e-01-1-UM.s1 /CLONE=MI-P-A3-abw-e-01-1-UM /TID=Ssc.6972.1 /CNT=5 /FEA=EST /TIER=ConsEnd /STK=0 /UG=Ssc.6972 /UG_TITLE=Transcribed locus /REP_ORG=S. scrofa	121
122	Ssc.10338.1.A1_at	-1.7852	<.0001	17.7827	3	0	122	204725_s_at	NCK1	NCK1	Cytoplasmic protein NCK1 (NCK adaptor protein 1) (SH2/SH3 adaptor protein NCK-alpha). [Source:Uniprot/SWISSPROT;Acc:P16333]	.	3	138.064	0	531.8	ensembl cDNA	ENSG00000158092	BX918056	TC224474	gb:BX918056 /DB_XREF=gi:41134875 /DB_XREF=BX918056 /CLONE=scan0034d.k.08 /TID=Ssc.10338.1 /CNT=9 /FEA=EST /TIER=Stack /STK=6 /UG=Ssc.10338 /UG_TITLE=Transcribed locus, highly similar to XP_217246.2 similar to non-catalytic region of tyrosine kinase adaptor protein 1 (Rattus norvegicus) /REP_ORG=S. scrofa	122
123	Ssc.3581.1.S1_at	-1.953	<.0001	17.6876	2	0	123	201937_s_at	DNPEP	DNPEP	Aspartyl aminopeptidase (EC 3.4.11.21). [Source:Uniprot/SWISSPROT;Acc:Q9ULA0]	.	2	220.064	0	1693.4	ensembl cDNA	ENSG00000123992	BG382126	TC220680	gb:BG382126 /DB_XREF=gi:13306598 /DB_XREF=297917 /TID=Ssc.3581.1 /CNT=32 /FEA=EST /TIER=ConsEnd /STK=0 /UG=Ssc.3581 /UG_TITLE=Transcribed locus, highly similar to XP_217444.2 similar to Aspartyl aminopeptidase (Rattus norvegicus) /REP_ORG=S. scrofa	123
124	Ssc.4324.2.A1_at	-1.8121	<.0001	17.6759	4	0	124	203538_at	CAMLG	CAMLG	Calcium-signal modulating cyclophilin ligand (CAML). [Source:Uniprot/SWISSPROT;Acc:P49069]	.	5	134.102	0	1130.4	ensembl cDNA	ENSG00000164615	BQ603062	TC202811	gb:BQ603062 /DB_XREF=gi:21549788 /DB_XREF=MI-P-NA-aet-h-05-1-UM.s1 /CLONE=MI-P-NA-aet-h-05-1-UM /TID=Ssc.4324.2 /CNT=1 /FEA=EST /TIER=ConsEnd /STK=0 /UG=Ssc.4324 /UG_TITLE=Transcribed locus, highly similar to NP_001736.1 calcium modulating ligand (Homo sapiens) /REP_ORG=S. scrofa	124
125	Ssc.6670.1.A1_at	-1.9599	<.0001	17.6571	2	0	125	1555460_a_at	SLC39A6	SLC39A6	solute carrier family 39 (zinc transporter), member 6; LIV-1 protein, estrogen regulated; solute carrier family 39 (metal ion transporter), member 6 [Homo sapiens]. [Source:RefSeq;Acc:NM_012319]	.	18	31.943	0	165	ensembl cDNA	ENSG00000141424	BQ599672	TC206255	gb:BQ599672 /DB_XREF=gi:21546398 /DB_XREF=MI-P-E6-ahm-c-08-1-UM.s1 /CLONE=MI-P-E6-ahm-c-08-1-UM /TID=Ssc.6670.1 /CNT=2 /FEA=EST /TIER=ConsEnd /STK=0 /UG=Ssc.6670 /UG_TITLE=Transcribed locus, highly similar to NP_631882.1 solute carrier family 39 (metal ion transporter), member 6 (Mus musculus) /REP_ORG=S. scrofa	125
126	Ssc.18458.1.S1_at	-2.0957	<.0001	17.629	6	0	126		Q86V57			.	4	91.513	0.074	44.1	ensembl genome	ENSG00000184305	CF178836	TC205316	gb:CF178836 /DB_XREF=gi:33290612 /DB_XREF=808358 /TID=Ssc.18458.1 /CNT=7 /FEA=EST /TIER=ConsEnd /STK=2 /UG=Ssc.18458 /UG_TITLE=Transcribed locus, weakly similar to XP_372723.1 similar to RP2 protein, testosterone-regulated - ricefield mouse (Mus caroli) (Homo sapiens) /REP_ORG=S. scrofa	126
127	Ssc.6706.1.A1_at	1.8959	<.0001	17.5872	6	0	127	243643_x_at	SLC30A6	SLC30A6	solute carrier family 30 (zinc transporter), member 6 [Homo sapiens]. [Source:RefSeq;Acc:NM_017964]	.	2	32.303	0	506	ensembl cDNA	ENSG00000152683	CN156481	TC207984	gb:CN156481 /DB_XREF=gi:46170911 /DB_XREF=943884 /TID=Ssc.6706.1 /CNT=5 /FEA=EST /TIER=ConsEnd /STK=3 /UG=Ssc.6706 /UG_TITLE=Transcribed locus, highly similar to NP_060434.2 solute carrier family 30 (zinc transporter), member 6 (Homo sapiens) /REP_ORG=S. scrofa	127
128	Ssc.2867.1.S1_at	-1.1139	<.0001	17.5221	9	0	128	205919_at	HBE1	HBG2	Hemoglobin epsilon chain. [Source:Uniprot/SWISSPROT;Acc:P02100]	.	11	5.246	0	448.5	ensembl cDNA	ENSG00000196565	NM_214447.1		gb:NM_214447.1 /DB_XREF=gi:47523945 /GEN=HBE1 /TID=Ssc.2867.1 /CNT=18 /FEA=FLmRNA /TIER=FL+Stack /STK=9 /LL=407067 /UG=Ssc.2867 /DEF=Sus scrofa hemoglobin, epsilon 1 (HBE1), mRNA. /PROD=hemoglobin, epsilon 1 /FL=gb:NM_214447.1 /REP_ORG=S. scrofa	128
129	Ssc.25774.1.S1_at	-1.3539	<.0001	17.5053	11	0	129		Q9BTX1	FLJ10407		.	1	53.945	0	819.2	ensembl cDNA	ENSG00000058804	BX922110	TC208345	gb:BX922110 /DB_XREF=gi:41138958 /DB_XREF=BX922110 /CLONE=scan0024d.c.02 /TID=Ssc.25774.1 /CNT=4 /FEA=EST /TIER=ConsEnd /STK=2 /UG=Ssc.25774 /UG_TITLE=Transcribed locus, highly similar to NP_060557.2 hypothetical protein FLJ10407 (Homo sapiens) /REP_ORG=S. scrofa	129
130	Ssc.21783.1.S1_at	1.3971	<.0001	17.4385	9	0	130	218887_at	MRPL2	MRPL2	mitochondrial ribosomal protein L2 [Homo sapiens]. [Source:RefSeq;Acc:NM_015950]	.	6	43.13	0	944.1	ensembl cDNA	ENSG00000112651	AJ654266	TC218890	gb:AJ654266 /DB_XREF=gi:49336712 /DB_XREF=AJ654266 /CLONE=C0005185_J07 /TID=Ssc.21783.1 /CNT=24 /FEA=EST /TIER=ConsEnd /STK=0 /UG=Ssc.21783 /UG_TITLE=Transcribed locus, moderately similar to NP_057034.2 mitochondrial ribosomal protein L2 (Homo sapiens) /REP_ORG=S. scrofa	130
131	Ssc.3908.1.A1_at	-1.3942	<.0001	17.4359	2	0	131	219600_s_at	C21orf4		Membrane protein C21orf4 (UNQ167/PRO193). [Source:Uniprot/SWISSPROT;Acc:P56557]	.	21	33.744	0	89.7	ensembl genome	ENSG00000142188	BF703004	TC224015	gb:BF703004 /DB_XREF=gi:11988412 /DB_XREF=MI-P-H1-abj-h-10-1-UM.s1 /CLONE=MI-P-H1-abj-h-10-1-UM /TID=Ssc.3908.1 /CNT=6 /FEA=EST /TIER=ConsEnd /STK=2 /UG=Ssc.3908 /UG_TITLE=Transcribed locus /REP_ORG=S. scrofa	131
132	Ssc.1878.1.S1_at	-1.7446	<.0001	17.3894	7	0	132		NP_116028		pleckstrin homology domain containing, family A (phosphoinositide binding specific) member 8; phosphoinositol 4-phosphate adaptor protein-2 [Homo sapiens]. [Source:RefSeq;Acc:NM_032639]	.	7	29.841	0	236.4	ensembl genome	ENSG00000106086	AW435528	TC205072	gb:AW435528 /DB_XREF=gi:6970888 /DB_XREF=74454 /TID=Ssc.1878.1 /CNT=9 /FEA=EST /TIER=ConsEnd /STK=0 /UG=Ssc.1878 /UG_TITLE=Transcribed locus /REP_ORG=S. scrofa	132
133	Ssc.11630.1.S1_at	-1.31	<.0001	17.3443	1	0	133	214557_at	PTTG2	PTTG1	Securin (Pituitary tumor-transforming protein 1) (Tumor transforming protein 1) (Esp1-associated protein) (hPTTG). [Source:Uniprot/SWISSPROT;Acc:O95997]	.	5	159.781	0	648.7	ensembl cDNA	ENSG00000164611	CK449997	TC222106	gb:CK449997 /DB_XREF=gi:40797211 /DB_XREF=893608 /TID=Ssc.11630.1 /CNT=15 /FEA=mRNA /TIER=Stack /STK=6 /LL=397015 /UG_GENE=PTTG /UG=Ssc.11630 /UG_TITLE=Pituitary tumor-transforming protein /REP_ORG=S. scrofa	133
134	Ssc.2730.1.S1_at	-1.2633	<.0001	17.3385	3	0	134		DLSTP	DLST	Dihydrolipoyllysine-residue succinyltransferase component of 2- oxoglutarate dehydrogenase complex, mitochondrial precursor (EC 2.3.1.61) (Dihydrolipoamide succinyltransferase component of 2- oxoglutarate dehydrogenase complex) (E2) (E2K). [Source:Uniprot/SWISSPROT;Acc:P36957]	.	14	74.418	0	1969	ensembl cDNA	ENSG00000119689	NM_214397.1		gb:NM_214397.1 /DB_XREF=gi:47523847 /GEN=DLST /TID=Ssc.2730.1 /CNT=31 /FEA=FLmRNA /TIER=FL+Stack /STK=8 /LL=397690 /UG=Ssc.2730 /DEF=Sus scrofa similar to dihydrolipoamide S-succinyltransferase (E2 component of 2-oxo-glutarate complex) (DLST), mRNA. /PROD=similar to dihydrolipoamideS-succinyltransferase (E2 component of 2-oxo-glutaratecomplex) /FL=gb:AB035206.1 gb:NM_214397.1 /REP_ORG=S. scrofa	134
135	Ssc.27473.1.S1_at	-1.3966	<.0001	17.3259	11	0	135	209866_s_at	LPHN3		Latrophilin 3 precursor (Calcium-independent alpha-latrotoxin receptor 3) (Lectomedin-3). [Source:Uniprot/SWISSPROT;Acc:Q9HAR2]	.	4	61.896	0	107.5	ensembl genome	ENSG00000150471	CN162786	TC205610		135
136	Ssc.7200.1.A1_at	-1.8295	<.0001	17.3029	4	0	136				64 kDa protein [Source:IPI;Acc:IPI00479910]	.	4	165.823	0.022	46.09	ensembl genome	ENSG00000197351	CK452046	TC204067	gb:CK452046 /DB_XREF=gi:40799260 /DB_XREF=907635 /TID=Ssc.7200.1 /CNT=13 /FEA=EST /TIER=Stack /STK=7 /UG=Ssc.7200 /UG_TITLE=Transcribed locus /REP_ORG=S. scrofa	136
137	Ssc.24934.2.S1_at	-1.6377	<.0001	17.2804	11	0	137	215749_s_at	GORASP1	TRIP	Golgi reassembly stacking protein 1 (Golgi reassembly stacking protein of 65 kDa) (GRASP65) (Golgi peripheral membrane protein p65) (Golgi phosphoprotein 5) (GOLPH5). [Source:Uniprot/SWISSPROT;Acc:Q9BQQ3]	.	3	39.113	0	61.95	ensembl cDNA	ENSG00000114745	CB337975	TC223813	gb:CB337975 /DB_XREF=gi:28932162 /DB_XREF=CMD19_F01_12.fasta /CLONE=PPSUBLIB_05F01 /TID=Ssc.24934.2 /CNT=3 /FEA=EST /TIER=ConsEnd /STK=0 /UG=Ssc.24934 /UG_TITLE=Transcribed locus, highly similar to NP_005870.2 TRAF interacting protein (Homo sapiens) /REP_ORG=S. scrofa	137
138	Ssc.3128.1.A1_at	-2.1231	<.0001	17.2766	8	0	138	221488_s_at	C6orf82			.	6	33.492	0.041	44.1	ensembl genome	ENSG00000112514	CF366110	TC224479	gb:CF366110 /DB_XREF=gi:34169378 /DB_XREF=836795 /TID=Ssc.3128.1 /CNT=5 /FEA=EST /TIER=ConsEnd /STK=5 /UG=Ssc.3128 /UG_TITLE=Transcribed locus /REP_ORG=S. scrofa	138
139	Ssc.26919.1.S1_at	-1.7807	<.0001	17.1899	3	0	139	204909_at	DDX6		Probable ATP-dependent RNA helicase p54 (Oncogene RCK) (DEAD-box protein 6). [Source:Uniprot/SWISSPROT;Acc:P26196]	.	11	118.126	0	216.6	ensembl genome	ENSG00000110367	CN163172	TC225100	gb:CN163172 /DB_XREF=gi:46177602 /DB_XREF=952647 /TID=Ssc.26919.1 /CNT=8 /FEA=EST /TIER=ConsEnd /STK=2 /UG=Ssc.26919 /UG_TITLE=Transcribed locus /REP_ORG=S. scrofa	139
140	Ssc.14035.1.S1_at	-1.6573	<.0001	17.1792	3	0	140	208393_s_at	RAD50	RAD50		.	5	131.921	0	1915.4	ensembl cDNA	ENSG00000113522	CN069482	TC221956	gb:CN069482 /DB_XREF=gi:45845539 /DB_XREF=858316 /TID=Ssc.14035.1 /CNT=7 /FEA=EST /TIER=ConsEnd /STK=0 /UG=Ssc.14035 /UG_TITLE=Transcribed locus, highly similar to NP_597816.1 RAD50 homolog (S. cerevisiae) (Homo sapiens) /REP_ORG=S. scrofa	140
141	Ssc.20473.2.S1_at	-3.171	<.0001	17.1508	7	0	141	1557918_s_at	SLC16A1		Monocarboxylate transporter 1 (MCT 1). [Source:Uniprot/SWISSPROT;Acc:P53985]	.	1	113.167	0	135.3	ensembl cDNA	ENSG00000155380	CK456061	TC223057	gb:CK456061 /DB_XREF=gi:40803275 /DB_XREF=916701 /TID=Ssc.20473.2 /CNT=1 /FEA=EST /TIER=ConsEnd /STK=1 /UG=Ssc.20473 /UG_TITLE=Transcribed locus /REP_ORG=S. scrofa	141
142	Ssc.27174.1.S1_at	-1.4772	<.0001	17.1329	1	0	142	201518_at	CBX1		Chromobox protein homolog 1 (Heterochromatin protein 1 homolog beta) (HP1 beta) (Modifier 1 protein) (M31) (Heterochromatin protein p25) (HP1Hsbeta) (p25beta). [Source:Uniprot/SWISSPROT;Acc:P83916]	.	17	43.502	0	192.8	ensembl cDNA	ENSG00000108468	CO953543	TC223074	gb:CO953543 /DB_XREF=gi:51330584 /DB_XREF=UMC-pfeto1-021-a06 /TID=Ssc.27174.1 /CNT=14 /FEA=EST /TIER=Stack /STK=7 /UG=Ssc.27174 /UG_TITLE=Transcribed locus /REP_ORG=S. scrofa	142
143	Ssc.17482.1.S1_at	-1.5839	<.0001	17.1136	5	0	143	207098_s_at	MFN1		Transmembrane GTPase MFN1 (EC 3.6.5.-) (Mitofusin 1) (Fzo homolog). [Source:Uniprot/SWISSPROT;Acc:Q8IWA4]	.	3	180.548	0	57.98	ensembl genome	ENSG00000171109	AJ658513	TC225669		143
144	Ssc.30608.1.A1_at	-2.0716	<.0001	17.0422	1	0	144	1556849_at	RNF38		ring finger protein 38 isoform 1 [Homo sapiens]. [Source:RefSeq;Acc:NM_022781]	.	9	36.326	0	577.4	ensembl cDNA	ENSG00000137075	CO955243	TC229698	gb:CO955243 /DB_XREF=gi:51332306 /DB_XREF=UMC-pnatal4-020-d07 /TID=Ssc.30608.1 /CNT=3 /FEA=EST /TIER=ConsEnd /STK=2 /UG=Ssc.30608 /UG_TITLE=Transcribed locus /REP_ORG=S. scrofa	144
145	Ssc.5637.1.S1_at	-2.7986	<.0001	17.0275	4	0	145		Q9P013			.	11	94.336	0	710.2	ensembl cDNA	ENSG00000150316	CK459812	TC221676	gb:CK459812 /DB_XREF=gi:40831093 /DB_XREF=930032 /TID=Ssc.5637.1 /CNT=20 /FEA=EST /TIER=Stack /STK=7 /UG=Ssc.5637 /UG_TITLE=Transcribed locus, highly similar to XP_217080.1 hypothetical LOC300361 (Rattus norvegicus) /REP_ORG=S. scrofa	145
146	Ssc.1529.1.A1_at	-2.0028	<.0001	17.0089	10	0	146	202032_s_at	MAN2A2		Alpha-mannosidase IIx (EC 3.2.1.114) (Mannosyl-oligosaccharide 1,3- 1,6-alpha-mannosidase) (MAN IIx) (Mannosidase alpha class 2A member 2). [Source:Uniprot/SWISSPROT;Acc:P49641]	.	15	89.247	0	61.95	ensembl cDNA	ENSG00000196547	CK457107	TC222408	gb:CK457107 /DB_XREF=gi:40804321 /DB_XREF=921375 /TID=Ssc.1529.1 /CNT=17 /FEA=EST /TIER=Stack /STK=11 /UG=Ssc.1529 /UG_TITLE=Transcribed locus /REP_ORG=S. scrofa	146
147	Ssc.4221.1.S1_at	-2.0967	<.0001	16.958	10	0	147	219561_at	COPZ2	COPZ2	Coatomer zeta-2 subunit (Zeta-2 coat protein) (Zeta-2 COP). [Source:Uniprot/SWISSPROT;Acc:Q9P299]	.	17	43.459	0	759.7	ensembl cDNA	ENSG00000005243	CN161056	TC203110	gb:CN161056 /DB_XREF=gi:46175486 /DB_XREF=950303 /TID=Ssc.4221.1 /CNT=16 /FEA=EST /TIER=Stack /STK=7 /UG=Ssc.4221 /UG_TITLE=Transcribed locus, highly similar to NP_057513.1 coatomer protein complex, subunit zeta 2 (Homo sapiens) /REP_ORG=S. scrofa	147
148	Ssc.21280.2.A1_at	-1.8093	<.0001	16.903	1	0	148	217878_s_at	CDC27		Cell division cycle protein 27 homolog (CDC27Hs) (H-NUC). [Source:Uniprot/SWISSPROT;Acc:P30260]	.	17	42.553	0	337.5	ensembl cDNA	ENSG00000004897	CF792162	TC227073	gb:CF792162 /DB_XREF=gi:37796723 /DB_XREF=885050 /TID=Ssc.21280.2 /CNT=1 /FEA=EST /TIER=ConsEnd /STK=1 /UG=Ssc.21280 /UG_TITLE=Transcribed locus /REP_ORG=S. scrofa	148
149	Ssc.24586.1.S1_at	-1.9175	<.0001	16.8583	10	0	149	207594_s_at	SYNJ1		Synaptojanin 1 (EC 3.1.3.36) (Synaptic inositol-1,4,5-trisphosphate 5- phosphatase 1). [Source:Uniprot/SWISSPROT;Acc:O43426]	.	21	32.923	0	630.9	ensembl cDNA	ENSG00000159082	CK461308	TC214912	gb:CK461308 /DB_XREF=gi:40832589 /DB_XREF=931667 /TID=Ssc.24586.1 /CNT=2 /FEA=EST /TIER=ConsEnd /STK=1 /UG=Ssc.24586 /UG_TITLE=Transcribed locus /REP_ORG=S. scrofa	149
150	Ssc.25175.2.S1_at	-1.8969	<.0001	16.8291	5	0	150	1555704_at	CKLFSF3	CKLFSF3	Chemokine-like factor super family member 3. [Source:Uniprot/SWISSPROT;Acc:Q96MX0]	.	16	65.195	0	609.1	ensembl cDNA	ENSG00000140931	CN069866	TC202533	gb:CN069866 /DB_XREF=gi:45845923 /DB_XREF=857911 /TID=Ssc.25175.2 /CNT=12 /FEA=EST /TIER=ConsEnd /STK=0 /UG=Ssc.25175 /UG_TITLE=Transcribed locus, moderately similar to NP_653202.1 chemokine-like factor super family 3 (Homo sapiens) /REP_ORG=S. scrofa	150
151	Ssc.20172.1.A1_at	-1.768	<.0001	16.7831	10	0	151	220092_s_at	ANTXR1		Anthrax toxin receptor 1 precursor (Tumor endothelial marker 8). [Source:Uniprot/SWISSPROT;Acc:Q9H6X2]	.	2	69.152	0	176.9	ensembl cDNA	ENSG00000169604	BX676733	TC204165	gb:BX676733 /DB_XREF=gi:38009626 /DB_XREF=BX676733 /CLONE=scac0043i.e.19 /TID=Ssc.20172.1 /CNT=11 /FEA=EST /TIER=Stack /STK=9 /UG=Ssc.20172 /UG_TITLE=Transcribed locus /REP_ORG=S. scrofa	151
152	Ssc.974.1.S1_at	-1.5398	<.0001	16.7579	10	0	152	213865_at	DCBLD2		discoidin, CUB and LCCL domain containing 2; coagulation factor V/VIII-homology domains protein 1; endothelial and smooth muscle cell-derived neuropilin-like protein; 1700055P21Rik [Homo sapiens]. [Source:RefSeq;Acc:NM_080927]	.	3	99.998	0	226.5	ensembl cDNA	ENSG00000057019	CO956967	TC203508	gb:CO956967 /DB_XREF=gi:51334030 /DB_XREF=UMC-pputal6-009-h10 /TID=Ssc.974.1 /CNT=6 /FEA=EST /TIER=ConsEnd /STK=1 /UG=Ssc.974 /UG_TITLE=Transcribed locus /REP_ORG=S. scrofa	152
153	Ssc.30904.1.S1_at	-1.6675	<.0001	16.7504	8	0	153	228796_at	CPNE4		Copine IV (Copine 8). [Source:Uniprot/SWISSPROT;Acc:Q96A23]	.	3	132.736	0.086	44.1	ensembl genome	ENSG00000196353	BF701987	TC225446	gb:BF701987 /DB_XREF=gi:11987395 /DB_XREF=MI-P-A1-aan-c-11-1-UM.s1 /CLONE=MI-P-A1-aan-c-11-1-UM /TID=Ssc.30904.1 /CNT=4 /FEA=EST /TIER=ConsEnd /STK=1 /UG=Ssc.30904 /UG_TITLE=Transcribed locus /REP_ORG=S. scrofa	153
154	Ssc.55.1.S1_at	-1.5839	<.0001	16.7189	9	0	154	1565483_at	EGFR	EGFR	Epidermal growth factor receptor precursor (EC 2.7.1.112) (Receptor protein-tyrosine kinase ErbB-1). [Source:Uniprot/SWISSPROT;Acc:P00533]	.	7	54.861	0	1675.8	ensembl cDNA	ENSG00000146648	NM_214007.1		gb:NM_214007.1 /DB_XREF=gi:47522839 /GEN=EGFR /TID=Ssc.55.1 /CNT=20 /FEA=FLmRNA /TIER=FL+Stack /STK=7 /LL=397070 /UG=Ssc.55 /DEF=Sus scrofa epidermal growth factor receptor (EGFR), mRNA. /PROD=epidermal growth factor receptor /FL=gb:AY117054.1 gb:NM_214007.1 /REP_ORG=S. scrofa	154
155	Ssc.4990.1.S1_at	-1.314	<.0001	16.7163	8	0	155		Q6P3X2			.	2	96.681	0	85.73	ensembl cDNA	ENSG00000114982	BF712943	TC228074	gb:BF712943 /DB_XREF=gi:12012418 /DB_XREF=MI-P-O1-adp-h-09-1-UM.s1 /CLONE=MI-P-O1-adp-h-09-1-UM /TID=Ssc.4990.1 /CNT=4 /FEA=EST /TIER=ConsEnd /STK=0 /UG=Ssc.4990 /UG_TITLE=Transcribed locus /REP_ORG=S. scrofa	155
156	Ssc.8253.1.A1_at	1.4997	<.0001	16.6346	10	0	156		NP_996562	NS	nucleostemin isoform 1; putative nucleotide binding protein, estradiol-induced [Homo sapiens]. [Source:RefSeq;Acc:NM_014366]	.	3	52.695	0	632.9	ensembl cDNA	ENSG00000163938	CK452806	TC204847	gb:CK452806 /DB_XREF=gi:40800020 /DB_XREF=908471 /TID=Ssc.8253.1 /CNT=9 /FEA=EST /TIER=Stack /STK=6 /UG=Ssc.8253 /UG_TITLE=Transcribed locus, weakly similar to NP_055181.2 nucleostemin (Homo sapiens) /REP_ORG=S. scrofa	156
157	Ssc.14035.1.S1_at	-1.5869	<.0001	16.5423	2	0	157	208393_s_at	RAD50	RAD50		.	5	131.921	0	1915.4	ensembl cDNA	ENSG00000113522	CN069482	TC221956	gb:CN069482 /DB_XREF=gi:45845539 /DB_XREF=858316 /TID=Ssc.14035.1 /CNT=7 /FEA=EST /TIER=ConsEnd /STK=0 /UG=Ssc.14035 /UG_TITLE=Transcribed locus, highly similar to NP_597816.1 RAD50 homolog (S. cerevisiae) (Homo sapiens) /REP_ORG=S. scrofa	157
158	Ssc.8577.1.A1_at	-2.1966	<.0001	16.5009	11	0	158		Q6PJ77		PREDICTED: similar to RIKEN cDNA 4632412E09 [Source:RefSeq_peptide;Acc:XP_371577]	.	1	52.234	0	476.3	ensembl cDNA	ENSG00000134717	BF712807	TC232769	gb:BF712807 /DB_XREF=gi:12012282 /DB_XREF=MI-P-O1-ado-a-03-1-UM.s1 /CLONE=MI-P-O1-ado-a-03-1-UM /TID=Ssc.8577.1 /CNT=1 /FEA=EST /TIER=ConsEnd /STK=0 /UG=Ssc.8577 /UG_TITLE=Transcribed locus /REP_ORG=S. scrofa	158
159	Ssc.9977.1.A1_at	-2.3297	<.0001	16.4719	1	0	159		Q9H0K6			.	12	42.409	0.021	44.1	ensembl genome	ENSG00000129317	BI399492		gb:BI399492 /DB_XREF=gi:15178553 /DB_XREF=MI-P-AY1-nrq-b-05-0-UI.s1 /CLONE=MI-P-AY1-nrq-b-05-0-UI /TID=Ssc.9977.1 /CNT=1 /FEA=EST /TIER=ConsEnd /STK=0 /UG=Ssc.9977 /UG_TITLE=Transcribed locus /REP_ORG=S. scrofa	159
160	Ssc.13656.1.S1_at	-1.3117	<.0001	16.4264	5	0	160	212921_at	SMYD2	SMYD2	SET and MYND domain containing protein 2 (HSKM-B). [Source:Uniprot/SWISSPROT;Acc:Q9NRG4]	.	1	210.843	0	1241.4	ensembl cDNA	ENSG00000143499	CO991927	TC204648	gb:CO991927 /DB_XREF=gi:51351201 /DB_XREF=UMC-pd6end1-004-c11 /TID=Ssc.13656.1 /CNT=8 /FEA=EST /TIER=ConsEnd /STK=1 /UG=Ssc.13656 /UG_TITLE=Transcribed locus, highly similar to NP_064582.1 SET and MYND domain containing 2 (Homo sapiens) /REP_ORG=S. scrofa	160
161	Ssc.24858.1.S1_at	-1.7484	<.0001	16.4233	3	0	161	218875_s_at	FBXO5	FBXO5	F-box only protein 5 (Early mitotic inhibitor 1). [Source:Uniprot/SWISSPROT;Acc:Q9UKT4]	.	6	153.384	0	533.7	ensembl cDNA	ENSG00000112029	BI118984	TC206608	gb:BI118984 /DB_XREF=gi:15413094 /DB_XREF=AR21C1 /TID=Ssc.24858.1 /CNT=6 /FEA=EST /TIER=ConsEnd /STK=0 /UG=Ssc.24858 /UG_TITLE=Transcribed locus, moderately similar to NP_036309.1 F-box protein 5 (Homo sapiens) /REP_ORG=S. scrofa	161
162	Ssc.30797.1.S1_at	-1.4771	<.0001	16.423	10	0	162		NP_116028		pleckstrin homology domain containing, family A (phosphoinositide binding specific) member 8; phosphoinositol 4-phosphate adaptor protein-2 [Homo sapiens]. [Source:RefSeq;Acc:NM_032639]	.	7	29.841	0	91.68	ensembl genome	ENSG00000106086	CN153248	TC204350	gb:CN153248 /DB_XREF=gi:46167678 /DB_XREF=940347 /TID=Ssc.30797.1 /CNT=4 /FEA=EST /TIER=ConsEnd /STK=1 /UG=Ssc.30797 /UG_TITLE=Transcribed locus /REP_ORG=S. scrofa	162
163	Ssc.20593.2.S1_at	-1.8916	<.0001	16.4193	7	0	163	200992_at	IPO7		Importin 8 (Imp8) (Ran-binding protein 8) (RanBP8). [Source:Uniprot/SWISSPROT;Acc:O15397]	.	12	30.675	0	163	ensembl genome	ENSG00000133704	CO956422		gb:CO956422 /DB_XREF=gi:51333485 /DB_XREF=UMC-pputal6-002-h03 /TID=Ssc.20593.2 /CNT=1 /FEA=EST /TIER=ConsEnd /STK=1 /UG=Ssc.20593 /UG_TITLE=Transcribed locus /REP_ORG=S. scrofa	163
164	Ssc.25175.1.S1_at	1.8888	<.0001	16.416	5	0	164	1555704_at	CKLFSF3	CKLFSF3	Chemokine-like factor super family member 3. [Source:Uniprot/SWISSPROT;Acc:Q96MX0]	.	16	65.195	0	609.1	ensembl cDNA	ENSG00000140931	CB483090	TC202533	gb:CB483090 /DB_XREF=gi:29289476 /DB_XREF=jns03_B03.r /TID=Ssc.25175.1 /CNT=3 /FEA=EST /TIER=ConsEnd /STK=1 /UG=Ssc.25175 /UG_TITLE=Transcribed locus, moderately similar to NP_653202.1 chemokine-like factor super family 3 (Homo sapiens) /REP_ORG=S. scrofa	164
165	Ssc.18436.3.A1_a_at	-1.9399	<.0001	16.4036	11	0	165	218286_s_at	RNF7	RNF7	RING-box protein 2 (Rbx2) (RING finger protein 7) (Regulator of cullins 2) (CKII beta-binding protein 1) (CKBBP1) (Sensitive to apoptosis gene protein). [Source:Uniprot/SWISSPROT;Acc:Q9UBF6]	.	3	142.94	0	714.1	ensembl cDNA	ENSG00000114125	CO994800	TC221672	gb:CO994800 /DB_XREF=gi:51354074 /DB_XREF=UMC-pd12_14end-007-g05 /TID=Ssc.18436.3 /CNT=1 /FEA=EST /TIER=ConsEnd /STK=1 /UG=Ssc.18436 /UG_TITLE=Transcribed locus, highly similar to XP_217235.1 similar to zinc RING finger protein SAG (Rattus norvegicus) /REP_ORG=S. scrofa	165
166	Ssc.6670.1.A1_at	-1.7991	<.0001	16.396	1	0	166	1555460_a_at	SLC39A6	SLC39A6	solute carrier family 39 (zinc transporter), member 6; LIV-1 protein, estrogen regulated; solute carrier family 39 (metal ion transporter), member 6 [Homo sapiens]. [Source:RefSeq;Acc:NM_012319]	.	18	31.943	0	165	ensembl cDNA	ENSG00000141424	BQ599672	TC206255	gb:BQ599672 /DB_XREF=gi:21546398 /DB_XREF=MI-P-E6-ahm-c-08-1-UM.s1 /CLONE=MI-P-E6-ahm-c-08-1-UM /TID=Ssc.6670.1 /CNT=2 /FEA=EST /TIER=ConsEnd /STK=0 /UG=Ssc.6670 /UG_TITLE=Transcribed locus, highly similar to NP_631882.1 solute carrier family 39 (metal ion transporter), member 6 (Mus musculus) /REP_ORG=S. scrofa	166
167	Ssc.2191.1.S1_at	-1.2057	<.0001	16.3576	9	0	167	203219_s_at	APRT	APRT	Adenine phosphoribosyltransferase (EC 2.4.2.7) (APRT). [Source:Uniprot/SWISSPROT;Acc:P07741]	.	16	87.403	0	422.7	ensembl cDNA	ENSG00000198931	CK463205	TC219244	gb:CK463205 /DB_XREF=gi:40834486 /DB_XREF=934090 /TID=Ssc.2191.1 /CNT=24 /FEA=EST /TIER=Stack /STK=6 /UG=Ssc.2191 /UG_TITLE=Transcribed locus, moderately similar to XP_214704.1 similar to Adenine phosphoribosyltransferase (APRT) (Rattus norvegicus) /REP_ORG=S. scrofa	167
168	Ssc.16583.1.S1_at	-1.3384	<.0001	16.3172	8	0	168	209108_at	TM4SF6	TM4SF6	Transmembrane 4 superfamily member 6 (Tetraspanin 6) (Tspan-6) (T245 protein) (Tetraspanin TM4-D) (A15 homolog) (UNQ767/PRO1560). [Source:Uniprot/SWISSPROT;Acc:O43657]	.	.	99.69	0	1057.1	ensembl cDNA	ENSG00000000003	CK461324	TC202526	gb:CK461324 /DB_XREF=gi:40832605 /DB_XREF=931688 /TID=Ssc.16583.1 /CNT=20 /FEA=EST /TIER=Stack /STK=6 /UG=Ssc.16583 /UG_TITLE=Transcribed locus, highly similar to NP_003261.1 transmembrane 4 superfamily member 6 (Homo sapiens) /REP_ORG=S. scrofa	168
169	Ssc.21918.1.S1_at	-1.1649	<.0001	16.2994	6	0	169	202151_s_at	UBADC1	UBADC1	ubiquitin associated domain containing 1; putative glialblastoma cell differentiation-related; putative glialblastoma cell differentiation-related protein [Homo sapiens]. [Source:RefSeq;Acc:NM_016172]	.	9	136.051	0	682.4	ensembl cDNA	ENSG00000130560	BI185798	TC220840	gb:BI185798 /DB_XREF=gi:14660207 /DB_XREF=UNL-P-FN-dd-d-12-0-UNL.s1 /CLONE=UNL-P-FN-dd-d-12-0-UNL /TID=Ssc.21918.1 /CNT=9 /FEA=EST /TIER=ConsEnd /STK=1 /UG=Ssc.21918 /UG_TITLE=Transcribed locus, moderately similar to NP_057256.1 ubiquitin associated domain containing 1 (Homo sapiens) /REP_ORG=S. scrofa	169
170	Ssc.31053.1.A1_at	-1.6754	<.0001	16.2596	4	0	170	1558760_at	GOLGB1	GOLGB1	Golgi autoantigen, golgin subfamily B member 1 (Giantin) (Macrogolgin) (Golgi complex-associated protein, 372-kDa) (GCP372). [Source:Uniprot/SWISSPROT;Acc:Q14789]	.	3	122.866	0	852.9	ensembl cDNA	ENSG00000173230	CN070287	TC229501	gb:CN070287 /DB_XREF=gi:45846344 /DB_XREF=857376 /TID=Ssc.31053.1 /CNT=3 /FEA=EST /TIER=ConsEnd /STK=1 /UG=Ssc.31053 /UG_TITLE=Transcribed locus /REP_ORG=S. scrofa	170
171	Ssc.8014.1.S1_at	-1.3471	<.0001	16.1263	2	0	171	200934_at	DEK		DEK protein. [Source:Uniprot/SWISSPROT;Acc:P35659]	.	6	18.332	0	698.3	ensembl cDNA	ENSG00000124795	BQ600009	TC222052	gb:BQ600009 /DB_XREF=gi:21546735 /DB_XREF=MI-P-E6-ahq-g-09-1-UM.s1 /CLONE=MI-P-E6-ahq-g-09-1-UM /TID=Ssc.8014.1 /CNT=19 /FEA=EST /TIER=ConsEnd /STK=5 /UG=Ssc.8014 /UG_TITLE=Transcribed locus /REP_ORG=S. scrofa	171
172	Ssc.1116.1.S1_at	-1.5283	<.0001	16.1216	2	0	172	201940_at	CPD		Carboxypeptidase D precursor (EC 3.4.17.-) (gp180). [Source:Uniprot/SWISSPROT;Acc:O75976]	.	17	25.73	0	444.5	ensembl cDNA	ENSG00000108582	CN165504	TC204065	gb:CN165504 /DB_XREF=gi:46179934 /DB_XREF=995927 /TID=Ssc.1116.1 /CNT=12 /FEA=EST /TIER=ConsEnd /STK=5 /UG=Ssc.1116 /UG_TITLE=Transcribed locus /REP_ORG=S. scrofa	172
173	Ssc.9094.1.A1_at	-1.8903	<.0001	16.0115	10	0	173	222815_at	RNF12	RNF12	RING finger protein 12 (LIM domain interacting RING finger protein) (RING finger LIM domain-binding protein) (R-LIM) (NY-REN-43 antigen). [Source:Uniprot/SWISSPROT;Acc:Q9NVW2]	.	.	73.593	0	995.6	ensembl cDNA	ENSG00000131263	BF709394	TC210074	gb:BF709394 /DB_XREF=gi:12008871 /DB_XREF=MI-P-AY0-naf-c-03-0-UI.s3 /CLONE=MI-P-AY0-naf-c-03-0-UI /TID=Ssc.9094.1 /CNT=2 /FEA=EST /TIER=ConsEnd /STK=0 /UG=Ssc.9094 /UG_TITLE=Transcribed locus, highly similar to NP_057204.2 ring finger protein 12 (Homo sapiens) /REP_ORG=S. scrofa	173
174	Ssc.1447.3.S1_at	-1.7781	<.0001	16.0017	4	0	174		NP_116255		paracingulin [Homo sapiens]. [Source:RefSeq;Acc:NM_032866]	.	15	55.456	0	65.91	ensembl cDNA	ENSG00000128849	AW315746	TC204337	gb:AW315746 /DB_XREF=gi:6745002 /DB_XREF=13352 /TID=Ssc.1447.3 /CNT=4 /FEA=EST /TIER=ConsEnd /STK=0 /UG=Ssc.1447 /UG_TITLE=Transcribed locus /REP_ORG=S. scrofa	174
175	Ssc.16422.2.A1_at	-1.8059	<.0001	15.8783	2	0	175	209532_at	PLAA	PLAA	Phospholipase A-2-activating protein (PLAP) (PLA2P). [Source:Uniprot/SWISSPROT;Acc:Q9Y263]	.	9	26.895	0	1822.3	ensembl cDNA	ENSG00000137055	CF175382	TC224194	gb:CF175382 /DB_XREF=gi:33287158 /DB_XREF=799323 /TID=Ssc.16422.2 /CNT=1 /FEA=EST /TIER=ConsEnd /STK=1 /UG=Ssc.16422 /UG_TITLE=Transcribed locus, highly similar to NP_004244.1 phospholipase A2-activating protein (Homo sapiens) /REP_ORG=S. scrofa	175
176	Ssc.29855.1.A1_at	-1.4227	<.0001	15.8047	11	0	176	224428_s_at	CDCA7			.	2	174.045	0	79.79	ensembl cDNA	ENSG00000144354	CO937870		gb:CO937870 /DB_XREF=gi:51304629 /DB_XREF=UMC-pd12con-016-b05 /TID=Ssc.29855.1 /CNT=1 /FEA=EST /TIER=ConsEnd /STK=1 /UG=Ssc.29855 /UG_TITLE=Transcribed locus /REP_ORG=S. scrofa	176
177	Ssc.20269.1.A1_at	-2.0273	<.0001	15.776	9	0	177	1554934_at	RCBTB1		ing protein 1; CLLL7 protein; GDP/GTP exchange factor (GEF)-like protein [Homo sapiens]. [Source:RefSeq;Acc:NM_018191]	.	13	49.004	0	99.61	ensembl cDNA	ENSG00000136144	CB469781	TC223880	gb:CB469781 /DB_XREF=gi:29276166 /DB_XREF=sn11_H11.f /TID=Ssc.20269.1 /CNT=11 /FEA=EST /TIER=Stack /STK=7 /UG=Ssc.20269 /UG_TITLE=Transcribed locus /REP_ORG=S. scrofa	177
178	Ssc.14406.1.A1_at	-1.1807	<.0001	15.7271	6	0	178	212944_at	MRPS6	MRPS6	Mitochondrial 28S ribosomal protein S6 (MRP-S6). [Source:Uniprot/SWISSPROT;Acc:P82932]	.	21	34.419	0	246.3	ensembl cDNA	ENSG00000198743	BQ602166	TC205250	gb:BQ602166 /DB_XREF=gi:21548892 /DB_XREF=MI-P-HO-ahv-h-12-1-UM.s1 /CLONE=MI-P-HO-ahv-h-12-1-UM /TID=Ssc.14406.1 /CNT=8 /FEA=EST /TIER=ConsEnd /STK=0 /UG=Ssc.14406 /UG_TITLE=Transcribed locus, moderately similar to XP_213656.2 similar to mitochondrial ribosomal protein S6 (Rattus norvegicus) /REP_ORG=S. scrofa	178
179	Ssc.21553.1.S1_at	-1.1463	<.0001	15.7271	8	0	179	200896_x_at	HDGF	HDGF	Hepatoma-derived growth factor (HDGF) (High-mobility group protein 1- like 2) (HMG-1L2). [Source:Uniprot/SWISSPROT;Acc:P51858]	.	1	153.525	0	1320.7	ensembl cDNA	ENSG00000143321	CN160438	TC220357	gb:CN160438 /DB_XREF=gi:46174868 /DB_XREF=949619 /TID=Ssc.21553.1 /CNT=37 /FEA=EST /TIER=Stack /STK=6 /UG=Ssc.21553 /UG_TITLE=Transcribed locus, highly similar to NP_004485.1 hepatoma-derived growth factor (high-mobility group protein 1-like) (Homo sapiens) /REP_ORG=S. scrofa	179
180	Ssc.9977.1.A1_at	-2.2081	<.0001	15.6985	2	0	180		Q9H0K6			.	12	42.409	0.021	44.1	ensembl genome	ENSG00000129317	BI399492		gb:BI399492 /DB_XREF=gi:15178553 /DB_XREF=MI-P-AY1-nrq-b-05-0-UI.s1 /CLONE=MI-P-AY1-nrq-b-05-0-UI /TID=Ssc.9977.1 /CNT=1 /FEA=EST /TIER=ConsEnd /STK=0 /UG=Ssc.9977 /UG_TITLE=Transcribed locus /REP_ORG=S. scrofa	180
181	Ssc.29318.1.A1_at	1.8454	<.0001	15.6696	6	0	181	213511_s_at	MTMR1		Myotubularin-related protein 1 (EC 3.1.3.-). [Source:Uniprot/SWISSPROT;Acc:Q13613]	.	.	149.532	0	83.75	ensembl cDNA	ENSG00000063601	CO953788	TC228294	gb:CO953788 /DB_XREF=gi:51330847 /DB_XREF=UMC-pnatal4-001-e02 /TID=Ssc.29318.1 /CNT=1 /FEA=EST /TIER=ConsEnd /STK=1 /UG=Ssc.29318 /UG_TITLE=Transcribed locus /REP_ORG=S. scrofa	181
182	Ssc.8000.1.A1_at	-1.4336	<.0001	15.6553	8	0	182	207563_s_at	OGT		UDP-N-acetylglucosamine--peptide N-acetylglucosaminyltransferase 110 kDa subunit (EC 2.4.1.-) (O-GlcNAc transferase p110 subunit). [Source:Uniprot/SWISSPROT;Acc:O15294]	.	.	70.536	0	619	ensembl cDNA	ENSG00000147162	BQ597439	TC222533	gb:BQ597439 /DB_XREF=gi:21544165 /DB_XREF=MI-P-A2-aey-b-11-1-UM.s1 /CLONE=MI-P-A2-aey-b-11-1-UM /TID=Ssc.8000.1 /CNT=14 /FEA=EST /TIER=Stack /STK=10 /UG=Ssc.8000 /UG_TITLE=Transcribed locus /REP_ORG=S. scrofa	182
183	Ssc.5285.1.S1_at	-1.0895	<.0001	15.6486	11	0	183	201113_at	TUFM	TUFM	Elongation factor Tu, mitochondrial precursor (EF-Tu) (P43). [Source:Uniprot/SWISSPROT;Acc:P49411]	.	16	28.762	0	1665.7	ensembl cDNA	ENSG00000178952	CK450250	TC201048	gb:CK450250 /DB_XREF=gi:40797464 /DB_XREF=899757 /TID=Ssc.5285.1 /CNT=26 /FEA=EST /TIER=Stack /STK=9 /UG=Ssc.5285 /UG_TITLE=Transcribed locus, highly similar to XP_215069.2 similar to RIKEN cDNA 2300002G02 (Rattus norvegicus) /REP_ORG=S. scrofa	183
184	Ssc.6273.1.A1_at	-1.3655	<.0001	15.6429	9	0	184		Q96DW6	FLJ20551		.	3	39.4	0	845	ensembl cDNA	ENSG00000144659	CF365515	TC221697	gb:CF365515 /DB_XREF=gi:34168167 /DB_XREF=836150 /TID=Ssc.6273.1 /CNT=5 /FEA=EST /TIER=ConsEnd /STK=4 /UG=Ssc.6273 /UG_TITLE=Transcribed locus, moderately similar to NP_060345.1 hypothetical protein FLJ20551 (Homo sapiens) /REP_ORG=S. scrofa	184
185	Ssc.16422.2.A1_at	-1.7761	<.0001	15.6404	1	0	185	209532_at	PLAA	PLAA	Phospholipase A-2-activating protein (PLAP) (PLA2P). [Source:Uniprot/SWISSPROT;Acc:Q9Y263]	.	9	26.895	0	1822.3	ensembl cDNA	ENSG00000137055	CF175382	TC224194	gb:CF175382 /DB_XREF=gi:33287158 /DB_XREF=799323 /TID=Ssc.16422.2 /CNT=1 /FEA=EST /TIER=ConsEnd /STK=1 /UG=Ssc.16422 /UG_TITLE=Transcribed locus, highly similar to NP_004244.1 phospholipase A2-activating protein (Homo sapiens) /REP_ORG=S. scrofa	185
186	Ssc.6561.1.A1_at	-1.7006	<.0001	15.6059	2	0	186				12 kDa protein [Source:IPI;Acc:IPI00477913]	.	2	233.751	0.016	46.09	ensembl genome	ENSG00000197169	BF712186	TC224621	gb:BF712186 /DB_XREF=gi:12011619 /DB_XREF=MI-P-E4-ada-a-02-1-UM.s1 /CLONE=MI-P-E4-ada-a-02-1-UM /TID=Ssc.6561.1 /CNT=9 /FEA=EST /TIER=ConsEnd /STK=4 /UG=Ssc.6561 /UG_TITLE=Transcribed locus /REP_ORG=S. scrofa	186
187	Ssc.10575.1.A1_at	-1.6403	<.0001	15.6023	8	0	187	1557520_a_at	C1orf8		Protein C1orf8 precursor (Liver membrane-bound protein) (HSPC001) (UNQ169/PRO195). [Source:Uniprot/SWISSPROT;Acc:Q9BXS4]	.	1	54.209	0	1501.1	ensembl cDNA	ENSG00000116209	BQ602804	TC219894	gb:BQ602804 /DB_XREF=gi:21549530 /DB_XREF=MI-P-NA-aeq-e-10-1-UM.s1 /CLONE=MI-P-NA-aeq-e-10-1-UM /TID=Ssc.10575.1 /CNT=10 /FEA=EST /TIER=ConsEnd /STK=3 /UG=Ssc.10575 /UG_TITLE=Transcribed locus /REP_ORG=S. scrofa	187
188	Ssc.13948.1.S1_at	-1.3997	<.0001	15.5021	3	0	188		GET1_HUMAN	GENX-3414	Genethonin 1 (GENX-3414). [Source:Uniprot/SWISSPROT;Acc:O95210]	.	4	77.584	0	397	ensembl cDNA	ENSG00000118804	CN164219	TC222041	gb:CN164219 /DB_XREF=gi:46178649 /DB_XREF=994346 /TID=Ssc.13948.1 /CNT=17 /FEA=EST /TIER=ConsEnd /STK=5 /UG=Ssc.13948 /UG_TITLE=Transcribed locus, weakly similar to NP_003934.1 genethonin 1 (Homo sapiens) /REP_ORG=S. scrofa	188
189	Ssc.30797.2.S1_at	1.4515	<.0001	15.4907	7	0	189		NP_116028		pleckstrin homology domain containing, family A (phosphoinositide binding specific) member 8; phosphoinositol 4-phosphate adaptor protein-2 [Homo sapiens]. [Source:RefSeq;Acc:NM_032639]	.	7	29.841	0	91.68	ensembl genome	ENSG00000106086	BP164115	TC204350	gb:BP164115 /DB_XREF=gi:40413588 /DB_XREF=BP164115 /CLONE=THY010012D11 /TID=Ssc.30797.2 /CNT=3 /FEA=EST /TIER=ConsEnd /STK=0 /UG=Ssc.30797 /UG_TITLE=Transcribed locus /REP_ORG=S. scrofa	189
190	Ssc.7500.1.S1_at	-1.0146	<.0001	15.4582	10	0	190	1568762_at	PDCD6	PDCD6	Programmed cell death protein 6 (Probable calcium-binding protein ALG- 2). [Source:Uniprot/SWISSPROT;Acc:O75340]	.	5	0.325	0	682.4	ensembl cDNA	ENSG00000063438	CN029330	TC201675	ilar to NP_035181.1 programmed cell death 6 (Mus musculus) /REP_ORG=S. scrofa	190
191	Ssc.18069.1.A1_at	-1.5792	<.0001	15.4509	6	0	191					.	21	41.987	0	87.72	ensembl genome	ENSG00000188675	CF179636	TC213961	gb:CF179636 /DB_XREF=gi:33291412 /DB_XREF=814634 /TID=Ssc.18069.1 /CNT=1 /FEA=EST /TIER=ConsEnd /STK=1 /UG=Ssc.18069 /UG_TITLE=Transcribed locus /REP_ORG=S. scrofa	191
192	Ssc.27149.1.S1_at	-1.8818	<.0001	15.4144	11	0	192	218150_at	ARL5	ARL5	ADP-ribosylation factor-like protein 5. [Source:Uniprot/SWISSPROT;Acc:Q9Y689]	.	2	152.485	0	1780.6	ensembl cDNA	ENSG00000162980	CK464809	TC202555	gb:CK464809 /DB_XREF=gi:40836090 /DB_XREF=935856 /TID=Ssc.27149.1 /CNT=19 /FEA=EST /TIER=ConsEnd /STK=0 /UG=Ssc.27149 /UG_TITLE=Transcribed locus, highly similar to NP_036229.1 ADP-ribosylation factor-like 5 (Homo sapiens) /REP_ORG=S. scrofa	192
193	Ssc.11484.1.A1_at	-1.1	<.0001	15.4071	1	0	193	202179_at	BLMH	BLMH	Bleomycin hydrolase (EC 3.4.22.40) (BLM hydrolase) (BMH) (BH). [Source:Uniprot/SWISSPROT;Acc:Q13867]	.	17	25.599	0	2044.3	ensembl cDNA	ENSG00000108578	CK457380	TC221381	gb:CK457380 /DB_XREF=gi:40828661 /DB_XREF=921673 /TID=Ssc.11484.1 /CNT=14 /FEA=EST /TIER=Stack /STK=7 /UG=Ssc.11484 /UG_TITLE=Transcribed locus, highly similar to XP_213406.2 similar to Bleomycin hydrolase (BLM hydrolase) (BMH) (BH) (Rattus norvegicus) /REP_ORG=S. scrofa	193
194	Ssc.8972.1.S1_at	1.1473	<.0001	15.3739	8	0	194	218024_at	BRP44L	BRP44L	Brain protein 44-like protein (HSPC040) (CGI-129) (PNAS-115). [Source:Uniprot/SWISSPROT;Acc:Q9Y5U8]	.	6	166.749	0	349.4	ensembl cDNA	ENSG00000060762	BX672015	TC201843	gb:BX672015 /DB_XREF=gi:37984208 /DB_XREF=BX672015 /CLONE=scac0036i.n.12 /TID=Ssc.8972.1 /CNT=22 /FEA=EST /TIER=Stack /STK=7 /UG=Ssc.8972 /UG_TITLE=Transcribed locus, highly similar to NP_057182.1 brain protein 44-like (Homo sapiens) /REP_ORG=S. scrofa	194
195	Ssc.21023.1.S1_at	-1.4192	<.0001	15.342	4	0	195	229080_at	EMID2		Collagen alpha 1(XXVI) chain precursor (EMI domain containing protein 2) (Emu2 protein) (Emilin and multimerin-domain containing protein 2). [Source:Uniprot/SWISSPROT;Acc:Q96A83]	.	7	100.6	0.027	46.09	ensembl genome	ENSG00000160963	CF789072	TC221873	gb:CF789072 /DB_XREF=gi:37793633 /DB_XREF=866316 /TID=Ssc.21023.1 /CNT=19 /FEA=EST /TIER=Stack /STK=8 /UG=Ssc.21023 /UG_TITLE=Transcribed locus /REP_ORG=S. scrofa	195
196	Ssc.5332.1.S1_at	-1.8246	<.0001	15.3376	11	0	196		NP_861438	APOBEC3G	ARP10 protein [Homo sapiens]. [Source:RefSeq;Acc:NM_181773]	.	22	37.818	0.00011	50.05	ensembl cDNA	ENSG00000100298	BX673531	TC203024	gb:BX673531 /DB_XREF=gi:37987238 /DB_XREF=BX673531 /CLONE=scac0041i.j.01 /TID=Ssc.5332.1 /CNT=5 /FEA=EST /TIER=ConsEnd /STK=0 /UG=Ssc.5332 /UG_TITLE=Transcribed locus, weakly similar to NP_660341.2 apolipoprotein B mRNA editing enzyme, catalytic polypeptide-like 3F (Homo sapiens) /REP_ORG=S. scrofa	196
197	Ssc.2080.1.S1_at	-1.8112	<.0001	15.3345	7	0	197		NP_055775		Arylsulfatase G [Homo sapiens]. [Source:RefSeq;Acc:NM_014960]	.	17	63.767	0	204.7	ensembl cDNA	ENSG00000141337	BQ598272	TC203957	gb:BQ598272 /DB_XREF=gi:21544998 /DB_XREF=MI-P-E3-ags-a-05-1-UM.s1 /CLONE=MI-P-E3-ags-a-05-1-UM /TID=Ssc.2080.1 /CNT=8 /FEA=EST /TIER=ConsEnd /STK=0 /UG=Ssc.2080 /UG_TITLE=Transcribed locus /REP_ORG=S. scrofa	197
198	Ssc.6931.1.A1_at	-1.7588	<.0001	15.2453	6	0	198	202557_at	STCH		Microsomal stress 70 protein ATPase core precursor. [Source:Uniprot/SWISSPROT;Acc:P48723]	.	21	14.665	0	67.89	ensembl cDNA	ENSG00000155304	BF703328	TC224706	gb:BF703328 /DB_XREF=gi:11988736 /DB_XREF=MI-P-A3-abu-f-11-1-UM.s1 /CLONE=MI-P-A3-abu-f-11-1-UM /TID=Ssc.6931.1 /CNT=6 /FEA=EST /TIER=ConsEnd /STK=5 /UG=Ssc.6931 /UG_TITLE=Transcribed locus /REP_ORG=S. scrofa	198
199	Ssc.12191.1.A1_at	-1.2303	<.0001	15.234	8	0	199	210211_s_at	HSPCA	HSPCA	Heat shock protein HSP 90-alpha (HSP 86). [Source:Uniprot/SWISSPROT;Acc:P07900]	.	14	101.617	0	1469.4	ensembl cDNA	ENSG00000080824	CF180819	TC219619	gb:CF180819 /DB_XREF=gi:33292595 /DB_XREF=815974 /TID=Ssc.12191.1 /CNT=204 /FEA=FLmRNA /TIER=Stack /STK=43 /LL=397028 /UG_GENE=HSP90 /UG=Ssc.12191 /UG_TITLE=90-kDa heat shock protein /FL=gb:U94395.1 gb:NM_213973.1 /REP_ORG=S. scrofa	199
200	Ssc.31190.1.S1_at	1.5587	<.0001	15.1863	11	0	200	211170_s_at	PDE10A		PREDICTED: similar to 60S ribosomal protein L21 [Source:RefSeq_peptide;Acc:XP_372527]	.	14	64.803	0.225	42.12	ensembl genome	ENSG00000188649	CO945495	TC205117	gb:CO945495 /DB_XREF=gi:51312254 /DB_XREF=UMC-p4mm3-019-g12 /TID=Ssc.31190.1 /CNT=9 /FEA=EST /TIER=ConsEnd /STK=2 /UG=Ssc.31190 /UG_TITLE=Transcribed locus /REP_ORG=S. scrofa	200
201	Ssc.22631.1.S1_at	1.5141	<.0001	15.18	2	0	201	1560596_at	GFPT1		Glucosamine--fructose-6-phosphate aminotransferase [isomerizing] 1 (EC 2.6.1.16) (Hexosephosphate aminotransferase 1) (D-fructose-6- phosphate amidotransferase 1) (GFAT 1) (GFAT1). [Source:Uniprot/SWISSPROT;Acc:Q06210]	.	2	69.464	0	1074.9	ensembl cDNA	ENSG00000198380	BX666153	TC226093	gb:BX666153 /DB_XREF=gi:37855886 /DB_XREF=BX666153 /CLONE=scag0007c.f.11 /TID=Ssc.22631.1 /CNT=2 /FEA=EST /TIER=ConsEnd /STK=1 /UG=Ssc.22631 /UG_TITLE=Transcribed locus /REP_ORG=S. scrofa	201
202	Ssc.29090.1.A1_at	-1.4355	<.0001	15.1614	2	0	202	213236_at	SASH1		SAM and SH3 domains containing protein 1 (Proline-glutamate repeat- containing protein). [Source:Uniprot/SWISSPROT;Acc:O94885]	.	6	148.705	0	474.3	ensembl cDNA	ENSG00000111961	CO956681	TC209573	gb:CO956681 /DB_XREF=gi:51333744 /DB_XREF=UMC-pputal6-006-c01 /TID=Ssc.29090.1 /CNT=3 /FEA=EST /TIER=ConsEnd /STK=1 /UG=Ssc.29090 /UG_TITLE=Transcribed locus /REP_ORG=S. scrofa	202
203	Ssc.27302.1.S1_at	1.4357	<.0001	15.1453	10	0	203	204517_at	PPIC	PPIC	Peptidyl-prolyl cis-trans isomerase C (EC 5.2.1.8) (PPIase) (Rotamase) (Cyclophilin C). [Source:Uniprot/SWISSPROT;Acc:P45877]	.	5	122.387	0	761.7	ensembl cDNA	ENSG00000168938	CK465809	TC222555	gb:CK465809 /DB_XREF=gi:40837086 /DB_XREF=936951 /TID=Ssc.27302.1 /CNT=14 /FEA=EST /TIER=ConsEnd /STK=2 /UG=Ssc.27302 /UG_TITLE=Transcribed locus, highly similar to NP_000934.1 peptidylprolyl isomerase C (cyclophilin C) (Homo sapiens) /REP_ORG=S. scrofa	203
204	Ssc.16672.1.S1_at	-1.3786	<.0001	15.1254	3	0	204	1560419_at	CHD4	CHD5	Chromodomain helicase-DNA-binding protein 4 (CHD-4) (Mi-2 autoantigen 218 kDa protein) (Mi2-beta). [Source:Uniprot/SWISSPROT;Acc:Q14839]	.	12	6.55	0	488.2	ensembl cDNA	ENSG00000111642	AW619031	TC199466	gb:AW619031 /DB_XREF=gi:7325215 /DB_XREF=36826 /TID=Ssc.16672.1 /CNT=26 /FEA=EST /TIER=Stack /STK=6 /UG=Ssc.16672 /UG_TITLE=Transcribed locus, highly similar to NP_001264.1 chromodomain helicase DNA binding protein 4 (Homo sapiens) /REP_ORG=S. scrofa	204
205	Ssc.6694.1.S1_at	-1.4758	<.0001	15.1131	2	0	205	208905_at	CYCS	CYCS	Cytochrome c. [Source:Uniprot/SWISSPROT;Acc:P99999]	.	7	24.932	0	545.6	ensembl cDNA	ENSG00000172115	BQ602470	TC200761	gb:BQ602470 /DB_XREF=gi:21549196 /DB_XREF=MI-P-NA-aem-c-05-1-UM.s1 /CLONE=MI-P-NA-aem-c-05-1-UM /TID=Ssc.6694.1 /CNT=56 /FEA=EST /TIER=Stack /STK=9 /UG=Ssc.6694 /UG_TITLE=Transcribed locus, highly similar to NP_036971.1 cytochrome c, somatic (Rattus norvegicus) /REP_ORG=S. scrofa	205
206	Ssc.5285.1.S1_at	-1.0447	<.0001	15.0542	3	0	206	201113_at	TUFM	TUFM	Elongation factor Tu, mitochondrial precursor (EF-Tu) (P43). [Source:Uniprot/SWISSPROT;Acc:P49411]	.	16	28.762	0	1665.7	ensembl cDNA	ENSG00000178952	CK450250	TC201048	gb:CK450250 /DB_XREF=gi:40797464 /DB_XREF=899757 /TID=Ssc.5285.1 /CNT=26 /FEA=EST /TIER=Stack /STK=9 /UG=Ssc.5285 /UG_TITLE=Transcribed locus, highly similar to XP_215069.2 similar to RIKEN cDNA 2300002G02 (Rattus norvegicus) /REP_ORG=S. scrofa	206
207	Ssc.16660.1.S1_at	-1.3213	<.0001	15.04	9	0	207	208626_s_at	VAT1	VAT1	Synaptic vesicle membrane protein VAT-1 homolog (EC 1.-.-.-). [Source:Uniprot/SWISSPROT;Acc:Q99536]	.	17	38.42	0	1231.5	ensembl cDNA	ENSG00000108828	BE013422	TC201192	gb:BE013422 /DB_XREF=gi:8274391 /DB_XREF=124760 /TID=Ssc.16660.1 /CNT=33 /FEA=EST /TIER=ConsEnd /STK=0 /UG=Ssc.16660 /UG_TITLE=Transcribed locus, moderately similar to XP_213484.2 similar to Vat1 protein (Rattus norvegicus) /REP_ORG=S. scrofa	207
208	Ssc.9785.1.S1_at	-1.4505	<.0001	15.0364	11	0	208	200739_s_at	SUMO3	SUMO3	Ubiquitin-like protein SMT3A. [Source:Uniprot/SWISSPROT;Acc:P55854]	.	21	45.05	0	474.3	ensembl cDNA	ENSG00000184900	BI400312	TC200743	gb:BI400312 /DB_XREF=gi:15179373 /DB_XREF=MI-P-AY1-nqp-a-10-0-UI.s1 /CLONE=MI-P-AY1-nqp-a-10-0-UI /TID=Ssc.9785.1 /CNT=44 /FEA=EST /TIER=Stack /STK=6 /UG=Ssc.9785 /UG_TITLE=Transcribed locus, highly similar to NP_064313.1 SMT3 suppressor of mif two 3 homolog 3 (yeast) (Mus musculus) /REP_ORG=S. scrofa	208
209	Ssc.6694.1.S1_at	-1.4631	<.0001	14.9923	3	0	209	208905_at	CYCS	CYCS	Cytochrome c. [Source:Uniprot/SWISSPROT;Acc:P99999]	.	7	24.932	0	545.6	ensembl cDNA	ENSG00000172115	BQ602470	TC200761	gb:BQ602470 /DB_XREF=gi:21549196 /DB_XREF=MI-P-NA-aem-c-05-1-UM.s1 /CLONE=MI-P-NA-aem-c-05-1-UM /TID=Ssc.6694.1 /CNT=56 /FEA=EST /TIER=Stack /STK=9 /UG=Ssc.6694 /UG_TITLE=Transcribed locus, highly similar to NP_036971.1 cytochrome c, somatic (Rattus norvegicus) /REP_ORG=S. scrofa	209
210	Ssc.10435.1.A1_at	-1.727	<.0001	14.9318	1	0	210		Q14156			.	8	132.986	0	204.7	ensembl cDNA	ENSG00000132294	BQ603616	TC219237	gb:BQ603616 /DB_XREF=gi:21550342 /DB_XREF=MI-P-AY1-nqp-f-10-0-UI.s1 /CLONE=MI-P-AY1-nqp-f-10-0-UI /TID=Ssc.10435.1 /CNT=9 /FEA=EST /TIER=ConsEnd /STK=3 /UG=Ssc.10435 /UG_TITLE=Transcribed locus /REP_ORG=S. scrofa	210
211	Ssc.27189.1.A1_at	1.7876	<.0001	14.9244	9	0	211		Q5VSS2			.	1	59.475	0.02	46.09	ensembl genome	ENSG00000172456	CN159493	TC207618	gb:CN159493 /DB_XREF=gi:46173923 /DB_XREF=948574 /TID=Ssc.27189.1 /CNT=5 /FEA=EST /TIER=ConsEnd /STK=2 /UG=Ssc.27189 /UG_TITLE=Transcribed locus, highly similar to XP_088551.7 KIAA2026 (Homo sapiens) /REP_ORG=S. scrofa	211
212	Ssc.786.1.S1_at	-1.7237	<.0001	14.9159	3	0	212	225082_at	CPSF3	CPSF3	Cleavage and polyadenylation specificity factor, 73 kDa subunit (CPSF 73 kDa subunit). [Source:Uniprot/SWISSPROT;Acc:Q9UKF6]	.	2	9.514	0	1281.1	ensembl cDNA	ENSG00000119203	BF712439	TC204436	Ssc.786 /UG_TITLE=Transcribed locus, highly similar to NP_057291.1 cleavage and polyadenylation specific factor 3, 73kDa (Homo sapiens) /REP_ORG=S. scrofa	212
213	Ssc.21334.1.S1_at	2.5183	<.0001	14.8594	3	0	213	1556416_s_at	SEC31L1		SEC31-like 1 isoform 1; yeast Sec31p homolog; protein-transport protein SEC31 [Homo sapiens]. [Source:RefSeq;Acc:NM_014933]	.	4	84.097	0	71.86	ensembl genome	ENSG00000138674	CN164371	TC207080	gb:CN164371 /DB_XREF=gi:46178801 /DB_XREF=994714 /TID=Ssc.21334.1 /CNT=5 /FEA=EST /TIER=ConsEnd /STK=2 /UG=Ssc.21334 /UG_TITLE=Transcribed locus /REP_ORG=S. scrofa	213
214	Ssc.4221.1.S1_at	-1.8083	<.0001	14.8331	9	0	215	219561_at	COPZ2	COPZ2	Coatomer zeta-2 subunit (Zeta-2 coat protein) (Zeta-2 COP). [Source:Uniprot/SWISSPROT;Acc:Q9P299]	.	17	43.459	0	759.7	ensembl cDNA	ENSG00000005243	CN161056	TC203110	gb:CN161056 /DB_XREF=gi:46175486 /DB_XREF=950303 /TID=Ssc.4221.1 /CNT=16 /FEA=EST /TIER=Stack /STK=7 /UG=Ssc.4221 /UG_TITLE=Transcribed locus, highly similar to NP_057513.1 coatomer protein complex, subunit zeta 2 (Homo sapiens) /REP_ORG=S. scrofa	214
215	Ssc.8464.1.A1_at	-1.9743	<.0001	14.8162	6	0	216	209655_s_at	TM4SF10		Transmembrane 4 superfamily member 10. [Source:Uniprot/SWISSPROT;Acc:Q9BQJ4]	.	.	34.405	0	843	ensembl cDNA	ENSG00000147027	CF794933	TC204428	gb:CF794933 /DB_XREF=gi:37799506 /DB_XREF=891006 /TID=Ssc.8464.1 /CNT=10 /FEA=EST /TIER=Stack /STK=6 /UG=Ssc.8464 /UG_TITLE=Transcribed locus /REP_ORG=S. scrofa	215
216	Ssc.19205.1.A1_at	-1.6006	<.0001	14.8151	6	0	217	215380_s_at	C7orf24	C7orf24		.	7	30.309	0	605.1	ensembl cDNA	ENSG00000006625	CF368453	TC223280	gb:CF368453 /DB_XREF=gi:34173984 /DB_XREF=853104 /TID=Ssc.19205.1 /CNT=2 /FEA=EST /TIER=ConsEnd /STK=2 /UG=Ssc.19205 /UG_TITLE=Transcribed locus, moderately similar to NP_076956.1 chromosome 7 open reading frame 24 (Homo sapiens) /REP_ORG=S. scrofa	216
217	Ssc.25175.1.S1_at	1.6836	<.0001	14.7759	4	0	219	1555704_at	CKLFSF3	CKLFSF3	Chemokine-like factor super family member 3. [Source:Uniprot/SWISSPROT;Acc:Q96MX0]	.	16	65.195	0	609.1	ensembl cDNA	ENSG00000140931	CB483090	TC202533	gb:CB483090 /DB_XREF=gi:29289476 /DB_XREF=jns03_B03.r /TID=Ssc.25175.1 /CNT=3 /FEA=EST /TIER=ConsEnd /STK=1 /UG=Ssc.25175 /UG_TITLE=Transcribed locus, moderately similar to NP_653202.1 chemokine-like factor super family 3 (Homo sapiens) /REP_ORG=S. scrofa	217
218	Ssc.9715.1.A1_at	-1.4146	<.0001	14.6853	2	0	220	1553227_s_at	C21orf107		WD-repeat protein 9. [Source:Uniprot/SWISSPROT;Acc:Q9NSI6]	.	21	39.479	0	63.93	ensembl cDNA	ENSG00000185658	BI398656		715 /UG_TITLE=Transcribed locus /REP_ORG=S. scrofa	218
219	Ssc.3916.1.A1_at	-1.543	<.0001	14.6646	6	0	221	204599_s_at	MRPL28	MRPL28	39S ribosomal protein L28, mitochondrial precursor (L28mt) (MRP-L28) (Melanoma antigen p15) (Melanoma-associated antigen recognized by T lymphocytes). [Source:Uniprot/SWISSPROT;Acc:Q13084]	.	16	0.357	0	648.7	ensembl cDNA	ENSG00000086504	CN157469	TC199408	gb:CN157469 /DB_XREF=gi:46171899 /DB_XREF=946180 /TID=Ssc.3916.1 /CNT=17 /FEA=EST /TIER=Stack /STK=10 /UG=Ssc.3916 /UG_TITLE=Transcribed locus, moderately similar to NP_006419.2 mitochondrial ribosomal protein L28 (Homo sapiens) /REP_ORG=S. scrofa	219
220	Ssc.1499.1.S1_at	1.2025	<.0001	14.6185	9	0	222	203583_at	UNC50	UNC50	unc-50 homolog; unc-50 related; geal-6 membrane-associated high-copy suppressor 1 [Homo sapiens]. [Source:RefSeq;Acc:NM_014044]	.	2	98.684	0	888.6	ensembl cDNA	ENSG00000115446	CN163130	TC220872	gb:CN163130 /DB_XREF=gi:46177560 /DB_XREF=952601 /TID=Ssc.1499.1 /CNT=32 /FEA=EST /TIER=Stack /STK=11 /UG=Ssc.1499 /UG_TITLE=Transcribed locus, highly similar to NP_054763.2 unc-50 homolog (C. elegans) (Homo sapiens) /REP_ORG=S. scrofa	220
221	Ssc.14416.1.A1_at	-1.3084	<.0001	14.5823	4	0	223	208898_at	ATP6V1D	ATP6V1D	Vacuolar ATP synthase subunit D (EC 3.6.3.14) (V-ATPase D subunit) (Vacuolar proton pump D subunit) (V-ATPase 28 kDa accessory protein). [Source:Uniprot/SWISSPROT;Acc:Q9Y5K8]	.	14	66.874	0	1263.3	ensembl cDNA	ENSG00000100554	CK455832	TC202884	gb:CK455832 /DB_XREF=gi:40803046 /DB_XREF=916447 /TID=Ssc.14416.1 /CNT=17 /FEA=EST /TIER=Stack /STK=7 /UG=Ssc.14416 /UG_TITLE=Transcribed locus, highly similar to NP_057078.1 ATPase, H+ transporting, lysosomal 34kDa, V1 subunit D (Homo sapiens) /REP_ORG=S. scrofa	221
222	Ssc.21238.1.S1_at	-1.3077	<.0001	14.5818	8	0	224		Q8TB16	FLJ10871		.	8	28.681	0	656.7	ensembl cDNA	ENSG00000104299	CF791201	TC225495	gb:CF791201 /DB_XREF=gi:37795762 /DB_XREF=879368 /TID=Ssc.21238.1 /CNT=2 /FEA=EST /TIER=ConsEnd /STK=0 /UG=Ssc.21238 /UG_TITLE=Transcribed locus, highly similar to NP_060720.1 hypothetical protein FLJ10871 (Homo sapiens) /REP_ORG=S. scrofa	222
223	Ssc.22258.1.S1_at	-1.7468	<.0001	14.5817	2	0	225		ZNF322A	ZNF322A	zinc finger protein 322A; zinc finger protein 489 [Homo sapiens]. [Source:RefSeq;Acc:NM_024639]	.	6	26.744	0	787.5	ensembl cDNA	ENSG00000181315	AJ747604	TC222937	gb:AJ747604 /DB_XREF=gi:49917883 /DB_XREF=AJ747604 /CLONE=M_C0001822b_C11 /TID=Ssc.22258.1 /CNT=12 /FEA=EST /TIER=ConsEnd /STK=0 /UG=Ssc.22258 /UG_TITLE=Transcribed locus, highly similar to NP_078915.2 zinc finger protein 322A (Homo sapiens) /REP_ORG=S. scrofa	223
224	Ssc.9094.1.A1_at	-1.7076	<.0001	14.5734	9	0	226	222815_at	RNF12	RNF12	RING finger protein 12 (LIM domain interacting RING finger protein) (RING finger LIM domain-binding protein) (R-LIM) (NY-REN-43 antigen). [Source:Uniprot/SWISSPROT;Acc:Q9NVW2]	.	.	73.593	0	995.6	ensembl cDNA	ENSG00000131263	BF709394	TC210074	gb:BF709394 /DB_XREF=gi:12008871 /DB_XREF=MI-P-AY0-naf-c-03-0-UI.s3 /CLONE=MI-P-AY0-naf-c-03-0-UI /TID=Ssc.9094.1 /CNT=2 /FEA=EST /TIER=ConsEnd /STK=0 /UG=Ssc.9094 /UG_TITLE=Transcribed locus, highly similar to NP_057204.2 ring finger protein 12 (Homo sapiens) /REP_ORG=S. scrofa	224
225	Ssc.26425.1.S1_at	-1.0944	<.0001	14.5721	5	0	227		Q8NBT0	DKFZP434C245		.	3	52.084	0	339.5	ensembl cDNA	ENSG00000164087	CK465755	TC208985	gb:CK465755 /DB_XREF=gi:40837032 /DB_XREF=936897 /TID=Ssc.26425.1 /CNT=4 /FEA=EST /TIER=ConsEnd /STK=2 /UG=Ssc.26425 /UG_TITLE=Transcribed locus, highly similar to NP_056241.2 DKFZP434C245 protein (Homo sapiens) /REP_ORG=S. scrofa	225
226	Ssc.786.1.S1_at	1.6772	<.0001	14.5349	1	0	228	225082_at	CPSF3	CPSF3	Cleavage and polyadenylation specificity factor, 73 kDa subunit (CPSF 73 kDa subunit). [Source:Uniprot/SWISSPROT;Acc:Q9UKF6]	.	2	9.514	0	1281.1	ensembl cDNA	ENSG00000119203	BF712439	TC204436	Ssc.786 /UG_TITLE=Transcribed locus, highly similar to NP_057291.1 cleavage and polyadenylation specific factor 3, 73kDa (Homo sapiens) /REP_ORG=S. scrofa	226
227	Ssc.2514.1.S1_at	-1.175	<.0001	14.5104	1	0	229	1557799_at	C11orf31		Selenoprotein H. [Source:Uniprot/SWISSPROT;Acc:Q8IZQ5]	.	11	57.265	0	577.4	ensembl cDNA	ENSG00000198688	BX923890	TC221193	gb:BX923890 /DB_XREF=gi:41140738 /DB_XREF=BX923890 /CLONE=scan0021d.l.15 /TID=Ssc.2514.1 /CNT=28 /FEA=EST /TIER=Stack /STK=6 /UG=Ssc.2514 /UG_TITLE=Transcribed locus, moderately similar to NP_734467.1 chromosome 11 open reading frame 31 (Homo sapiens) /REP_ORG=S. scrofa	227
228	Ssc.21437.1.S1_at	-1.4613	<.0001	14.5069	11	0	230	224331_s_at	MRPL36	MRPL36	60S ribosomal protein L36, mitochondrial precursor (L36mt) (BRCA1- interacting protein 1). [Source:Uniprot/SWISSPROT;Acc:Q9P0J6]	.	5	1.851	0	83.75	ensembl cDNA	ENSG00000171421	CN164042	TC223192	gb:CN164042 /DB_XREF=gi:46178472 /DB_XREF=994157 /TID=Ssc.21437.1 /CNT=10 /FEA=EST /TIER=ConsEnd /STK=4 /UG=Ssc.21437 /UG_TITLE=Transcribed locus, weakly similar to XP_344561.1 similar to mitochondrial ribosomal protein L36 (L36mt) (Rattus norvegicus) /REP_ORG=S. scrofa	228
229	Ssc.15945.1.A1_x_at	2.2092	<.0001	14.4843	11	0	231	209374_s_at	IGHM		Ig alpha-1 chain C region. [Source:Uniprot/SWISSPROT;Acc:P01876]	.	14	105.245	0	113.5	ensembl cDNA	ENSG00000130076	AF248282.1		gb:AF248282.1 /DB_XREF=gi:9954308 /TID=Ssc.15945.1 /CNT=1 /FEA=mRNA /TIER=ConsEnd /STK=0 /UG=Ssc.15945 /UG_TITLE=Transcribed locus, weakly similar to XP_343123.1 similar to immunoglobulin heavy chain variable region (Rattus norvegicus) /DEF=Sus scrofa clone 4 immunoglobulin heavy chain mRNA, partial cds. /REP_ORG=S. scrofa	229
230	Ssc.2711.1.S1_at	-1.5271	<.0001	14.451	11	0	232	1559374_at	ATP6V0A1	ATP6V0A1	Vacuolar proton translocating ATPase 116 kDa subunit a isoform 1 (V- ATPase 116-kDa isoform a1) (Clathrin-coated vesicle/synaptic vesicle proton pump 116 kDa subunit) (Vacuolar proton pump subunit 1) (Vacuolar adenosine triphosphatase subunit Ac116). [Source:Uniprot/SWISSPROT;Acc:Q93050]	.	17	37.864	0	73.84	ensembl cDNA	ENSG00000033627	AW436884		gb:AW436884 /DB_XREF=gi:6972190 /DB_XREF=77449 /TID=Ssc.2711.1 /CNT=8 /FEA=EST /TIER=ConsEnd /STK=0 /UG=Ssc.2711 /UG_TITLE=Transcribed locus, highly similar to NP_113792.1 ATPase, H+ transporting, lysosomal noncatalytic accessory protein 1a (Rattus norvegicus) /REP_ORG=S. scrofa	230
231	Ssc.6999.1.S1_at	-1.6435	<.0001	14.424	5	0	233	203053_at	BCAS2	BCAS2	breast carcinoma amplified sequence 2; spliceosome associated protein, amplified in breast cancer [Homo sapiens]. [Source:RefSeq;Acc:NM_005872]	.	1	114.822	0	975.8	ensembl cDNA	ENSG00000116752	CK467087	TC203761	gb:CK467087 /DB_XREF=gi:40838364 /DB_XREF=938358 /TID=Ssc.6999.1 /CNT=6 /FEA=EST /TIER=ConsEnd /STK=2 /UG=Ssc.6999 /UG_TITLE=Transcribed locus, highly similar to NP_005863.1 breast carcinoma amplified sequence 2 (Homo sapiens) /REP_ORG=S. scrofa	231
232	Ssc.9284.1.S1_at	-1.2249	<.0001	14.3881	3	0	234		Q6UKI4	KIAA1228	chr2 synaptotagmin [Source:RefSeq_peptide;Acc:NP_065779]	.	7	158.023	0	565.5	ensembl cDNA	ENSG00000117868	BF710106	TC222478	gb:BF710106 /DB_XREF=gi:12009583 /DB_XREF=MI-P-AY1-nqb-d-12-0-UI.s1 /CLONE=MI-P-AY1-nqb-d-12-0-UI /TID=Ssc.9284.1 /CNT=10 /FEA=EST /TIER=ConsEnd /STK=1 /UG=Ssc.9284 /UG_TITLE=Transcribed locus, moderately similar to NP_083007.1 DNA segment, Chr 12, ERATO Doi 551, expressed (Mus musculus) /REP_ORG=S. scrofa	232
233	Ssc.17315.1.S1_at	-1.2604	<.0001	14.3818	3	0	236	208756_at	EIF3S2	EIF3S2	Eukaryotic translation initiation factor 3 subunit 2 (eIF-3 beta) (eIF3 p36) (eIF3i) (TGF-beta receptor interacting protein 1) (TRIP-1). [Source:Uniprot/SWISSPROT;Acc:Q13347]	.	1	32.357	0	1439.7	ensembl cDNA	ENSG00000084623	CF366275	TC219992	gb:CF366275 /DB_XREF=gi:34169702 /DB_XREF=836976 /TID=Ssc.17315.1 /CNT=45 /FEA=EST /TIER=Stack /STK=11 /UG=Ssc.17315 /UG_TITLE=Transcribed locus, highly similar to NP_003748.1 eukaryotic translation initiation factor 3, subunit 2 beta, 36kDa (Homo sapiens) /REP_ORG=S. scrofa	233
234	Ssc.11910.1.S1_at	-1.6166	<.0001	14.3723	6	0	237	217886_at	EPS15	EPS15	in). [Source:Uniprot/SWISSPROT;Acc:P42566]	.	1	51.532	0	262.2	ensembl cDNA	ENSG00000085832	BI185847	TC225114	gb:BI185847 /DB_XREF=gi:14660256 /DB_XREF=UNL-P-FN-de-b-12-0-UNL.s1 /CLONE=UNL-P-FN-de-b-12-0-UNL /TID=Ssc.11910.1 /CNT=4 /FEA=EST /TIER=ConsEnd /STK=0 /UG=Ssc.11910 /UG_TITLE=Transcribed locus, highly similar to XP_233335.2 similar to Epidermal growth factor receptor substrate 15 (Protein Eps15) (AF-1p protein) (Rattus norvegicus) /REP_ORG=S. scrofa	234
235	Ssc.25175.1.S1_at	-1.6323	<.0001	14.3467	6	0	238	1555704_at	CKLFSF3	CKLFSF3	Chemokine-like factor super family member 3. [Source:Uniprot/SWISSPROT;Acc:Q96MX0]	.	16	65.195	0	609.1	ensembl cDNA	ENSG00000140931	CB483090	TC202533	gb:CB483090 /DB_XREF=gi:29289476 /DB_XREF=jns03_B03.r /TID=Ssc.25175.1 /CNT=3 /FEA=EST /TIER=ConsEnd /STK=1 /UG=Ssc.25175 /UG_TITLE=Transcribed locus, moderately similar to NP_653202.1 chemokine-like factor super family 3 (Homo sapiens) /REP_ORG=S. scrofa	235
236	Ssc.786.1.S1_at	1.6394	<.0001	14.2202	2	0	240	225082_at	CPSF3	CPSF3	Cleavage and polyadenylation specificity factor, 73 kDa subunit (CPSF 73 kDa subunit). [Source:Uniprot/SWISSPROT;Acc:Q9UKF6]	.	2	9.514	0	1281.1	ensembl cDNA	ENSG00000119203	BF712439	TC204436	Ssc.786 /UG_TITLE=Transcribed locus, highly similar to NP_057291.1 cleavage and polyadenylation specific factor 3, 73kDa (Homo sapiens) /REP_ORG=S. scrofa	236
237	Ssc.17592.1.S1_at	1.3282	<.0001	14.1938	10	0	241	1560369_at	ANKH	ANKH	Progressive ankylosis protein homolog (ANK) (UNQ241/PRO274). [Source:Uniprot/SWISSPROT;Acc:Q9HCJ1]	.	5	14.762	0	626.9	ensembl cDNA	ENSG00000154122	BG733236	TC204837	gb:BG733236 /DB_XREF=gi:14019520 /DB_XREF=346998 /TID=Ssc.17592.1 /CNT=9 /FEA=EST /TIER=ConsEnd /STK=0 /UG=Ssc.17592 /UG_TITLE=Transcribed locus, highly similar to NP_473368.1 ankylosis, progressive homolog (mouse) (Homo sapiens) /REP_ORG=S. scrofa	237
238	Ssc.7040.2.A1_at	-1.2814	<.0001	14.1707	9	0	243	202614_at	SLC30A9		solute carrier family 30 (zinc transporter), member 9; expressed in human embryonic lung; chromosome 4 open reading frame 1 [Homo sapiens]. [Source:RefSeq;Acc:NM_006345]	.	4	41.833	0	79.79	ensembl cDNA	ENSG00000014824	BF712408	TC237496	gb:BF712408 /DB_XREF=gi:12011883 /DB_XREF=MI-P-A3-adg-b-04-1-UM.s1 /CLONE=MI-P-A3-adg-b-04-1-UM /TID=Ssc.7040.2 /CNT=1 /FEA=EST /TIER=ConsEnd /STK=0 /UG=Ssc.7040 /UG_TITLE=Transcribed locus /REP_ORG=S. scrofa	238
239	Ssc.19192.2.A1_at	-1.5247	<.0001	14.1288	3	0	244		Q96KR6	C20orf108		.	20	54.367	0	434.6	ensembl cDNA	ENSG00000124098	CF362897	TC225693	gb:CF362897 /DB_XREF=gi:34163009 /DB_XREF=830699 /TID=Ssc.19192.2 /CNT=1 /FEA=EST /TIER=ConsEnd /STK=1 /UG=Ssc.19192 /UG_TITLE=Transcribed locus, moderately similar to NP_543011.1 chromosome 20 open reading frame 108 (Homo sapiens) /REP_ORG=S. scrofa	239
240	Ssc.30063.1.A1_at	-1.5755	<.0001	14.1276	11	0	245	1553344_at	PCDH15		Protocadherin 15 precursor. [Source:Uniprot/SWISSPROT;Acc:Q96QU1]	.	10	55.251	0.001	48.07	ensembl genome	ENSG00000150275	CO951943	TC208927	gb:CO951943 /DB_XREF=gi:51328951 /DB_XREF=UMC-pd12fol-017-a07 /TID=Ssc.30063.1 /CNT=2 /FEA=EST /TIER=ConsEnd /STK=2 /UG=Ssc.30063 /UG_TITLE=Transcribed locus /REP_ORG=S. scrofa	240
241	Ssc.14532.1.S2_at	-1.9672	<.0001	14.1133	10	0	246	1554930_a_at	FUT8	FUT8	Alpha-(1,6)-fucosyltransferase (EC 2.4.1.68) (Glycoprotein 6-alpha-L- fucosyltransferase) (GDP-fucose--glycoprotein fucosyltransferase) (GDP-L-Fuc:N-acetyl-beta-D-glucosaminide alpha1,6-fucosyltransferase) (alpha1-6FucT) (Fucosyltransferase 8). [Source:Uniprot/SWISSPROT;Acc:Q9BYC5]	.	14	64.947	0	2575.6	ensembl cDNA	ENSG00000033170	CN166686	TC204983	gb:CN166686 /DB_XREF=gi:46181116 /DB_XREF=998366 /TID=Ssc.14532.1 /CNT=14 /FEA=FLmRNA /TIER=Stack /STK=6 /LL=396933 /UG_GENE=FUT8 /UG=Ssc.14532 /UG_TITLE=N-acetyl-beta-D-glucosaminidealpha-1,6-fucosyltransferase /FL=gb:D86723.1 gb:NM_213899.1 /REP_ORG=S. scrofa	241
242	Ssc.23226.1.S1_at	-1.481	<.0001	14.1109	11	0	247	202623_at	C14orf11	C14orf11		.	14	34.055	0	1037.3	ensembl cDNA	ENSG00000129518	CK452343	TC220839	gb:CK452343 /DB_XREF=gi:40799557 /DB_XREF=907956 /TID=Ssc.23226.1 /CNT=33 /FEA=EST /TIER=Stack /STK=10 /UG=Ssc.23226 /UG_TITLE=Transcribed locus, moderately similar to NP_079732.1 RIKEN cDNA 1810011O16 gene (Mus musculus) /REP_ORG=S. scrofa	242
243	Ssc.24184.1.S1_at	-1.7413	<.0001	14.1086	11	0	248	212510_at	GPD1L		glycerol-3-phosphate dehydrogenase 1-like [Homo sapiens]. [Source:RefSeq;Acc:NM_015141]	.	3	32.123	0	214.6	ensembl cDNA	ENSG00000152642	BI404976	TC202223	gb:BI404976 /DB_XREF=gi:15184189 /DB_XREF=MI-P-NA-aeh-e-04-1-UM.s1.ab1 /CLONE=MI-P-NA-aeh-e-04-1-UM.ab1 /TID=Ssc.24184.1 /CNT=23 /FEA=EST /TIER=ConsEnd /STK=0 /UG=Ssc.24184 /UG_TITLE=Transcribed locus /REP_ORG=S. scrofa	243
244	Ssc.19651.1.S1_at	-1.2196	<.0001	14.1061	10	0	249	1554049_s_at	WDR42A		H326 [Homo sapiens]. [Source:RefSeq;Acc:NM_015726]	.	1	156.999	0	234.4	ensembl cDNA	ENSG00000132716	CK461456	TC222351	gb:CK461456 /DB_XREF=gi:40832737 /DB_XREF=931835 /TID=Ssc.19651.1 /CNT=14 /FEA=EST /TIER=Stack /STK=6 /UG=Ssc.19651 /UG_TITLE=Transcribed locus /REP_ORG=S. scrofa	244
245	Ssc.31029.1.A1_at	-1.7299	<.0001	14.0788	11	0	250	1555578_at	PTPRM		Receptor-type protein-tyrosine phosphatase mu precursor (EC 3.1.3.48) (R-PTP-mu). [Source:Uniprot/SWISSPROT;Acc:P28827]	.	18	7.558	0.168	42.12	ensembl genome	ENSG00000173482	CF175718	TC219296	gb:CF175718 /DB_XREF=gi:33287494 /DB_XREF=799704 /TID=Ssc.31029.1 /CNT=3 /FEA=EST /TIER=ConsEnd /STK=3 /UG=Ssc.31029 /UG_TITLE=Transcribed locus /REP_ORG=S. scrofa	245
246	Ssc.897.1.S1_at	-1.3571	<.0001	14.0292	3	0	251	204955_at	SRPX	SRPX	Sushi repeat-containing protein SRPX precursor. [Source:Uniprot/SWISSPROT;Acc:P78539]	.	.	37.765	0	956	ensembl cDNA	ENSG00000101955	CF795993	TC223593	gb:CF795993 /DB_XREF=gi:37800566 /DB_XREF=892203 /TID=Ssc.897.1 /CNT=12 /FEA=EST /TIER=ConsEnd /STK=4 /UG=Ssc.897 /UG_TITLE=Transcribed locus, highly similar to NP_006298.1 sushi-repeat-containing protein, X-linked (Homo sapiens) /REP_ORG=S. scrofa	246
247	Ssc.2869.1.S1_at	-1.0225	<.0001	13.9988	4	0	252	219629_at	C22orf8	C22orf8		.	22	44.025	0	1051.1	ensembl cDNA	ENSG00000100376	CN165692	TC201811	gb:CN165692 /DB_XREF=gi:46180122 /DB_XREF=996128 /TID=Ssc.2869.1 /CNT=24 /FEA=EST /TIER=Stack /STK=7 /UG=Ssc.2869 /UG_TITLE=Transcribed locus, highly similar to NP_598511.1 RIKEN cDNA 3110048E14 gene (Mus musculus) /REP_ORG=S. scrofa	247
248	Ssc.4123.2.A1_at	-1.959	<.0001	13.9751	1	0	253	201067_at	PSMC2	PSMC2	26S protease regulatory subunit 7 (MSS1 protein). [Source:Uniprot/SWISSPROT;Acc:P35998]	.	7	102.582	0	1812.4	ensembl cDNA	ENSG00000161057	BQ605025	TC221561	gb:BQ605025 /DB_XREF=gi:21551751 /DB_XREF=MI-P-CP1-nzd-j-14-0-UI.s1 /CLONE=MI-P-CP1-nzd-j-14-0-UI /TID=Ssc.4123.2 /CNT=5 /FEA=EST /TIER=ConsEnd /STK=0 /UG=Ssc.4123 /UG_TITLE=Transcribed locus, highly similar to NP_035318.1 proteasome (prosome, macropain) 26S subunit, ATPase 2 (Mus musculus) /REP_ORG=S. scrofa	248
249	Ssc.25175.1.S1_at	-1.5868	<.0001	13.9596	7	0	254	1555704_at	CKLFSF3	CKLFSF3	Chemokine-like factor super family member 3. [Source:Uniprot/SWISSPROT;Acc:Q96MX0]	.	16	65.195	0	609.1	ensembl cDNA	ENSG00000140931	CB483090	TC202533	gb:CB483090 /DB_XREF=gi:29289476 /DB_XREF=jns03_B03.r /TID=Ssc.25175.1 /CNT=3 /FEA=EST /TIER=ConsEnd /STK=1 /UG=Ssc.25175 /UG_TITLE=Transcribed locus, moderately similar to NP_653202.1 chemokine-like factor super family 3 (Homo sapiens) /REP_ORG=S. scrofa	249
250	Ssc.4225.1.A1_at	-1.0873	<.0001	13.937	8	0	255		Q8NE09			.	8	101.042	0.016	46.09	ensembl genome	ENSG00000132554	CN155400	TC222291	gb:CN155400 /DB_XREF=gi:46169830 /DB_XREF=942693 /TID=Ssc.4225.1 /CNT=18 /FEA=EST /TIER=Stack /STK=7 /UG=Ssc.4225 /UG_TITLE=Transcribed locus /REP_ORG=S. scrofa	250
251	Ssc.2095.1.S1_at	-1.1318	<.0001	13.9109	8	0	256	203683_s_at	VEGFB	VEGFB	Vascular endothelial growth factor B precursor (VEGF-B) (VEGF related factor) (VRF). [Source:Uniprot/SWISSPROT;Acc:P49765]	.	11	63.759	0	511.9	ensembl cDNA	ENSG00000173511	CK453779	TC223929	gb:CK453779 /DB_XREF=gi:40800993 /DB_XREF=911021 /TID=Ssc.2095.1 /CNT=11 /FEA=EST /TIER=Stack /STK=6 /UG=Ssc.2095 /UG_TITLE=Transcribed locus, highly similar to NP_003368.1 vascular endothelial growth factor B (Homo sapiens) /REP_ORG=S. scrofa	251
252	Ssc.9434.1.A1_at	-1.379	<.0001	13.8416	11	0	258	1560407_at	MARK1		MAP/microtubule affinity-regulating kinase 1 [Homo sapiens]. [Source:RefSeq;Acc:NM_018650]	.	1	217.09	0.044	44.1	ensembl genome	ENSG00000116141	BI400224	TC229186	gb:BI400224 /DB_XREF=gi:15179285 /DB_XREF=MI-P-AY1-nqn-h-01-0-UI.s1 /CLONE=MI-P-AY1-nqn-h-01-0-UI /TID=Ssc.9434.1 /CNT=2 /FEA=EST /TIER=ConsEnd /STK=0 /UG=Ssc.9434 /UG_TITLE=Transcribed locus /REP_ORG=S. scrofa	252
253	Ssc.422.1.S1_at	-1.4127	<.0001	13.8044	10	0	259	201392_s_at	IGF2R		Cation-independent mannose-6-phosphate receptor precursor (CI Man-6-P receptor) (CI-MPR) (Insulin-like growth factor II receptor) (300 kDa mannose 6-phosphate receptor) (MPR 300) (MPR300) (CD222 antigen). [Source:Uniprot/SWISSPROT;Acc:P11717]	1	6	160.361	0	145.2	ensembl cDNA	ENSG00000197081	BQ601689	TC223365	gb:BQ601689 /DB_XREF=gi:21548415 /DB_XREF=MI-P-HO-afv-g-05-1-UM.s1 /CLONE=MI-P-HO-afv-g-05-1-UM /TID=Ssc.422.1 /CNT=12 /FEA=mRNA /TIER=ConsEnd /STK=0 /UG=Ssc.422 /UG_TITLE=Mannose-6-phosphateinsulin-like growth factor II receptor (m6pigf2r) mRNA, 3UTR /REP_ORG=S. scrofa	253
254	Ssc.7546.1.A1_at	-1.5965	<.0001	13.7955	2	0	260		NP_955389		similar to human GTPase-activating protein [Homo sapiens]. [Source:RefSeq;Acc:NM_014783]	.	15	30.695	0	91.68	ensembl cDNA	ENSG00000198826	BQ599193	TC229737	gb:BQ599193 /DB_XREF=gi:21545919 /DB_XREF=MI-P-E4-aii-e-04-1-UM.s1 /CLONE=MI-P-E4-aii-e-04-1-UM /TID=Ssc.7546.1 /CNT=3 /FEA=EST /TIER=ConsEnd /STK=3 /UG=Ssc.7546 /UG_TITLE=Transcribed locus /REP_ORG=S. scrofa	254
255	Ssc.25175.1.S1_at	1.5642	<.0001	13.7649	3	0	261	1555704_at	CKLFSF3	CKLFSF3	Chemokine-like factor super family member 3. [Source:Uniprot/SWISSPROT;Acc:Q96MX0]	.	16	65.195	0	609.1	ensembl cDNA	ENSG00000140931	CB483090	TC202533	gb:CB483090 /DB_XREF=gi:29289476 /DB_XREF=jns03_B03.r /TID=Ssc.25175.1 /CNT=3 /FEA=EST /TIER=ConsEnd /STK=1 /UG=Ssc.25175 /UG_TITLE=Transcribed locus, moderately similar to NP_653202.1 chemokine-like factor super family 3 (Homo sapiens) /REP_ORG=S. scrofa	255
256	Ssc.2567.2.A1_at	-1.4558	<.0001	13.7252	9	0	262	208348_s_at	CBLB		Signal transduction protein CBL-B (SH3-binding protein CBL-B). [Source:Uniprot/SWISSPROT;Acc:Q13191]	.	3	106.86	0.00051	52.03	ensembl genome	ENSG00000114423	BQ602931	TC206228	gb:BQ602931 /DB_XREF=gi:21549657 /DB_XREF=MI-P-NA-aes-b-11-1-UM.s1 /CLONE=MI-P-NA-aes-b-11-1-UM /TID=Ssc.2567.2 /CNT=1 /FEA=EST /TIER=ConsEnd /STK=0 /UG=Ssc.2567 /UG_TITLE=Transcribed locus /REP_ORG=S. scrofa	256
257	Ssc.25152.1.S1_at	-1.1848	<.0001	13.7251	11	0	263		Q96HQ2	MGC13017		.	5	133.766	0	559.5	ensembl cDNA	ENSG00000145835	CK464462	TC226235	gb:CK464462 /DB_XREF=gi:40835743 /DB_XREF=935460 /TID=Ssc.25152.1 /CNT=6 /FEA=EST /TIER=ConsEnd /STK=1 /UG=Ssc.25152 /UG_TITLE=Transcribed locus, highly similar to NP_542387.1 similar to RIKEN cDNA A430101B06 gene (Homo sapiens) /REP_ORG=S. scrofa	257
258	Ssc.13957.1.A1_at	1.8521	<.0001	13.7153	2	0	264	1569517_at	NUPL1		Nucleoporin p58/p45 (Nucleoporin-like protein 1). [Source:Uniprot/SWISSPROT;Acc:Q9BVL2]	.	13	24.774	0	355.3	ensembl cDNA	ENSG00000139496	CK455888	TC203438	gb:CK455888 /DB_XREF=gi:40803102 /DB_XREF=916511 /TID=Ssc.13957.1 /CNT=14 /FEA=EST /TIER=ConsEnd /STK=4 /UG=Ssc.13957 /UG_TITLE=Transcribed locus /REP_ORG=S. scrofa	258
259	Ssc.16984.1.S1_at	-1.3588	<.0001	13.6012	8	0	265	202733_at	P4HA2	P4HA2	Prolyl 4-hydroxylase alpha-2 subunit precursor (EC 1.14.11.2) (4-PH alpha-2) (Procollagen-proline,2-oxoglutarate-4-dioxygenase alpha-2 subunit) (UNQ290/PRO330). [Source:Uniprot/SWISSPROT;Acc:O15460]	.	5	131.556	0	1199.8	ensembl cDNA	ENSG00000072682	CK451067	TC199835	gb:CK451067 /DB_XREF=gi:40798281 /DB_XREF=904198 /TID=Ssc.16984.1 /CNT=18 /FEA=EST /TIER=Stack /STK=8 /UG=Ssc.16984 /UG_TITLE=Transcribed locus, highly similar to XP_340799.1 similar to Prolyl 4-hydroxylase alpha IIa subunit (Rattus norvegicus) /REP_ORG=S. scrofa	259
260	Ssc.6512.1.S1_at	-2.15	<.0001	13.5882	9	0	266		Q6ZMJ2			.	8	27.784	0	125.4	ensembl cDNA	ENSG00000168079	BX916176	TC203904	gb:BX916176 /DB_XREF=gi:41132955 /DB_XREF=BX916176 /CLONE=scan0030d.f.22 /TID=Ssc.6512.1 /CNT=11 /FEA=EST /TIER=ConsEnd /STK=5 /UG=Ssc.6512 /UG_TITLE=Transcribed locus /REP_ORG=S. scrofa	260
261	Ssc.3678.1.S1_at	1.6526	<.0001	13.5738	4	0	268	201339_s_at	SCP2		Nonspecific lipid-transfer protein, mitochondrial precursor (NSL-TP) (Sterol carrier protein 2) (SCP-2) (Sterol carrier protein X) (SCP-X) (SCPX). [Source:Uniprot/SWISSPROT;Acc:P22307]	.	1	53.105	0.001	50.05	ensembl genome	ENSG00000116171	CN160020	TC205785	gb:CN160020 /DB_XREF=gi:46174450 /DB_XREF=949156 /TID=Ssc.3678.1 /CNT=8 /FEA=EST /TIER=ConsEnd /STK=4 /UG=Ssc.3678 /UG_TITLE=Transcribed locus /REP_ORG=S. scrofa	261
262	Ssc.20060.1.A1_at	-1.0298	<.0001	13.5725	8	0	269	201546_at	TRIP12	TRIP12	Thyroid receptor interacting protein 12 (TRIP12). [Source:Uniprot/SWISSPROT;Acc:Q14669]	.	2	230.457	0	1608.2	ensembl cDNA	ENSG00000153827	CO994576	TC221946	gb:CO994576 /DB_XREF=gi:51353850 /DB_XREF=UMC-pd12_14end-005-a11 /TID=Ssc.20060.1 /CNT=14 /FEA=EST /TIER=Stack /STK=8 /UG=Ssc.20060 /UG_TITLE=Transcribed locus, highly similar to XP_376178.1 thyroid hormone receptor interactor 12 (Homo sapiens) /REP_ORG=S. scrofa	262
263	Ssc.2395.2.S1_at	-1.4962	<.0001	13.5314	10	0	271	201807_at	VPS26	VPS26	Vacuolar protein sorting 26 (Vesicle protein sorting 26) (hVPS26). [Source:Uniprot/SWISSPROT;Acc:O75436]	.	10	70.554	0	1614.1	ensembl cDNA	ENSG00000122958	BQ598192	TC203122	/UG_TITLE=Transcribed locus, highly similar to NP_004887.2 vacuolar protein sorting 26 (yeast) (Homo sapiens) /REP_ORG=S. scrofa	263
264	Ssc.18553.1.S1_at	1.7954	<.0001	13.5228	4	0	272	208729_x_at	HLA-B	HLA-F		.	6	31.43	0	513.9	ensembl cDNA	ENSG00000198638	AB105383.1		gb:AB105383.1 /DB_XREF=gi:33468747 /TID=Ssc.18553.1 /CNT=1 /FEA=mRNA /TIER=ConsEnd /STK=0 /UG=Ssc.18553 /UG_TITLE=SLA-2 mRNA for MHC class I antigen, partial cds, allele:SLA-2*03 /DEF=Sus scrofa SLA-2 mRNA for MHC class I antigen, partial cds, allele:SLA-2*03. /REP_ORG=S. scrofa	264
265	Ssc.6277.1.A1_at	-1.1584	<.0001	13.4829	8	0	273	203660_s_at	PCNT2	PCNT2	Pericentrin 2 (Pericentrin B) (Kendrin). [Source:Uniprot/SWISSPROT;Acc:O95613]	.	21	46.568	0	212.6	ensembl cDNA	ENSG00000160299	CF365455	TC223246	gb:CF365455 /DB_XREF=gi:34168053 /DB_XREF=836085 /TID=Ssc.6277.1 /CNT=5 /FEA=EST /TIER=ConsEnd /STK=4 /UG=Ssc.6277 /UG_TITLE=Transcribed locus, weakly similar to NP_006022.2 pericentrin 2 (kendrin) (Homo sapiens) /REP_ORG=S. scrofa	265
266	Ssc.20986.2.S1_at	1.2598	<.0001	13.4202	6	0	276	200678_x_at	GRN	FKBP14	Granulins precursor (Acrogranin) (Proepithelin) (PEPI) [Contains: Paragranulin; Granulin 1 (Granulin G); Granulin 2 (Granulin F); Granulin 3 (Granulin B); Granulin 4 (Granulin A); Granulin 5 (Granulin C); Granulin 6 (Granulin D); Granulin 7 (Granulin E)]. [Source:Uniprot/SWISSPROT;Acc:P28799]	.	17	39.778	0	91.68	ensembl cDNA	ENSG00000030582	BG382626	TC199926	gb:BG382626 /DB_XREF=gi:13307098 /DB_XREF=298593 /TID=Ssc.20986.2 /CNT=5 /FEA=EST /TIER=ConsEnd /STK=0 /UG=Ssc.20986 /UG_TITLE=Transcribed locus, highly similar to NP_060416.1 FK506 binding protein 14, 22 kDa (Homo sapiens) /REP_ORG=S. scrofa	266
267	Ssc.30928.1.A1_at	1.008	<.0001	13.3676	5	0	277	211952_at	RANBP5		Importin beta-3 (Karyopherin beta-3) (Ran-binding protein 5) (RanBP5). [Source:Uniprot/SWISSPROT;Acc:O00410]	.	13	97.404	0	200.7	ensembl cDNA	ENSG00000065150	CO955506	TC217312	gb:CO955506 /DB_XREF=gi:51332569 /DB_XREF=UMC-pputal1-003-d02 /TID=Ssc.30928.1 /CNT=2 /FEA=EST /TIER=ConsEnd /STK=2 /UG=Ssc.30928 /UG_TITLE=Transcribed locus /REP_ORG=S. scrofa	267
268	Ssc.20986.2.S1_at	1.2534	<.0001	13.3521	1	0	278	200678_x_at	GRN	FKBP14	Granulins precursor (Acrogranin) (Proepithelin) (PEPI) [Contains: Paragranulin; Granulin 1 (Granulin G); Granulin 2 (Granulin F); Granulin 3 (Granulin B); Granulin 4 (Granulin A); Granulin 5 (Granulin C); Granulin 6 (Granulin D); Granulin 7 (Granulin E)]. [Source:Uniprot/SWISSPROT;Acc:P28799]	.	17	39.778	0	91.68	ensembl cDNA	ENSG00000030582	BG382626	TC199926	gb:BG382626 /DB_XREF=gi:13307098 /DB_XREF=298593 /TID=Ssc.20986.2 /CNT=5 /FEA=EST /TIER=ConsEnd /STK=0 /UG=Ssc.20986 /UG_TITLE=Transcribed locus, highly similar to NP_060416.1 FK506 binding protein 14, 22 kDa (Homo sapiens) /REP_ORG=S. scrofa	268
269	Ssc.1659.1.S1_at	-1.2488	<.0001	13.317	5	0	279	203391_at	FKBP2	FKBP9	FK506-binding protein 2 precursor (EC 5.2.1.8) (Peptidyl-prolyl cis- trans isomerase) (PPIase) (Rotamase) (13 kDa FKBP) (FKBP-13). [Source:Uniprot/SWISSPROT;Acc:P26885]	.	11	63.765	0	674.5	ensembl cDNA	ENSG00000173486	CN160808	TC222162	gb:CN160808 /DB_XREF=gi:46175238 /DB_XREF=950027 /TID=Ssc.1659.1 /CNT=10 /FEA=EST /TIER=Stack /STK=6 /UG=Ssc.1659 /UG_TITLE=Transcribed locus, highly similar to XP_215196.1 similar to binding protein (Rattus norvegicus) /REP_ORG=S. scrofa	269
270	Ssc.27997.1.A1_at	1.3562	<.0001	13.3009	4	0	280	206503_x_at	PML		Probable transcription factor PML (Tripartite motif protein 19). [Source:Uniprot/SWISSPROT;Acc:P29590]	.	15	72.074	0.008	46.09	ensembl genome	ENSG00000140464	CN032287	TC233005	gb:CN032287 /DB_XREF=gi:48726823 /DB_XREF=UMC-pgvo4-004-b11 /TID=Ssc.27997.1 /CNT=2 /FEA=EST /TIER=ConsEnd /STK=1 /UG=Ssc.27997 /UG_TITLE=Transcribed locus /REP_ORG=S. scrofa	270
271	Ssc.4781.1.S1_at	-1.2566	<.0001	13.2986	8	0	281		NP_659547	NSE1_2	non-SMC (structural maintenance of chromosomes) element 1 protein [Homo sapiens]. [Source:RefSeq;Acc:NM_145080]	.	16	27.144	0	908.4	ensembl cDNA	ENSG00000169189	CN164779	TC201764	gb:CN164779 /DB_XREF=gi:46179209 /DB_XREF=995152 /TID=Ssc.4781.1 /CNT=24 /FEA=EST /TIER=ConsEnd /STK=2 /UG=Ssc.4781 /UG_TITLE=Transcribed locus, moderately similar to NP_080606.2 RIKEN cDNA 2510027N19 gene (Mus musculus) /REP_ORG=S. scrofa	271
272	Ssc.4131.1.S1_at	-1.4149	<.0001	13.2806	11	0	282	1565347_s_at	TFE3	TFE3	Transcription factor E3. [Source:Uniprot/SWISSPROT;Acc:P19532]	.	.	48.642	0	369.2	ensembl cDNA	ENSG00000068323	CN152863	TC203443	gb:CN152863 /DB_XREF=gi:46167293 /DB_XREF=939902 /TID=Ssc.4131.1 /CNT=15 /FEA=EST /TIER=ConsEnd /STK=5 /UG=Ssc.4131 /UG_TITLE=Transcribed locus, highly similar to NP_766060.1 transcription factor E3 (Mus musculus) /REP_ORG=S. scrofa	272
273	Ssc.24930.1.S1_at	-1.5295	<.0001	13.2705	8	0	283	225748_at	C6orf93	C6orf93		.	6	144.206	0	589.3	ensembl cDNA	ENSG00000135521	CK459448	TC204160	gb:CK459448 /DB_XREF=gi:40830729 /DB_XREF=929636 /TID=Ssc.24930.1 /CNT=12 /FEA=EST /TIER=ConsEnd /STK=4 /UG=Ssc.24930 /UG_TITLE=Transcribed locus, highly similar to NP_116249.2 chromosome 6 open reading frame 93 (Homo sapiens) /REP_ORG=S. scrofa	273
274	Ssc.3996.1.A1_at	1.7905	<.0001	13.2638	8	0	284	208690_s_at	PDLIM1	PDLIM1	PDZ and LIM domain protein 1 (LIM domain protein CLP-36) (C-terminal LIM domain protein 1) (Elfin). [Source:Uniprot/SWISSPROT;Acc:O00151]	.	10	96.987	0	1316.8	ensembl cDNA	ENSG00000107438	CO947536	TC201023	gb:CO947536 /DB_XREF=gi:51314295 /DB_XREF=UMC-p6mm3-020-h08 /TID=Ssc.3996.1 /CNT=27 /FEA=EST /TIER=Stack /STK=17 /UG=Ssc.3996 /UG_TITLE=Transcribed locus, highly similar to NP_066272.1 PDZ and LIM domain 1 (elfin) (Homo sapiens) /REP_ORG=S. scrofa	274
275	Ssc.21714.1.S1_at	1.3965	<.0001	13.2064	4	0	285		Q96A72		mago-nashi homolog [Source:RefSeq_peptide;Acc:NP_060518]	.	12	10.648	0	81.77	ensembl cDNA	ENSG00000111196	BG835260	TC230291	gb:BG835260 /DB_XREF=gi:14201234 /DB_XREF=354342 /TID=Ssc.21714.1 /CNT=3 /FEA=EST /TIER=ConsEnd /STK=0 /UG=Ssc.21714 /UG_TITLE=Transcribed locus /REP_ORG=S. scrofa	275
276	Ssc.13817.1.A1_at	-1.335	<.0001	13.195	6	0	286	208845_at	VDAC3	VDAC3	Voltage-dependent anion-selective channel protein 3 (VDAC-3) (hVDAC3) (Outer mitochondrial membrane protein porin 3). [Source:Uniprot/SWISSPROT;Acc:Q9Y277]	.	8	42.369	0	1213.7	ensembl cDNA	ENSG00000078668	NM_214364.1		gb:NM_214364.1 /DB_XREF=gi:47523785 /GEN=VDAC3 /TID=Ssc.13817.1 /CNT=26 /FEA=FLmRNA /TIER=FL+Stack /STK=10 /LL=397651 /UG=Ssc.13817 /DEF=Sus scrofa voltage-dependent anion channel 3 (VDAC3), mRNA. /PROD=voltage-dependent anion channel 3 /FL=gb:AF268463.1 gb:NM_214364.1 /REP_ORG=S. scrofa	276
277	Ssc.24025.1.A1_at	-1.2482	<.0001	13.1735	9	0	287		Q96E16			.	8	42.516	0	73.84	ensembl genome	ENSG00000176209	CN153750	TC226713	gb:CN153750 /DB_XREF=gi:46168180 /DB_XREF=940898 /TID=Ssc.24025.1 /CNT=5 /FEA=EST /TIER=ConsEnd /STK=3 /UG=Ssc.24025 /UG_TITLE=Transcribed locus /REP_ORG=S. scrofa	277
278	Ssc.3327.1.A1_at	-1.0642	<.0001	13.1613	5	0	288		NP_659493	GNG8	thymus expressed gene 3-like [Homo sapiens]. [Source:RefSeq;Acc:NM_145056]	.	19	51.844	0	188.8	ensembl genome	ENSG00000197380	CF793335	TC205409	gb:CF793335 /DB_XREF=gi:37797896 /DB_XREF=886375 /TID=Ssc.3327.1 /CNT=8 /FEA=EST /TIER=ConsEnd /STK=4 /UG=Ssc.3327 /UG_TITLE=Transcribed locus /REP_ORG=S. scrofa	278
279	Ssc.13892.1.A1_at	-1.1373	<.0001	13.1189	1	0	289	218241_at	GOLGA5	GOLGA5	Golgi autoantigen, golgin subfamily A member 5 (Golgin-84) (RET-fused gene 5 protein) (Ret-II protein). [Source:Uniprot/SWISSPROT;Acc:Q8TBA6]	.	14	92.33	0	930.2	ensembl cDNA	ENSG00000066455	AW431109	TC205949	gb:AW431109 /DB_XREF=gi:6962416 /DB_XREF=71332 /TID=Ssc.13892.1 /CNT=4 /FEA=EST /TIER=ConsEnd /STK=0 /UG=Ssc.13892 /UG_TITLE=Transcribed locus, highly similar to NP_005104.2 golgi autoantigen, golgin subfamily a, 5 (Homo sapiens) /REP_ORG=S. scrofa	279
280	Ssc.5998.1.S1_at	-1.0482	<.0001	13.0838	9	0	291		Q9BTE6	MGC2744		.	17	38.356	0	1413.9	ensembl cDNA	ENSG00000108825	BX919854	TC220121	gb:BX919854 /DB_XREF=gi:41136673 /DB_XREF=BX919854 /CLONE=scan0009d.h.16 /TID=Ssc.5998.1 /CNT=40 /FEA=EST /TIER=ConsEnd /STK=5 /UG=Ssc.5998 /UG_TITLE=Transcribed locus, highly similar to NP_659078.1 RIKEN cDNA 2310044P18 gene (Mus musculus) /REP_ORG=S. scrofa	280
281	Ssc.8640.1.S1_at	-1.0756	<.0001	13.0607	6	0	293	209452_s_at	VTI1B		Vesicle transport through interaction with t-SNAREs homolog 1B (Vesicle transport v-SNARE protein Vti1-like 1) (Vti1-rp1). [Source:Uniprot/SWISSPROT;Acc:Q9UEU0]	.	14	67.188	0	1007.5	ensembl cDNA	ENSG00000100568	NM_214437.1		gb:NM_214437.1 /DB_XREF=gi:47523921 /GEN=NFS /TID=Ssc.8640.1 /CNT=23 /FEA=FLmRNA /TIER=FL+Stack /STK=8 /LL=404692 /UG=Ssc.8640 /DEF=Sus scrofa NFS protein (NFS), mRNA. /PROD=NFS protein /FL=gb:AY490205.1 gb:AY509933.1 gb:NM_214437.1 /REP_ORG=S. scrofa	281
282	Ssc.4897.1.A1_at	-1.3468	<.0001	13.0423	7	0	294	204980_at	CLOCK		Circadian locomoter output cycles kaput protein (hCLOCK). [Source:Uniprot/SWISSPROT;Acc:O15516]	.	4	56.14	0.006	48.07	ensembl genome	ENSG00000134852	BQ597527	TC222161	gb:BQ597527 /DB_XREF=gi:21544253 /DB_XREF=MI-P-A2-aez-e-05-1-UM.s1 /CLONE=MI-P-A2-aez-e-05-1-UM /TID=Ssc.4897.1 /CNT=17 /FEA=EST /TIER=Stack /STK=11 /UG=Ssc.4897 /UG_TITLE=Transcribed locus /REP_ORG=S. scrofa	282
283	Ssc.4962.1.S1_at	-1.2616	<.0001	13.0034	10	0	295	207732_s_at	DLG3		Presynaptic protein SAP102 (Synapse-associated protein 102) (Neuroendocrine-DLG) (NE-DLG) (Discs, large homolog 3). [Source:Uniprot/SWISSPROT;Acc:Q92796]	.	.	69.448	0	159.1	ensembl cDNA	ENSG00000082458	CF793071	TC205311	gb:CF793071 /DB_XREF=gi:37797632 /DB_XREF=886083 /TID=Ssc.4962.1 /CNT=9 /FEA=EST /TIER=ConsEnd /STK=3 /UG=Ssc.4962 /UG_TITLE=Transcribed locus /REP_ORG=S. scrofa	283
284	Ssc.11321.1.S1_at	-1.4261	<.0001	12.9953	11	0	296	207292_s_at	MAPK7	MAPK7	Mitogen-activated protein kinase 7 (EC 2.7.1.37) (Extracellular signal-regulated kinase 5) (ERK-5) (ERK4) (BMK1 kinase). [Source:Uniprot/SWISSPROT;Acc:Q13164]	.	17	19.222	0	424.7	ensembl cDNA	ENSG00000166484	CK449659	TC204219	gb:CK449659 /DB_XREF=gi:40796873 /DB_XREF=893247 /TID=Ssc.11321.1 /CNT=12 /FEA=EST /TIER=ConsEnd /STK=4 /UG=Ssc.11321 /UG_TITLE=Transcribed locus, highly similar to NP_035971.1 mitogen-activated protein kinase 7 (Mus musculus) /REP_ORG=S. scrofa	284
285	Ssc.4477.1.S1_at	-1.6738	<.0001	12.9898	6	0	297	211754_s_at	SLC25A17	SLC25A17	Peroxisomal membrane protein PMP34 (34 kDa peroxisomal membrane protein) (Solute carrier family 25, member 17). [Source:Uniprot/SWISSPROT;Acc:O43808]	.	22	39.49	0	1106.6	ensembl cDNA	ENSG00000100372	CK455327	TC202167	gb:CK455327 /DB_XREF=gi:40802541 /DB_XREF=915904 /TID=Ssc.4477.1 /CNT=16 /FEA=EST /TIER=ConsEnd /STK=0 /UG=Ssc.4477 /UG_TITLE=Transcribed locus, highly similar to NP_006349.1 solute carrier family 25 (mitochondrial carrier; peroxisomal membrane protein, 34kDa), member 17 (Homo sapiens) /REP_ORG=S. scrofa	285
286	Ssc.2526.1.S1_at	-1.758	<.0001	12.9869	8	0	298	217980_s_at	MRPL16	MRPL16	mitochondrial ribosomal protein L16 [Homo sapiens]. [Source:RefSeq;Acc:NM_017840]	.	11	59.33	0	694.3	ensembl cDNA	ENSG00000166902	CK463148	TC202435	gb:CK463148 /DB_XREF=gi:40834429 /DB_XREF=934029 /TID=Ssc.2526.1 /CNT=22 /FEA=EST /TIER=ConsEnd /STK=1 /UG=Ssc.2526 /UG_TITLE=Transcribed locus, highly similar to NP_060310.1 mitochondrial ribosomal protein L16 (Homo sapiens) /REP_ORG=S. scrofa	286
287	Ssc.2298.1.S1_at	-1.6331	<.0001	12.9865	8	0	299	1554857_at	ELMO2	ELMO1	Engulfment and cell motility protein 2 (CED-12 homolog A) (hCED-12A). [Source:Uniprot/SWISSPROT;Acc:Q96JJ3]	.	20	44.428	0	1574.5	ensembl cDNA	ENSG00000062598	BI404451	TC222072	gb:BI404451 /DB_XREF=gi:15183664 /DB_XREF=MI-P-CP1-nwz-f-12-0-UI.s1 /CLONE=MI-P-CP1-nwz-f-12-0-UI /TID=Ssc.2298.1 /CNT=15 /FEA=EST /TIER=ConsEnd /STK=1 /UG=Ssc.2298 /UG_TITLE=Transcribed locus, highly similar to NP_877496.1 engulfment and cell motility 2 (ced-12 homolog, C. elegans) (Homo sapiens) /REP_ORG=S. scrofa	287
288	Ssc.29168.1.A1_at	-1.6203	<.0001	12.9597	1	0	300	210145_at	PLA2G4A		Cytosolic phospholipase A2 (cPLA2) (Phospholipase A2 group IVA) [Includes: Phospholipase A2 (EC 3.1.1.4) (Phosphatidylcholine 2- acylhydrolase); Lysophospholipase (EC 3.1.1.5)]. [Source:Uniprot/SWISSPROT;Acc:P47712]	.	1	183.53	0	173	ensembl cDNA	ENSG00000116711	CO950283	TC229758	gb:CO950283 /DB_XREF=gi:51327243 /DB_XREF=UMC-pd12cl-009-f01 /TID=Ssc.29168.1 /CNT=3 /FEA=EST /TIER=ConsEnd /STK=3 /UG=Ssc.29168 /UG_TITLE=Transcribed locus /REP_ORG=S. scrofa	288
289	Ssc.11458.1.S1_at	-1.2806	<.0001	12.942	2	0	301	202562_s_at	C14orf1	C14orf1	UPF0143 protein C14orf1 (HSPC288) (AD-011) (x0006). [Source:Uniprot/SWISSPROT;Acc:Q9UKR5]	.	14	75.187	0	446.5	ensembl cDNA	ENSG00000133935	CF176170	TC220275	gb:CF176170 /DB_XREF=gi:33287946 /DB_XREF=800203 /TID=Ssc.11458.1 /CNT=13 /FEA=EST /TIER=Stack /STK=7 /UG=Ssc.11458 /UG_TITLE=Transcribed locus, moderately similar to XP_216756.2 similar to HSPC288 (Rattus norvegicus) /REP_ORG=S. scrofa	289
290	Ssc.14148.1.A1_at	-1.4028	<.0001	12.936	2	0	302		Q15042		RAB3 GTPase-activating protein [Source:RefSeq_peptide;Acc:NP_036365]	.	2	135.644	0	833.1	ensembl cDNA	ENSG00000115839	BQ600511	TC204828	gb:BQ600511 /DB_XREF=gi:21547237 /DB_XREF=MI-P-E7-agx-f-09-1-UM.s1 /CLONE=MI-P-E7-agx-f-09-1-UM /TID=Ssc.14148.1 /CNT=4 /FEA=EST /TIER=ConsEnd /STK=3 /UG=Ssc.14148 /UG_TITLE=Transcribed locus, moderately similar to NP_848805.1 RIKEN cDNA 4732493F09 gene (Mus musculus) /REP_ORG=S. scrofa	290
291	Ssc.7482.3.S1_at	-1.442	<.0001	12.9233	4	0	303	203714_s_at	TBCE	TBCE	s]. [Source:RefSeq;Acc:NM_003193]	.	1	231.857	0	402.9	ensembl cDNA	ENSG00000116957	AJ657891	TC221244	gb:AJ657891 /DB_XREF=gi:49341960 /DB_XREF=AJ657891 /CLONE=C0005211_H24 /TID=Ssc.7482.3 /CNT=7 /FEA=EST /TIER=ConsEnd /STK=1 /UG=Ssc.7482 /UG_TITLE=Transcribed locus, moderately similar to NP_003184.1 tubulin-specific chaperone e (Homo sapiens) /REP_ORG=S. scrofa	291
292	Ssc.20986.2.S1_at	1.2135	<.0001	12.9231	2	0	304	200678_x_at	GRN	FKBP14	Granulins precursor (Acrogranin) (Proepithelin) (PEPI) [Contains: Paragranulin; Granulin 1 (Granulin G); Granulin 2 (Granulin F); Granulin 3 (Granulin B); Granulin 4 (Granulin A); Granulin 5 (Granulin C); Granulin 6 (Granulin D); Granulin 7 (Granulin E)]. [Source:Uniprot/SWISSPROT;Acc:P28799]	.	17	39.778	0	91.68	ensembl cDNA	ENSG00000030582	BG382626	TC199926	gb:BG382626 /DB_XREF=gi:13307098 /DB_XREF=298593 /TID=Ssc.20986.2 /CNT=5 /FEA=EST /TIER=ConsEnd /STK=0 /UG=Ssc.20986 /UG_TITLE=Transcribed locus, highly similar to NP_060416.1 FK506 binding protein 14, 22 kDa (Homo sapiens) /REP_ORG=S. scrofa	292
293	Ssc.8352.1.A1_at	-1.764	<.0001	12.9033	4	0	305	204749_at	NAP1L3		Nucleosome assembly protein 1-like 3. [Source:Uniprot/SWISSPROT;Acc:Q99457]	.	.	92.733	0	83.75	ensembl genome	ENSG00000186310	BF713095	TC235193	gb:BF713095 /DB_XREF=gi:12012564 /DB_XREF=MI-P-H3-adm-g-09-1-UM.s1 /CLONE=MI-P-H3-adm-g-09-1-UM /TID=Ssc.8352.1 /CNT=2 /FEA=EST /TIER=ConsEnd /STK=0 /UG=Ssc.8352 /UG_TITLE=Transcribed locus /REP_ORG=S. scrofa	293
294	Ssc.20986.2.S1_at	1.2099	<.0001	12.8844	9	0	306	200678_x_at	GRN	FKBP14	Granulins precursor (Acrogranin) (Proepithelin) (PEPI) [Contains: Paragranulin; Granulin 1 (Granulin G); Granulin 2 (Granulin F); Granulin 3 (Granulin B); Granulin 4 (Granulin A); Granulin 5 (Granulin C); Granulin 6 (Granulin D); Granulin 7 (Granulin E)]. [Source:Uniprot/SWISSPROT;Acc:P28799]	.	17	39.778	0	91.68	ensembl cDNA	ENSG00000030582	BG382626	TC199926	gb:BG382626 /DB_XREF=gi:13307098 /DB_XREF=298593 /TID=Ssc.20986.2 /CNT=5 /FEA=EST /TIER=ConsEnd /STK=0 /UG=Ssc.20986 /UG_TITLE=Transcribed locus, highly similar to NP_060416.1 FK506 binding protein 14, 22 kDa (Homo sapiens) /REP_ORG=S. scrofa	294
295	Ssc.18454.1.A1_at	-1.5235	<.0001	12.8843	2	0	307	203220_s_at	TLE1		Transducin-like enhancer protein 1 (ESG1). [Source:Uniprot/SWISSPROT;Acc:Q04724]	.	9	81.428	0	3366.5	ensembl cDNA	ENSG00000196781	CF360141	TC201569	gb:CF360141 /DB_XREF=gi:34157562 /DB_XREF=821446 /TID=Ssc.18454.1 /CNT=5 /FEA=EST /TIER=ConsEnd /STK=3 /UG=Ssc.18454 /UG_TITLE=Transcribed locus, highly similar to XP_342852.1 similar to groucho protein GRG1-L; Grg1-L (Rattus norvegicus) /REP_ORG=S. scrofa	295
296	Ssc.21835.1.S1_at	-1.1366	<.0001	12.864	11	0	308	1552312_a_at	MFAP3		Microfibril-associated glycoprotein 3 precursor. [Source:Uniprot/SWISSPROT;Acc:P55082]	.	5	153.399	0	61.95	ensembl cDNA	ENSG00000037749	BF077730	TC203623	gb:BF077730 /DB_XREF=gi:10871560 /DB_XREF=227844 /TID=Ssc.21835.1 /CNT=11 /FEA=EST /TIER=ConsEnd /STK=0 /UG=Ssc.21835 /UG_TITLE=Transcribed locus /REP_ORG=S. scrofa	296
297	Ssc.8331.1.S1_at	-2.9114	<.0001	12.8238	11	0	310	1555960_at	HINT1		Histidine triad nucleotide-binding protein 1 (Adenosine 5'- monophosphoramidase) (Protein kinase C inhibitor 1) (Protein kinase C- interacting protein 1) (PKCI-1). [Source:Uniprot/SWISSPROT;Acc:P49773]	.	5	130.523	0.05	44.1	ensembl genome	ENSG00000169567	BF713029	TC234058	gb:BF713029 /DB_XREF=gi:12012504 /DB_XREF=MI-P-H3-adm-a-01-1-UM.s1 /CLONE=MI-P-H3-adm-a-01-1-UM /TID=Ssc.8331.1 /CNT=2 /FEA=EST /TIER=ConsEnd /STK=0 /UG=Ssc.8331 /UG_TITLE=Transcribed locus /REP_ORG=S. scrofa	297
298	Ssc.19205.1.A1_at	-1.379	<.0001	12.797	5	0	311	215380_s_at	C7orf24	C7orf24		.	7	30.309	0	605.1	ensembl cDNA	ENSG00000006625	CF368453	TC223280	gb:CF368453 /DB_XREF=gi:34173984 /DB_XREF=853104 /TID=Ssc.19205.1 /CNT=2 /FEA=EST /TIER=ConsEnd /STK=2 /UG=Ssc.19205 /UG_TITLE=Transcribed locus, moderately similar to NP_076956.1 chromosome 7 open reading frame 24 (Homo sapiens) /REP_ORG=S. scrofa	298
299	Ssc.18496.1.S1_at	-1.243	<.0001	12.7721	10	0	313	212673_at	METAP1		Methionine aminopeptidase 1 (EC 3.4.11.18) (MetAP 1) (MAP 1) (Peptidase M 1). [Source:Uniprot/SWISSPROT;Acc:P53582]	.	4	100.274	0	224.5	ensembl cDNA	ENSG00000164024	CF175485	TC223968	gb:CF175485 /DB_XREF=gi:33287261 /DB_XREF=799437 /TID=Ssc.18496.1 /CNT=7 /FEA=EST /TIER=ConsEnd /STK=1 /UG=Ssc.18496 /UG_TITLE=Transcribed locus /REP_ORG=S. scrofa	299
300	Ssc.26718.1.S1_at	-1.6549	<.0001	12.7629	9	0	314	215075_s_at	GRB2		growth factor receptor-bound protein 2 isoform 1; HT027; growth factor receptor-bound protein 3; epidermal growth factor receptor-binding protein GRB2; abundant SRC homology [Homo sapiens]. [Source:RefSeq;Acc:NM_002086]	.	17	70.826	0.141	42.12	ensembl genome	ENSG00000177885	CN160488	TC231175	gb:CN160488 /DB_XREF=gi:46174918 /DB_XREF=949674 /TID=Ssc.26718.1 /CNT=3 /FEA=EST /TIER=ConsEnd /STK=1 /UG=Ssc.26718 /UG_TITLE=Transcribed locus /REP_ORG=S. scrofa	300
301	Ssc.24997.1.S1_at	-1.4964	<.0001	12.7585	7	0	315	1570190_at	LSAMP	LSAMP	Limbic system-associated membrane protein precursor (LSAMP). [Source:Uniprot/SWISSPROT;Acc:Q13449]	.	3	117.012	0	1461.5	ensembl cDNA	ENSG00000185565	CK467264	TC202071	gb:CK467264 /DB_XREF=gi:40838541 /DB_XREF=938548 /TID=Ssc.24997.1 /CNT=19 /FEA=EST /TIER=ConsEnd /STK=0 /UG=Ssc.24997 /UG_TITLE=Transcribed locus, moderately similar to NP_002329.1 limbic system-associated membrane protein (Homo sapiens) /REP_ORG=S. scrofa	301
302	Ssc.26196.1.A1_at	-1.4371	<.0001	12.7438	11	0	316	220777_at	KIF13A		Kinesin-like protein KIF13A (Kinesin-like protein RBKIN). [Source:Uniprot/SWISSPROT;Acc:Q9H1H9]	.	6	17.869	0	67.89	ensembl cDNA	ENSG00000137177	CF788185	TC229578	gb:CF788185 /DB_XREF=gi:37792746 /DB_XREF=856941 /TID=Ssc.26196.1 /CNT=3 /FEA=EST /TIER=ConsEnd /STK=2 /UG=Ssc.26196 /UG_TITLE=Transcribed locus /REP_ORG=S. scrofa	302
303	Ssc.7423.1.S1_at	-1.3802	<.0001	12.7322	9	0	317	214430_at	GLA	GLA	Alpha-galactosidase A precursor (EC 3.2.1.22) (Melibiase) (Alpha-D- galactoside galactohydrolase) (Alpha-D-galactosidase A) (Agalsidase alfa). [Source:Uniprot/SWISSPROT;Acc:P06280]	.	.	100.459	0	1265.2	ensembl cDNA	ENSG00000102393	CN154058	TC200963	gb:CN154058 /DB_XREF=gi:46168488 /DB_XREF=941240 /TID=Ssc.7423.1 /CNT=36 /FEA=EST /TIER=ConsEnd /STK=4 /UG=Ssc.7423 /UG_TITLE=Transcribed locus, moderately similar to NP_000160.1 galactosidase, alpha (Homo sapiens) /REP_ORG=S. scrofa	303
304	Ssc.786.1.S1_at	-1.4637	<.0001	12.7018	9	0	318	225082_at	CPSF3	CPSF3	Cleavage and polyadenylation specificity factor, 73 kDa subunit (CPSF 73 kDa subunit). [Source:Uniprot/SWISSPROT;Acc:Q9UKF6]	.	2	9.514	0	1281.1	ensembl cDNA	ENSG00000119203	BF712439	TC204436	Ssc.786 /UG_TITLE=Transcribed locus, highly similar to NP_057291.1 cleavage and polyadenylation specific factor 3, 73kDa (Homo sapiens) /REP_ORG=S. scrofa	304
305	Ssc.30720.1.A1_at	-1.3081	<.0001	12.6967	9	0	319	228598_at	DPP10		dipeptidylpeptidase 10 isoform 1; dipeptidyl peptidase IV-related protein 3; dipeptidyl peptidase X [Homo sapiens]. [Source:RefSeq;Acc:NM_020868]	.	2	114.917	0.002	50.05	ensembl genome	ENSG00000175497	CO992391	TC228047	gb:CO992391 /DB_XREF=gi:51351665 /DB_XREF=UMC-pd6end2-001-d11 /TID=Ssc.30720.1 /CNT=4 /FEA=EST /TIER=ConsEnd /STK=1 /UG=Ssc.30720 /UG_TITLE=Transcribed locus /REP_ORG=S. scrofa	305
306	Ssc.12579.1.A1_s_at	-1.6156	<.0001	12.6824	10	0	320	204834_at	FGL2		Fibroleukin precursor (Fibrinogen-like protein 2) (pT49). [Source:Uniprot/SWISSPROT;Acc:Q14314]	.	7	76.47	0	1519	ensembl cDNA	ENSG00000127951	BI402879	TC202050	gb:BI402879 /DB_XREF=gi:15181940 /DB_XREF=MI-P-CP1-nwm-c-03-0-UI.s1 /CLONE=MI-P-CP1-nwm-c-03-0-UI /TID=Ssc.12579.1 /CNT=2 /FEA=EST /TIER=ConsEnd /STK=0 /UG=Ssc.12579 /UG_TITLE=Transcribed locus, highly similar to NP_006673.1 fibrinogen-like 2 (Homo sapiens) /REP_ORG=S. scrofa	306
307	Ssc.6418.1.S1_at	-1.149	<.0001	12.6773	3	0	321	208647_at	FDFT1	FDFT1	Farnesyl-diphosphate farnesyltransferase (EC 2.5.1.21) (Squalene synthetase) (SQS) (SS) (FPP:FPP farnesyltransferase). [Source:Uniprot/SWISSPROT;Acc:P37268]	.	8	11.698	0	1312.8	ensembl cDNA	ENSG00000079459	CO994519	TC219997	gb:CO994519 /DB_XREF=gi:51353793 /DB_XREF=UMC-pd12_14end-004-c11 /TID=Ssc.6418.1 /CNT=62 /FEA=EST /TIER=Stack /STK=8 /UG=Ssc.6418 /UG_TITLE=Transcribed locus, highly similar to NP_004453.2 farnesyl-diphosphate farnesyltransferase 1 (Homo sapiens) /REP_ORG=S. scrofa	307
308	Ssc.15453.3.S1_a_at	-1.2112	<.0001	12.6456	9	0	322	1555751_a_at	GEMIN7	GEMIN7	Gem-associated protein 7 (Gemin7) (SIP3). [Source:Uniprot/SWISSPROT;Acc:Q9H840]	.	19	50.274	0	297.8	ensembl cDNA	ENSG00000142252	CK460401	TC223186	gb:CK460401 /DB_XREF=gi:40831682 /DB_XREF=930674 /TID=Ssc.15453.3 /CNT=2 /FEA=EST /TIER=ConsEnd /STK=0 /UG=Ssc.15453 /UG_TITLE=Transcribed locus, moderately similar to NP_078983.1 gem (nuclear organelle) associated protein 7 (Homo sapiens) /REP_ORG=S. scrofa	308
309	Ssc.18505.1.A1_at	-1.495	<.0001	12.6445	6	0	323		Q8TBX5	FLJ10996		.	2	118.393	0	789.5	ensembl cDNA	ENSG00000125633	CN157431	TC206851	gb:CN157431 /DB_XREF=gi:46171861 /DB_XREF=946138 /TID=Ssc.18505.1 /CNT=6 /FEA=EST /TIER=ConsEnd /STK=3 /UG=Ssc.18505 /UG_TITLE=Transcribed locus, highly similar to NP_061917.2 hypothetical protein FLJ10996 (Homo sapiens) /REP_ORG=S. scrofa	309
310	Ssc.3761.1.A1_at	1.9726	<.0001	12.6217	1	0	324	220614_s_at	C6orf103	GM2A	PREDICTED: chromosome 6 open reading frame 103 [Source:RefSeq_peptide;Acc:XP_371850]	.	6	146.962	0.228	42.12	ensembl genome	ENSG00000118492	CF360624	TC219969	gb:CF360624 /DB_XREF=gi:34158521 /DB_XREF=822024 /TID=Ssc.3761.1 /CNT=30 /FEA=EST /TIER=Stack /STK=18 /UG=Ssc.3761 /UG_TITLE=Transcribed locus, moderately similar to NP_058611.1 phospholipase A2, group VI (Mus musculus) /REP_ORG=S. scrofa	310
311	Ssc.23501.1.S1_s_at	-2.8556	<.0001	12.62	8	0	325				34 kDa protein [Source:IPI;Acc:IPI00413096]	.	11	67.247	0.00001	59.96	ensembl genome	ENSG00000187784	AF038599.1		gb:AF038599.1 /DB_XREF=gi:3133300 /TID=Ssc.23501.1 /CNT=1 /FEA=mRNA /TIER=ConsEnd /STK=0 /UG=Ssc.23501 /DEF=Sus scrofa porcine endogenous retrovirus Tsukuba-1 mRNA, complete sequence. /PROD=gag protein /REP_ORG=S. scrofa	311
312	Ssc.11787.2.A1_at	-1.7507	<.0001	12.6156	9	0	326	203185_at	RASSF2		Ras association domain family 2. [Source:Uniprot/SWISSPROT;Acc:P50749]	.	20	4.709	0	105.6	ensembl cDNA	ENSG00000101265	BI184623	TC207178	gb:BI184623 /DB_XREF=gi:14659032 /DB_XREF=UNL-P-FN-cq-c-04-0-UNL.s1 /CLONE=UNL-P-FN-cq-c-04-0-UNL /TID=Ssc.11787.2 /CNT=1 /FEA=EST /TIER=ConsEnd /STK=0 /UG=Ssc.11787 /UG_TITLE=Transcribed locus /REP_ORG=S. scrofa	312
313	Ssc.2306.1.S1_at	-1.4929	<.0001	12.6035	8	0	327	218450_at	HEBP1	HEBP1	heme binding protein 1 [Homo sapiens]. [Source:RefSeq;Acc:NM_015987]	.	12	13.019	0	513.9	ensembl cDNA	ENSG00000013583	CN159822	TC201000	gb:CN159822 /DB_XREF=gi:46174252 /DB_XREF=948928 /TID=Ssc.2306.1 /CNT=45 /FEA=mRNA /TIER=Stack /STK=9 /LL=414409 /UG_GENE=LOC414409 /UG=Ssc.2306 /UG_TITLE=Heme binding protein /REP_ORG=S. scrofa	313
314	Ssc.20986.2.S1_at	1.1842	<.0001	12.6035	11	0	328	200678_x_at	GRN	FKBP14	Granulins precursor (Acrogranin) (Proepithelin) (PEPI) [Contains: Paragranulin; Granulin 1 (Granulin G); Granulin 2 (Granulin F); Granulin 3 (Granulin B); Granulin 4 (Granulin A); Granulin 5 (Granulin C); Granulin 6 (Granulin D); Granulin 7 (Granulin E)]. [Source:Uniprot/SWISSPROT;Acc:P28799]	.	17	39.778	0	91.68	ensembl cDNA	ENSG00000030582	BG382626	TC199926	gb:BG382626 /DB_XREF=gi:13307098 /DB_XREF=298593 /TID=Ssc.20986.2 /CNT=5 /FEA=EST /TIER=ConsEnd /STK=0 /UG=Ssc.20986 /UG_TITLE=Transcribed locus, highly similar to NP_060416.1 FK506 binding protein 14, 22 kDa (Homo sapiens) /REP_ORG=S. scrofa	314
315	Ssc.7568.1.A1_at	-1.7841	<.0001	12.5827	6	0	329	224027_at	CCL28		Small inducible cytokine A28 precursor (CCL28) (Mucosae-associated epithelial chemokine) (MEC) (CCK1 protein). [Source:Uniprot/SWISSPROT;Acc:Q9NRJ3]	.	5	43.23	0	266.1	ensembl genome	ENSG00000151882	BQ599287	TC211672	gb:BQ599287 /DB_XREF=gi:21546013 /DB_XREF=MI-P-E4-aij-g-12-1-UM.s1 /CLONE=MI-P-E4-aij-g-12-1-UM /TID=Ssc.7568.1 /CNT=2 /FEA=EST /TIER=ConsEnd /STK=0 /UG=Ssc.7568 /UG_TITLE=Transcribed locus /REP_ORG=S. scrofa	315
316	Ssc.1702.2.S1_at	-1.5224	<.0001	12.5104	8	0	331	1555122_at	GPR125	GPR125	Probable G protein-coupled receptor 125 precursor (UNQ556/PRO1113). [Source:Uniprot/SWISSPROT;Acc:Q8IWK6]	.	4	22.066	0	1088.8	ensembl cDNA	ENSG00000152990	CF361419	TC202320	gb:CF361419 /DB_XREF=gi:34160061 /DB_XREF=827751 /TID=Ssc.1702.2 /CNT=6 /FEA=EST /TIER=ConsEnd /STK=0 /UG=Ssc.1702 /UG_TITLE=Transcribed locus, highly similar to XP_291111.2 G protein-coupled receptor 125 (Homo sapiens) /REP_ORG=S. scrofa	316
317	Ssc.24049.2.S1_at	1.3845	<.0001	12.5093	5	0	332		Q5W0P4	FLJ22624		.	13	72.2	0	75.82	ensembl cDNA	ENSG00000136122	CK456140	TC204451	gb:CK456140 /DB_XREF=gi:40803354 /DB_XREF=916785 /TID=Ssc.24049.2 /CNT=1 /FEA=EST /TIER=ConsEnd /STK=1 /UG=Ssc.24049 /UG_TITLE=Transcribed locus, moderately similar to NP_079084.2 FLJ22624 protein (Homo sapiens) /REP_ORG=S. scrofa	317
318	Ssc.2147.1.A1_at	-1.2627	<.0001	12.5024	6	0	333	200998_s_at	CKAP4			.	12	105.135	0	1007.5	ensembl cDNA	ENSG00000136026	CN069775	TC201565	gb:CN069775 /DB_XREF=gi:45845832 /DB_XREF=858395 /TID=Ssc.2147.1 /CNT=11 /FEA=EST /TIER=ConsEnd /STK=3 /UG=Ssc.2147 /UG_TITLE=Transcribed locus /REP_ORG=S. scrofa	318
319	Ssc.23921.1.S1_at	-1.2817	<.0001	12.4932	5	0	334	204207_s_at	RNGTT		mRNA capping enzyme (HCE) (HCAP1) [Includes: Polynucleotide 5'- triphosphatase (EC 3.1.3.33) (mRNA 5'-triphosphatase) (TPase); mRNA guanylyltransferase (EC 2.7.7.50) (GTP--RNA guanylyltransferase) (GTase)]. [Source:Uniprot/SWISSPROT;Acc:O60942]	.	6	89.377	0	81.77	ensembl genome	ENSG00000111880	BF080228	TC226824	gb:BF080228 /DB_XREF=gi:10874058 /DB_XREF=231018 /TID=Ssc.23921.1 /CNT=5 /FEA=EST /TIER=ConsEnd /STK=0 /UG=Ssc.23921 /UG_TITLE=Transcribed locus /REP_ORG=S. scrofa	319
320	Ssc.31001.2.A1_at	-1.2079	<.0001	12.4814	1	0	335	203755_at	BUB1B		Mitotic checkpoint serine/threonine-protein kinase BUB1 beta (EC 2.7.1.37) (hBUBR1) (MAD3/BUB1-related protein kinase) (Mitotic checkpoint kinase MAD3L). [Source:Uniprot/SWISSPROT;Acc:O60566]	.	15	38.241	0.012	46.09	ensembl genome	ENSG00000156970	CO947684	TC204351	gb:CO947684 /DB_XREF=gi:51314443 /DB_XREF=UMC-p8mm1-002-b08 /TID=Ssc.31001.2 /CNT=1 /FEA=EST /TIER=ConsEnd /STK=1 /UG=Ssc.31001 /UG_TITLE=Transcribed locus /REP_ORG=S. scrofa	320
321	Ssc.9528.1.S1_at	-1.3838	<.0001	12.4372	11	0	336		NP_065101	SAS10	disrupter of silencing 10 [Homo sapiens]. [Source:RefSeq;Acc:NM_020368]	.	4	71.919	0	621	ensembl cDNA	ENSG00000132467	BF710778	TC205131	gb:BF710778 /DB_XREF=gi:12010255 /DB_XREF=MI-P-AY1-nqu-g-11-0-UI.s1 /CLONE=MI-P-AY1-nqu-g-11-0-UI /TID=Ssc.9528.1 /CNT=9 /FEA=EST /TIER=ConsEnd /STK=0 /UG=Ssc.9528 /UG_TITLE=Transcribed locus, highly similar to NP_065101.1 disrupter of silencing 10 (Homo sapiens) /REP_ORG=S. scrofa	321
322	Ssc.18942.1.S1_at	-1.745	<.0001	12.4361	8	0	337		Q6ZUF6			.	6	33.662	0.171	42.12	ensembl genome	ENSG00000197251	CK467546	TC208551	gb:CK467546 /DB_XREF=gi:40838823 /DB_XREF=938858 /TID=Ssc.18942.1 /CNT=5 /FEA=EST /TIER=ConsEnd /STK=2 /UG=Ssc.18942 /UG_TITLE=Transcribed locus /REP_ORG=S. scrofa	322
323	Ssc.24244.2.A1_at	-1.0676	<.0001	12.4251	2	0	338	208859_s_at	ATRX	ATRX	Transcriptional regulator ATRX (X-linked helicase II) (X-linked nuclear protein) (XNP) (Znf-HX). [Source:Uniprot/SWISSPROT;Acc:P46100]	.	.	76.567	0	2730.2	ensembl cDNA	ENSG00000085224	CK465665	TC203001	gb:CK465665 /DB_XREF=gi:40836942 /DB_XREF=936797 /TID=Ssc.24244.2 /CNT=4 /FEA=EST /TIER=ConsEnd /STK=1 /UG=Ssc.24244 /UG_TITLE=Transcribed locus, highly similar to NP_612114.1 alpha thalassemiamental retardation syndrome X-linked (RAD54 homolog, S. cerevisiae) (Homo sapiens) /REP_ORG=S. scrofa	323
324	Ssc.9471.1.A1_at	2.2967	<.0001	12.4069	6	0	339		Q9NPM1		PREDICTED: hypothetical protein from EUROIMAGE 588495 [Source:RefSeq_peptide;Acc:XP_051862]	.	15	78.775	0	704.2	ensembl cDNA	ENSG00000136379	CO994633	TC205717	gb:CO994633 /DB_XREF=gi:51353907 /DB_XREF=UMC-pd12_14end-005-g03 /TID=Ssc.9471.1 /CNT=8 /FEA=EST /TIER=ConsEnd /STK=0 /UG=Ssc.9471 /UG_TITLE=Transcribed locus /REP_ORG=S. scrofa	324
325	Ssc.29026.1.S1_at	1.0186	<.0001	12.3687	8	0	340	212336_at	EPB41L1		Band 4.1-like protein 1 (Neuronal protein 4.1) (4.1N). [Source:Uniprot/SWISSPROT;Acc:Q9H4G0]	.	20	34.143	0	97.63	ensembl cDNA	ENSG00000088367	BX665354	TC228588	gb:BX665354 /DB_XREF=gi:37855192 /DB_XREF=BX665354 /CLONE=scag0002c.f.12 /TID=Ssc.29026.1 /CNT=4 /FEA=EST /TIER=ConsEnd /STK=0 /UG=Ssc.29026 /UG_TITLE=Transcribed locus /REP_ORG=S. scrofa	325
326	Ssc.8220.1.A2_at	-1.3475	<.0001	12.3681	5	0	341	207941_s_at	RNPC2		RNA-binding region containing protein 2 (Hepatocellular carcinoma protein 1) (Splicing factor HCC1). [Source:Uniprot/SWISSPROT;Acc:Q14498]	.	20	33.755	0	640.8	ensembl cDNA	ENSG00000131051	BX925515	TC202847	gb:BX925515 /DB_XREF=gi:41142363 /DB_XREF=BX925515 /CLONE=scan0026d.g.15 /TID=Ssc.8220.1 /CNT=22 /FEA=EST /TIER=Stack /STK=6 /UG=Ssc.8220 /UG_TITLE=Transcribed locus /REP_ORG=S. scrofa	326
327	Ssc.30593.1.A1_at	-1.8303	<.0001	12.3595	1	0	342	214078_at	PAK3		Serine/threonine-protein kinase PAK 3 (EC 2.7.1.37) (p21-activated kinase 3) (PAK-3) (Beta-PAK) (Oligophrenin-3). [Source:Uniprot/SWISSPROT;Acc:O75914]	.	.	110.055	0.079	42.12	ensembl genome	ENSG00000077264	CO994919		gb:CO994919 /DB_XREF=gi:51354193 /DB_XREF=UMC-pd12_14end-009-c09 /TID=Ssc.30593.1 /CNT=1 /FEA=EST /TIER=ConsEnd /STK=1 /UG=Ssc.30593 /UG_TITLE=Transcribed locus /REP_ORG=S. scrofa	327
328	Ssc.20986.2.S1_at	1.1617	<.0001	12.3559	10	0	343	200678_x_at	GRN	FKBP14	Granulins precursor (Acrogranin) (Proepithelin) (PEPI) [Contains: Paragranulin; Granulin 1 (Granulin G); Granulin 2 (Granulin F); Granulin 3 (Granulin B); Granulin 4 (Granulin A); Granulin 5 (Granulin C); Granulin 6 (Granulin D); Granulin 7 (Granulin E)]. [Source:Uniprot/SWISSPROT;Acc:P28799]	.	17	39.778	0	91.68	ensembl cDNA	ENSG00000030582	BG382626	TC199926	gb:BG382626 /DB_XREF=gi:13307098 /DB_XREF=298593 /TID=Ssc.20986.2 /CNT=5 /FEA=EST /TIER=ConsEnd /STK=0 /UG=Ssc.20986 /UG_TITLE=Transcribed locus, highly similar to NP_060416.1 FK506 binding protein 14, 22 kDa (Homo sapiens) /REP_ORG=S. scrofa	328
329	Ssc.5895.1.A2_at	-1.3729	<.0001	12.3478	2	0	344	212091_s_at	COL6A1	COL6A1	Collagen alpha 1(VI) chain precursor. [Source:Uniprot/SWISSPROT;Acc:P12109]	.	21	46.226	0	1441.7	ensembl cDNA	ENSG00000142156	CN162503	TC220568	gb:CN162503 /DB_XREF=gi:46176933 /DB_XREF=951888 /TID=Ssc.5895.1 /CNT=21 /FEA=EST /TIER=Stack /STK=7 /UG=Ssc.5895 /UG_TITLE=Transcribed locus, moderately similar to NP_001839.1 collagen, type VI, alpha 1 (Homo sapiens) /REP_ORG=S. scrofa	329
330	Ssc.15403.1.S1_at	1.0365	<.0001	12.3206	2	0	346	225450_at	AMOTL1		angiomotin like 1; junction-enriched and associated protein [Homo sapiens]. [Source:RefSeq;Acc:NM_130847]	.	11	94.141	0	123.4	ensembl genome	ENSG00000166025	CK459805	TC228021	gb:CK459805 /DB_XREF=gi:40831086 /DB_XREF=930025 /TID=Ssc.15403.1 /CNT=4 /FEA=EST /TIER=ConsEnd /STK=3 /UG=Ssc.15403 /UG_TITLE=Transcribed locus /REP_ORG=S. scrofa	330
331	Ssc.1459.1.S1_at	-1.3368	<.0001	12.2128	4	0	349	202942_at	ETFB	ETFB	Electron transfer flavoprotein beta-subunit (Beta-ETF). [Source:Uniprot/SWISSPROT;Acc:P38117]	.	19	56.54	0	981.8	ensembl cDNA	ENSG00000105379	CN158539	TC220110	gb:CN158539 /DB_XREF=gi:46172969 /DB_XREF=947339 /TID=Ssc.1459.1 /CNT=53 /FEA=mRNA /TIER=Stack /STK=13 /LL=396614 /UG_GENE=ETFB /UG=Ssc.1459 /UG_TITLE=Electron transfer flavoprotein beta subunit /REP_ORG=S. scrofa	331
332	Ssc.30671.1.A1_at	-1.2056	<.0001	12.2115	9	0	350	201874_at	MPZL1	MPZL1	myelin protein zero-like 1 isoform a; protein zero related [Homo sapiens]. [Source:RefSeq;Acc:NM_003953]	.	1	164.423	0	573.4	ensembl cDNA	ENSG00000197965	CO947670	TC219294	gb:CO947670 /DB_XREF=gi:51314429 /DB_XREF=UMC-p8mm1-001-h06 /TID=Ssc.30671.1 /CNT=3 /FEA=EST /TIER=ConsEnd /STK=1 /UG=Ssc.30671 /UG_TITLE=Transcribed locus /REP_ORG=S. scrofa	332
333	Ssc.11670.3.A1_at	2.0727	<.0001	12.2081	3	0	351	1556990_at	PERP	PERP	PERP, TP53 apoptosis effector; p53-induced protein PIGPC1; 1110017A08Rik; keratinocytes associated protein 1 [Homo sapiens]. [Source:RefSeq;Acc:NM_022121]	.	6	138.454	0	797.4	ensembl cDNA	ENSG00000112378	AJ687064	TC200907	gb:AJ687064 /DB_XREF=gi:49419654 /DB_XREF=AJ687064 /CLONE=C0001813_C23 /TID=Ssc.11670.3 /CNT=3 /FEA=EST /TIER=ConsEnd /STK=0 /UG=Ssc.11670 /UG_TITLE=Transcribed locus, highly similar to NP_071404.2 PERP, TP53 apoptosis effector (Homo sapiens) /REP_ORG=S. scrofa	333
334	Ssc.7032.1.S1_at	-1.0671	<.0001	12.1369	6	0	352	201135_at	ECHS1	ECHS1	Enoyl-CoA hydratase, mitochondrial precursor (EC 4.2.1.17) (Short chain enoyl-CoA hydratase) (SCEH) (Enoyl-CoA hydratase 1). [Source:Uniprot/SWISSPROT;Acc:P30084]	.	10	135.065	0	628.9	ensembl cDNA	ENSG00000127884	CF792578	TC219388	gb:CF792578 /DB_XREF=gi:37797139 /DB_XREF=885527 /TID=Ssc.7032.1 /CNT=18 /FEA=EST /TIER=Stack /STK=10 /UG=Ssc.7032 /UG_TITLE=Transcribed locus, moderately similar to NP_511178.1 enoyl Coenzyme A hydratase, short chain 1 (Rattus norvegicus) /REP_ORG=S. scrofa	334
335	Ssc.5630.1.S1_at	1.4782	<.0001	12.1128	2	0	353	207088_s_at	SLC25A11	SLC25A11	Mitochondrial 2-oxoglutarate/malate carrier protein (OGCP). [Source:Uniprot/SWISSPROT;Acc:Q02978]	.	17	4.781	0	1457.5	ensembl cDNA	ENSG00000108528	BX923269	TC201140	gb:BX923269 /DB_XREF=gi:41140117 /DB_XREF=BX923269 /CLONE=scan0011d.i.08 /TID=Ssc.5630.1 /CNT=32 /FEA=mRNA /TIER=ConsEnd /STK=0 /LL=397390 /UG_GENE=OMC /UG=Ssc.5630 /UG_TITLE=Putative oxoglutaratemalate carrier /REP_ORG=S. scrofa	335
336	Ssc.15721.1.S1_at	-1.3114	<.0001	12.0408	4	0	354		NP_009172	EAP30	EAP30 subunit of ELL complex [Homo sapiens]. [Source:RefSeq;Acc:NM_007241]	.	17	44.362	0	1209.7	ensembl cDNA	ENSG00000159210	CN159896	TC201417	gb:CN159896 /DB_XREF=gi:46174326 /DB_XREF=949017 /TID=Ssc.15721.1 /CNT=26 /FEA=EST /TIER=Stack /STK=11 /UG=Ssc.15721 /UG_TITLE=Transcribed locus, highly similar to NP_009172.2 EAP30 subunit of ELL complex (Homo sapiens) /REP_ORG=S. scrofa	336
337	Ssc.1008.1.A1_at	-1.6141	<.0001	12.0345	11	0	355	204256_at	ELOVL6	ELOVL6	ELOVL family member 6, elongation of long chain fatty acids (FEN1/Elo2, SUR4/Elo3-like, yeast); long-chain fatty-acyl elongase [Homo sapiens]. [Source:RefSeq;Acc:NM_024090]	.	4	111.328	0	1475.4	ensembl cDNA	ENSG00000170522	CN160444	TC200815	gb:CN160444 /DB_XREF=gi:46174874 /DB_XREF=949627 /TID=Ssc.1008.1 /CNT=21 /FEA=EST /TIER=Stack /STK=15 /UG=Ssc.1008 /UG_TITLE=Transcribed locus, highly similar to NP_076995.1 ELOVL family member 6, elongation of long chain fatty acids (FEN1Elo2, SUR4Elo3-like, yeast) (Homo sapiens) /REP_ORG=S. scrofa	337
338	Ssc.6277.1.A1_at	-1.0332	<.0001	11.9902	9	0	356	203660_s_at	PCNT2	PCNT2	Pericentrin 2 (Pericentrin B) (Kendrin). [Source:Uniprot/SWISSPROT;Acc:O95613]	.	21	46.568	0	212.6	ensembl cDNA	ENSG00000160299	CF365455	TC223246	gb:CF365455 /DB_XREF=gi:34168053 /DB_XREF=836085 /TID=Ssc.6277.1 /CNT=5 /FEA=EST /TIER=ConsEnd /STK=4 /UG=Ssc.6277 /UG_TITLE=Transcribed locus, weakly similar to NP_006022.2 pericentrin 2 (kendrin) (Homo sapiens) /REP_ORG=S. scrofa	338
339	Ssc.21613.1.S1_at	-1.1877	<.0001	11.9452	4	0	357	229983_at	TIGD2	TIGD2	tigger transposable element derived 2 [Homo sapiens]. [Source:RefSeq;Acc:NM_145715]	.	4	90.391	0	303.8	ensembl cDNA	ENSG00000180346	CF787693	TC228072	gb:CF787693 /DB_XREF=gi:37792254 /DB_XREF=856284 /TID=Ssc.21613.1 /CNT=3 /FEA=EST /TIER=ConsEnd /STK=1 /UG=Ssc.21613 /UG_TITLE=Transcribed locus, moderately similar to NP_663761.1 tigger transposable element derived 2 (Homo sapiens) /REP_ORG=S. scrofa	339
340	Ssc.10723.1.A1_at	-1.5168	<.0001	11.9415	5	0	358	1555046_at	FSHPRH1		Leucine-rich primary response protein 1 (Follicle-stimulating hormone primary response protein). [Source:Uniprot/SWISSPROT;Acc:Q92674]	.	.	100.162	0.00005	54.02	ensembl genome	ENSG00000102384	BQ597793	TC208896	gb:BQ597793 /DB_XREF=gi:21544519 /DB_XREF=MI-P-A2-aff-g-07-1-UM.s1 /CLONE=MI-P-A2-aff-g-07-1-UM /TID=Ssc.10723.1 /CNT=5 /FEA=EST /TIER=ConsEnd /STK=1 /UG=Ssc.10723 /UG_TITLE=Transcribed locus /REP_ORG=S. scrofa	340
341	Ssc.8273.1.S1_at	-1.6266	<.0001	11.8876	3	0	359	205281_s_at	PIGA		Phosphatidylinositol N-acetylglucosaminyltransferase subunit A (EC 2.4.1.198) (GlcNAc-PI synthesis protein) (Phosphatidylinositol- glycan biosynthesis, class A protein) (PIG-A). [Source:Uniprot/SWISSPROT;Acc:P37287]	.	.	15.097	0	190.8	ensembl cDNA	ENSG00000165195	CK468178	TC226111	gb:CK468178 /DB_XREF=gi:40839455 /DB_XREF=939550 /TID=Ssc.8273.1 /CNT=5 /FEA=EST /TIER=ConsEnd /STK=2 /UG=Ssc.8273 /UG_TITLE=Transcribed locus /REP_ORG=S. scrofa	341
342	Ssc.6934.2.A1_at	-1.0914	<.0001	11.8727	1	0	361	1554696_s_at	TYMS		Thymidylate synthase (EC 2.1.1.45) (TS) (TSase) (OK/SW-cl.29). [Source:Uniprot/SWISSPROT;Acc:P04818]	.	18	0.648	0	1108.6	ensembl cDNA	ENSG00000176890	CN031284	TC221928	gb:CN031284 /DB_XREF=gi:48725820 /DB_XREF=UMC-pblivv4-020-h04 /TID=Ssc.6934.2 /CNT=9 /FEA=EST /TIER=ConsEnd /STK=1 /UG=Ssc.6934 /UG_TITLE=Transcribed locus, highly similar to NP_001062.1 thymidylate synthetase (Homo sapiens) /REP_ORG=S. scrofa	342
343	Ssc.10963.1.A1_at	1.7207	<.0001	11.8695	8	0	362		NP_005822	NDP52	nuclear domain 10 protein [Homo sapiens]. [Source:RefSeq;Acc:NM_005831]	.	17	44.263	0	1542.8	ensembl cDNA	ENSG00000136436	CB482903	TC201335	gb:CB482903 /DB_XREF=gi:29289289 /DB_XREF=jns99_G09.f /TID=Ssc.10963.1 /CNT=30 /FEA=EST /TIER=Stack /STK=11 /UG=Ssc.10963 /UG_TITLE=Transcribed locus, moderately similar to NP_005822.1 nuclear domain 10 protein (Homo sapiens) /REP_ORG=S. scrofa	343
344	Ssc.7739.1.A1_at	-1.5943	<.0001	11.8652	7	0	363	203895_at	PLCB4		1-phosphatidylinositol-4,5-bisphosphate phosphodiesterase beta 4 (EC 3.1.4.11) (Phosphoinositide phospholipase C) (PLC-beta-4) (Phospholipase C-beta-4). [Source:Uniprot/SWISSPROT;Acc:Q15147]	.	20	9.025	0.006	48.07	ensembl genome	ENSG00000101333	BF712052	TC205149	gb:BF712052 /DB_XREF=gi:12011527 /DB_XREF=MI-P-E6-acg-f-10-1-UM.s1 /CLONE=MI-P-E6-acg-f-10-1-UM /TID=Ssc.7739.1 /CNT=9 /FEA=EST /TIER=ConsEnd /STK=0 /UG=Ssc.7739 /UG_TITLE=Transcribed locus /REP_ORG=S. scrofa	344
345	Ssc.9118.1.S1_at	-1.6642	<.0001	11.8516	4	0	364	201278_at	DAB2	DAB2	Disabled homolog 2 (Differentially expressed protein 2) (DOC-2). [Source:Uniprot/SWISSPROT;Acc:P98082]	.	5	39.409	0	775.6	ensembl cDNA	ENSG00000153071	CK458562	TC221948	gb:CK458562 /DB_XREF=gi:40829843 /DB_XREF=922948 /TID=Ssc.9118.1 /CNT=17 /FEA=EST /TIER=ConsEnd /STK=3 /UG=Ssc.9118 /UG_TITLE=Transcribed locus, highly similar to XP_346617.1 hypothetical gene supported by NM_024159 (Rattus norvegicus) /REP_ORG=S. scrofa	345
346	Ssc.28502.1.S1_at	-1.4402	<.0001	11.8409	7	0	365	218299_at	C11orf24	C11orf24		.	11	67.785	0	113.5	ensembl cDNA	ENSG00000171067	BI339555	TC222871	gb:BI339555 /DB_XREF=gi:15032838 /DB_XREF=364571 /TID=Ssc.28502.1 /CNT=6 /FEA=EST /TIER=ConsEnd /STK=0 /UG=Ssc.28502 /UG_TITLE=Transcribed locus, weakly similar to NP_071733.1 chromosome 11 open reading frame 24 (Homo sapiens) /REP_ORG=S. scrofa	346
347	Ssc.30818.1.S1_at	-1.2482	<.0001	11.8121	10	0	367	205134_s_at	NUFIP1	NUFIP1	nuclear fragile X mental retardation protein interacting protein 1; nuclear fragile X mental retardation intercating protein 1; nuclear fragile X mental retardation protein-interacting protein 1 [Homo sapiens]. [Source:RefSeq;Acc:NM_012345]	.	13	44.411	0	1201.8	ensembl cDNA	ENSG00000083635	AJ655246	TC205015	gb:AJ655246 /DB_XREF=gi:49338274 /DB_XREF=AJ655246 /CLONE=C0005189_A20 /TID=Ssc.30818.1 /CNT=6 /FEA=EST /TIER=ConsEnd /STK=1 /UG=Ssc.30818 /UG_TITLE=Transcribed locus /REP_ORG=S. scrofa	347
348	Ssc.21539.2.A1_at	-1.7433	<.0001	11.7973	9	0	369	1568949_at	PITPNC1		phosphatidylinositol transfer protein, cytoplasmic 1 isoform b; retinal degeneration B beta 1 (Drosophila) [Homo sapiens]. [Source:RefSeq;Acc:NM_181671]	.	17	62.804	0.156	42.12	ensembl genome	ENSG00000154217	CF790585	TC211558	gb:CF790585 /DB_XREF=gi:37795146 /DB_XREF=875736 /TID=Ssc.21539.2 /CNT=1 /FEA=EST /TIER=ConsEnd /STK=1 /UG=Ssc.21539 /UG_TITLE=Transcribed locus /REP_ORG=S. scrofa	348
349	Ssc.20378.1.S1_at	1.3134	<.0001	11.7396	9	0	373	205084_at	BCAP29		B-cell receptor-associated protein 29 (BCR-associated protein Bap29). [Source:Uniprot/SWISSPROT;Acc:Q9UHQ4]	.	7	106.815	0.00027	52.03	ensembl genome	ENSG00000075790	BI399464	TC227821	gb:BI399464 /DB_XREF=gi:15178525 /DB_XREF=MI-P-AY1-nrg-g-06-0-UI.s1 /CLONE=MI-P-AY1-nrg-g-06-0-UI /TID=Ssc.20378.1 /CNT=4 /FEA=EST /TIER=ConsEnd /STK=0 /UG=Ssc.20378 /UG_TITLE=Transcribed locus /REP_ORG=S. scrofa	349
350	Ssc.1362.1.S1_at	1.0673	<.0001	11.7223	7	0	374	222429_at	DBNL	DBNL	drebrin-like; src homology 3 domain-containing protein HIP-55 [Homo sapiens]. [Source:RefSeq;Acc:NM_014063]	.	7	43.858	0	250.3	ensembl cDNA	ENSG00000136279	CN166313	TC199846	gb:CN166313 /DB_XREF=gi:46180743 /DB_XREF=997575 /TID=Ssc.1362.1 /CNT=26 /FEA=EST /TIER=Stack /STK=11 /UG=Ssc.1362 /UG_TITLE=Transcribed locus, moderately similar to NP_054782.2 drebrin-like (Homo sapiens) /REP_ORG=S. scrofa	350
351	Ssc.13616.2.S1_at	-1.0122	<.0001	11.7191	9	0	375	217781_s_at	SH3BP3		Zinc finger protein 106 homolog (Zfp-106) (Zinc finger protein 474). [Source:Uniprot/SWISSPROT;Acc:Q9H2Y7]	.	15	40.492	0	284	ensembl cDNA	ENSG00000103994	BX916583	TC223742	gb:BX916583 /DB_XREF=gi:41133362 /DB_XREF=BX916583 /CLONE=scan0037d.a.09 /TID=Ssc.13616.2 /CNT=2 /FEA=EST /TIER=ConsEnd /STK=0 /UG=Ssc.13616 /UG_TITLE=Transcribed locus /REP_ORG=S. scrofa	351
352	Ssc.5440.1.A1_at	-1.4315	<.0001	11.7154	2	0	376	201133_s_at	PJA2		praja 2, RING-H2 motif containing; ring finger protein 131 [Homo sapiens]. [Source:RefSeq;Acc:NM_014819]	.	5	108.698	0	601.1	ensembl cDNA	ENSG00000198961	CF789355	TC221747	gb:CF789355 /DB_XREF=gi:37793916 /DB_XREF=866626 /TID=Ssc.5440.1 /CNT=20 /FEA=EST /TIER=Stack /STK=11 /UG=Ssc.5440 /UG_TITLE=Transcribed locus /REP_ORG=S. scrofa	352
353	Ssc.19447.1.A1_at	-1.349	<.0001	11.7085	2	0	377	217858_s_at	ARMCX3		ALEX3 protein; arm protein lost in epithelial cancers, X chromosome, 3; 1200004E24Rik [Homo sapiens]. [Source:RefSeq;Acc:NM_016607]	.	.	100.684	0	109.5	ensembl cDNA	ENSG00000102401	CK456432	TC226307	gb:CK456432 /DB_XREF=gi:40803646 /DB_XREF=917107 /TID=Ssc.19447.1 /CNT=4 /FEA=EST /TIER=ConsEnd /STK=3 /UG=Ssc.19447 /UG_TITLE=Transcribed locus /REP_ORG=S. scrofa	353
354	Ssc.1400.1.A1_at	1.1796	<.0001	11.7062	2	0	379	1557569_at	MPDU1	MPDU1	Mannose-P-dolichol utilization defect 1 protein (Suppressor of Lec15 and Lec35 glycosylation mutation homolog) (SL15). [Source:Uniprot/SWISSPROT;Acc:O75352]	.	17	7.428	0	934.2	ensembl cDNA	ENSG00000129255	BQ604246	TC200299	gb:BQ604246 /DB_XREF=gi:21550972 /DB_XREF=MI-P-CP1-nzb-f-22-0-UI.s1 /CLONE=MI-P-CP1-nzb-f-22-0-UI /TID=Ssc.1400.1 /CNT=10 /FEA=EST /TIER=ConsEnd /STK=5 /UG=Ssc.1400 /UG_TITLE=Transcribed locus, highly similar to NP_004861.1 mannose-P-dolichol utilization defect 1 (H	354
355	Ssc.16329.1.S1_at	-1.2792	<.0001	11.6854	3	0	380	1556138_a_at	COL5A1	COL5A1	Collagen alpha 1(V) chain precursor. [Source:Uniprot/SWISSPROT;Acc:P20908]	.	9	134.76	0	1265.2	ensembl cDNA	ENSG00000130635	AB097497.1		gb:AB097497.1 /DB_XREF=gi:26449206 /TID=Ssc.16329.1 /CNT=2 /FEA=mRNA /TIER=ConsEnd /STK=0 /LL=397533 /UG_GENE=COL5A1 /UG=Ssc.16329 /UG_TITLE=Collagen type 5 alpha 1 /DEF=Sus scrofa COL5A1 mRNA for collagen type 5 alpha 1, partial cds. /REP_ORG=S. scrofa	355
356	Ssc.15245.2.S1_a_at	-1.1964	<.0001	11.6705	8	0	381		NP_057729	NEUGRIN	mesenchymal stem cell protein DSC92; neurite outgrowth associated protein [Homo sapiens]. [Source:RefSeq;Acc:NM_016645]	.	15	88.594	0	355.3	ensembl cDNA	ENSG00000182768	CN165666	TC221278	gb:CN165666 /DB_XREF=gi:46180096 /DB_XREF=996101 /TID=Ssc.15245.2 /CNT=1 /FEA=EST /TIER=ConsEnd /STK=1 /UG=Ssc.15245 /UG_TITLE=Transcribed locus, moderately similar to XP_218821.2 similar to CG5987-PA (Rattus norvegicus) /REP_ORG=S. scrofa	356
357	Ssc.7218.1.A1_at	-1.1579	<.0001	11.6273	6	0	383	202503_s_at	KIAA0101		HCV NS5A-transactivated protein 9 (L5). [Source:Uniprot/SWISSPROT;Acc:Q15004]	.	15	62.444	0	61.95	ensembl cDNA	ENSG00000166803	BQ599611	TC209054	gb:BQ599611 /DB_XREF=gi:21546337 /DB_XREF=MI-P-E6-ahl-d-11-1-UM.s1 /CLONE=MI-P-E6-ahl-d-11-1-UM /TID=Ssc.7218.1 /CNT=4 /FEA=EST /TIER=ConsEnd /STK=0 /UG=Ssc.7218 /UG_TITLE=Transcribed locus /REP_ORG=S. scrofa	357
358	Ssc.5989.1.S1_at	-1.0755	<.0001	11.6254	6	0	384	203635_at	DSCR3		Down syndrome critical region protein 3 (Down syndrome critical region protein A). [Source:Uniprot/SWISSPROT;Acc:O14972]	.	21	37.518	0.065	44.1	ensembl genome	ENSG00000157538	BI360688	TC199819	gb:BI360688 /DB_XREF=gi:15056716 /DB_XREF=388686 /TID=Ssc.5989.1 /CNT=15 /FEA=EST /TIER=ConsEnd /STK=0 /UG=Ssc.5989 /UG_TITLE=Transcribed locus /REP_ORG=S. scrofa	358
359	Ssc.15945.1.A1_x_at	1.7778	<.0001	11.6207	10	0	385	209374_s_at	IGHM		Ig alpha-1 chain C region. [Source:Uniprot/SWISSPROT;Acc:P01876]	.	14	105.245	0	113.5	ensembl cDNA	ENSG00000130076	AF248282.1		gb:AF248282.1 /DB_XREF=gi:9954308 /TID=Ssc.15945.1 /CNT=1 /FEA=mRNA /TIER=ConsEnd /STK=0 /UG=Ssc.15945 /UG_TITLE=Transcribed locus, weakly similar to XP_343123.1 similar to immunoglobulin heavy chain variable region (Rattus norvegicus) /DEF=Sus scrofa clone 4 immunoglobulin heavy chain mRNA, partial cds. /REP_ORG=S. scrofa	359
360	Ssc.6785.1.S1_at	-1.0112	<.0001	11.6062	2	0	386	1555353_at	LRP1		Low-density lipoprotein receptor-related protein 1 precursor (LRP) (Alpha-2-macroglobulin receptor) (A2MR) (Apolipoprotein E receptor) (APOER) (CD91). [Source:Uniprot/SWISSPROT;Acc:Q07954]	.	12	55.809	0	280	ensembl cDNA	ENSG00000123384	BM190319	TC203034	gb:BM190319 /DB_XREF=gi:17526282 /DB_XREF=POSM0100008_E04 /TID=Ssc.6785.1 /CNT=15 /FEA=EST /TIER=Stack /STK=8 /UG=Ssc.6785 /UG_TITLE=Transcribed locus /REP_ORG=S. scrofa	360
361	Ssc.25399.1.S1_at	1.2925	<.0001	11.5824	10	0	388	208987_s_at	FBXL11		F-box/LRR-repeat protein 11 (F-box and leucine-rich repeat protein 11) (F-box protein FBL7) (F-box protein Lilina). [Source:Uniprot/SWISSPROT;Acc:Q9Y2K7]	.	11	66.644	0.044	44.1	ensembl genome	ENSG00000173120	BX916105	TC218774	gb:BX916105 /DB_XREF=gi:41132884 /DB_XREF=BX916105 /CLONE=scan0029d.n.15 /TID=Ssc.25399.1 /CNT=2 /FEA=EST /TIER=ConsEnd /STK=1 /UG=Ssc.25399 /UG_TITLE=Transcribed locus /REP_ORG=S. scrofa	361
362	Ssc.24415.1.A1_at	1.3851	<.0001	11.573	7	0	389		NP_115914	TUBB3	tubulin beta MGC4083 [Homo sapiens]. [Source:RefSeq;Acc:NM_032525]	.	18	12.298	0	291.9	ensembl cDNA	ENSG00000176014	CK461013	TC237754	gb:CK461013 /DB_XREF=gi:40832294 /DB_XREF=931344 /TID=Ssc.24415.1 /CNT=2 /FEA=EST /TIER=ConsEnd /STK=1 /UG=Ssc.24415 /UG_TITLE=Transcribed locus, highly similar to XP_225867.2 similar to RIKEN cDNA 2310057H16 (Rattus norvegicus) /REP_ORG=S. scrofa	362
363	Ssc.1465.1.S1_at	1.3219	<.0001	11.5653	4	0	390	202447_at	DECR1	DECR1	2,4-dienoyl-CoA reductase, mitochondrial precursor (EC 1.3.1.34) (2,4- dienoyl-CoA reductase [NADPH]) (4-enoyl-CoA reductase [NADPH]). [Source:Uniprot/SWISSPROT;Acc:Q16698]	.	8	91.083	0	1140.3	ensembl cDNA	ENSG00000104325	BQ602989	TC221144	gb:BQ602989 /DB_XREF=gi:21549715 /DB_XREF=MI-P-NA-aes-h-08-1-UM.s1 /CLONE=MI-P-NA-aes-h-08-1-UM /TID=Ssc.1465.1 /CNT=26 /FEA=mRNA /TIER=ConsEnd /STK=3 /LL=396698 /UG_GENE=DECR1 /UG=Ssc.1465 /UG_TITLE=2,4-dienoyl-CoA reductase 1, mitochondrial /REP_ORG=S. scrofa	363
364	Ssc.13424.1.S1_at	1.5592	<.0001	11.5552	9	0	391		Q8ND73		PREDICTED: similar to hypothetical protein [Source:RefSeq_peptide;Acc:XP_374625]	.	7	76.604	0.006	48.07	ensembl genome	ENSG00000186088	BX672942	TC225829	gb:BX672942 /DB_XREF=gi:37986062 /DB_XREF=BX672942 /CLONE=scac0040i.i.21 /TID=Ssc.13424.1 /CNT=2 /FEA=EST /TIER=ConsEnd /STK=0 /UG=Ssc.13424 /UG_TITLE=Transcribed locus /REP_ORG=S. scrofa	364
365	Ssc.4366.1.S1_at	-1.0936	<.0001	11.5439	10	0	392		NP_005876		similar to S. cerevisiae SSM4 [Homo sapiens]. [Source:RefSeq;Acc:NM_005885]	.	5	10.407	0	236.4	ensembl cDNA	ENSG00000145495	BF703526	TC204034	gb:BF703526 /DB_XREF=gi:11988940 /DB_XREF=MI-P-H1-abm-e-04-1-UM.s1 /CLONE=MI-P-H1-abm-e-04-1-UM /TID=Ssc.4366.1 /CNT=11 /FEA=EST /TIER=ConsEnd /STK=0 /UG=Ssc.4366 /UG_TITLE=Transcribed locus /REP_ORG=S. scrofa	365
366	Ssc.8455.1.A1_at	-1.3387	<.0001	11.5325	1	0	393		NP_057359		selenoprotein T [Homo sapiens]. [Source:RefSeq;Acc:NM_016275]	.	3	151.804	0.146	42.12	ensembl genome	ENSG00000198843	BQ601510	TC206818	gb:BQ601510 /DB_XREF=gi:21548236 /DB_XREF=MI-P-H3-afk-h-09-1-UM.s1 /CLONE=MI-P-H3-afk-h-09-1-UM /TID=Ssc.8455.1 /CNT=6 /FEA=EST /TIER=ConsEnd /STK=5 /UG=Ssc.8455 /UG_TITLE=Transcribed locus /REP_ORG=S. scrofa	366
367	Ssc.2760.1.A1_at	-2.7372	<.0001	11.5267	10	0	394	1555240_s_at	GNG12		Guanine nucleotide-binding protein G(I)/G(S)/G(O) gamma-12 subunit. [Source:Uniprot/SWISSPROT;Acc:Q9UBI6]	.	1	67.879	0	345.4	ensembl cDNA	ENSG00000172380	BQ600106	TC223116	gb:BQ600106 /DB_XREF=gi:21546832 /DB_XREF=MI-P-E7-agk-a-12-1-UM.s1 /CLONE=MI-P-E7-agk-a-12-1-UM /TID=Ssc.2760.1 /CNT=14 /FEA=EST /TIER=ConsEnd /STK=0 /UG=Ssc.2760 /UG_TITLE=Transcribed locus /REP_ORG=S. scrofa	367
368	Ssc.11165.3.A1_at	-2.1408	<.0001	11.4649	11	0	398	1556416_s_at	SEC31L1	SEC31L1	SEC31-like 1 isoform 1; yeast Sec31p homolog; protein-transport protein SEC31 [Homo sapiens]. [Source:RefSeq;Acc:NM_014933]	.	4	84.097	0	866.8	ensembl cDNA	ENSG00000138674	CF368593	TC201320	gb:CF368593 /DB_XREF=gi:34174257 /DB_XREF=853250 /TID=Ssc.11165.3 /CNT=1 /FEA=EST /TIER=ConsEnd /STK=1 /UG=Ssc.11165 /UG_TITLE=Transcribed locus, highly similar to NP_055748.2 SEC31-like 1 (S. cerevisiae) (Homo sapiens) /REP_ORG=S. scrofa	368
369	Ssc.11040.1.A1_at	-1.4142	<.0001	11.4396	5	0	399	1553165_at	AP1GBP1	AP1GBP1	AP1 gamma subunit binding protein 1 isoform 1; gamma-synergin; adaptor-related protein complex 1 gamma subunit-binding protein 1 [Homo sapiens]. [Source:RefSeq;Acc:NM_007247]	.	17	32.952	0	585.3	ensembl cDNA	ENSG00000006114	BF194025	TC225134	gb:BF194025 /DB_XREF=gi:11077394 /DB_XREF=245800 /TID=Ssc.11040.1 /CNT=6 /FEA=EST /TIER=ConsEnd /STK=0 /UG=Ssc.11040 /UG_TITLE=Transcribed locus, highly similar to NP_542117.2 AP1 gamma subunit binding protein 1 (Homo sapiens) /REP_ORG=S. scrofa	369
370	Ssc.21889.1.S1_at	1.1558	<.0001	11.4362	5	0	400		Q9NP48	FLJ10842	multi-substrate lipid kinase [Source:RefSeq_peptide;Acc:NP_060708]	.	7	140.704	0	139.3	ensembl cDNA	ENSG00000006530	CK449529	TC222994	gb:CK449529 /DB_XREF=gi:40796743 /DB_XREF=893108 /TID=Ssc.21889.1 /CNT=11 /FEA=EST /TIER=ConsEnd /STK=0 /UG=Ssc.21889 /UG_TITLE=Transcribed locus, moderately similar to NP_076027.1 RIKEN cDNA 2610037M15 gene (Mus musculus) /REP_ORG=S. scrofa	370
371	Ssc.21595.2.S1_at	-1.5919	<.0001	11.429	5	0	401	200780_x_at	GNAS		guanine nucleotide binding protein (G protein), alpha stimulating activity polypeptide 1 isoform alpha-s-2; guanine nucleotide binding protein (G protein), alpha stimulating activity polypeptide 1; neuroendocrine secretory protein 55; paternally expressed G protein XL alpha S; guanine nucleotide regulatory protein; G-s-alpha; adenylate cyclase-stimulating G alpha protein [Homo sapiens]. [Source:R…	1	20	56.848	0	107.5	ensembl cDNA	ENSG00000087460	BP154204	TC219366	gb:BP154204 /DB_XREF=gi:40403677 /DB_XREF=BP154204 /CLONE=OVRM10130H05 /TID=Ssc.21595.2 /CNT=3 /FEA=EST /TIER=ConsEnd /STK=0 /UG=Ssc.21595 /UG_TITLE=Transcribed locus /REP_ORG=S. scrofa	371
372	Ssc.30685.1.A1_at	1.0073	<.0001	11.4223	10	0	402	218588_s_at	C5orf3			.	5	153.352	0	135.3	ensembl cDNA	ENSG00000055147	CO989542	TC212960	gb:CO989542 /DB_XREF=gi:51348816 /DB_XREF=UMC-pd3end3-017-b09 /TID=Ssc.30685.1 /CNT=3 /FEA=EST /TIER=ConsEnd /STK=3 /UG=Ssc.30685 /UG_TITLE=Transcribed locus /REP_ORG=S. scrofa	372
373	Ssc.6254.1.A1_at	-1.2956	<.0001	11.406	6	0	403	212233_at	MAP1B		Microtubule-associated protein 1B (MAP 1B) [Contains: MAP1 light chain LC1]. [Source:Uniprot/SWISSPROT;Acc:P46821]	.	5	71.439	0	149.2	ensembl cDNA	ENSG00000131711	BF704550	TC206453	gb:BF704550 /DB_XREF=gi:11989958 /DB_XREF=MI-P-H4-aci-h-10-1-UM.s1 /CLONE=MI-P-H4-aci-h-10-1-UM /TID=Ssc.6254.1 /CNT=6 /FEA=EST /TIER=ConsEnd /STK=0 /UG=Ssc.6254 /UG_TITLE=Transcribed locus /REP_ORG=S. scrofa	373
374	Ssc.13280.1.A1_at	1.3988	<.0001	11.3812	5	0	404	226387_at	RSBN1L		round spermatid basic protein 1-like [Homo sapiens]. [Source:RefSeq;Acc:NM_198467]	.	7	76.97	0.00033	52.03	ensembl genome	ENSG00000187257	CK457238	TC207850	gb:CK457238 /DB_XREF=gi:40828519 /DB_XREF=921518 /TID=Ssc.13280.1 /CNT=4 /FEA=EST /TIER=ConsEnd /STK=1 /UG=Ssc.13280 /UG_TITLE=Transcribed locus /REP_ORG=S. scrofa	374
375	Ssc.21850.1.S1_at	-1.2318	<.0001	11.3616	3	0	406	202217_at	C21orf33	C21orf33	ES1 protein homolog, mitochondrial precursor (Protein KNP-I) (GT335 protein). [Source:Uniprot/SWISSPROT;Acc:P30042]	.	21	44.378	0	174.9	ensembl cDNA	ENSG00000160221	BX670718	TC224339	gb:BX670718 /DB_XREF=gi:37981526 /DB_XREF=BX670718 /CLONE=scac0034i.b.24 /TID=Ssc.21850.1 /CNT=9 /FEA=EST /TIER=ConsEnd /STK=0 /UG=Ssc.21850 /UG_TITLE=Transcribed locus, moderately similar to NP_004640.1 chromosome 21 open reading frame 33 (Homo sapiens) /REP_ORG=S. scrofa	375
376	Ssc.19636.1.S1_at	-1.4231	<.0001	11.3566	2	0	407	1570293_at	TBL1X	TBL1X	F-box-like/WD-repeat protein TBL1X (Transducin beta-like 1X protein) (Transducin-beta-like 1, X-linked) (SMAP55). [Source:Uniprot/SWISSPROT;Acc:O60907]	.	.	9.243	0	155.1	ensembl cDNA	ENSG00000101849	CK455669	TC223445	gb:CK455669 /DB_XREF=gi:40802883 /DB_XREF=916268 /TID=Ssc.19636.1 /CNT=12 /FEA=EST /TIER=ConsEnd /STK=4 /UG=Ssc.19636 /UG_TITLE=Transcribed locus /REP_ORG=S. scrofa	376
377	Ssc.935.1.S1_at	-1.042	<.0001	11.3267	8	0	410	1558365_at	PGK1	PGK2	Phosphoglycerate kinase 1 (EC 2.7.2.3) (Primer recognition protein 2) (PRP 2). [Source:Uniprot/SWISSPROT;Acc:P00558]	.	.	77.166	0	2216.8	ensembl cDNA	ENSG00000102144	AY677198.1		gb:AY677198.1 /DB_XREF=gi:50513040 /GEN=PGK1 /TID=Ssc.935.1 /CNT=53 /FEA=FLmRNA /TIER=FL+Stack /STK=20 /UG=Ssc.935 /DEF=Sus scrofa phosphoglycerate kinase 1 (PGK1) mRNA, complete cds. /PROD=phosphoglycerate kinase 1 /FL=gb:AY677198.1 /REP_ORG=S. scrofa	377
378	Ssc.18244.1.S1_at	-1.2572	<.0001	11.3263	6	0	411		NP_848634		TAFA2 protein [Homo sapiens]. [Source:RefSeq;Acc:NM_178539]	.	12	60.388	0.581	40.14	ensembl genome	ENSG00000198673	BX668930		gb:BX668930 /DB_XREF=gi:37977962 /DB_XREF=BX668930 /CLONE=scac0030i.k.21 /TID=Ssc.18244.1 /CNT=8 /FEA=EST /TIER=ConsEnd /STK=2 /UG=Ssc.18244 /UG_TITLE=Transcribed locus /REP_ORG=S. scrofa	378
379	Ssc.16654.1.A2_at	-1.23	<.0001	11.3074	3	0	413	200097_s_at	HNRPK	HNRPK	Heterogeneous nuclear ribonucleoprotein K (hnRNP K) (Transformation up-regulated nuclear protein) (TUNP). [Source:Uniprot/SWISSPROT;Acc:P61978]	.	9	83.813	0	1519	ensembl cDNA	ENSG00000165119	CB469056	TC219915	gb:CB469056 /DB_XREF=gi:29275441 /DB_XREF=sn02_F03.f /TID=Ssc.16654.1 /CNT=57 /FEA=EST /TIER=Stack /STK=20 /UG=Ssc.16654 /UG_TITLE=Transcribed locus, highly similar to NP_112552.1 heterogeneous nuclear ribonucleoprotein K (Homo sapiens) /REP_ORG=S. scrofa	379
380	Ssc.5954.3.S1_at	-1.1149	<.0001	11.2856	8	0	414		AIP1_HUMAN		Atrophin-1 interacting protein 1 (Atrophin-1 interacting protein A) (Membrane associated guanylate kinase inverted-2) (MAGI-2). [Source:Uniprot/SWISSPROT;Acc:Q86UL8]	.	7	77.291	0.017	48.07	ensembl genome	ENSG00000187391	BP459201	TC201551	gb:BP459201 /DB_XREF=gi:40474050 /DB_XREF=BP459201 /CLONE=OVRM10186E10 /TID=Ssc.5954.3 /CNT=6 /FEA=EST /TIER=ConsEnd /STK=0 /UG=Ssc.5954 /UG_TITLE=Transcribed locus /REP_ORG=S. scrofa	380
381	Ssc.29097.1.A1_at	-1.4947	<.0001	11.2722	7	0	417		Q9H3X3	FLJ20729		.	1	85.831	0	448.5	ensembl cDNA	ENSG00000117174	CO993210	TC223564	gb:CO993210 /DB_XREF=gi:51352484 /DB_XREF=UMC-pd6end2-013-e10 /TID=Ssc.29097.1 /CNT=3 /FEA=EST /TIER=ConsEnd /STK=1 /UG=Ssc.29097 /UG_TITLE=Transcribed locus /REP_ORG=S. scrofa	381
382	Ssc.2475.1.S1_at	-1.0954	<.0001	11.2621	6	0	418	240042_at	FIBCD1		fibrinogen C domain containing 1 [Homo sapiens]. [Source:RefSeq;Acc:NM_032843]	.	9	130.807	0.031	44.1	ensembl genome	ENSG00000130720	BE234795	TC224279	gb:BE234795 /DB_XREF=gi:9019513 /DB_XREF=142032 /TID=Ssc.2475.1 /CNT=10 /FEA=EST /TIER=ConsEnd /STK=0 /UG=Ssc.2475 /UG_TITLE=Transcribed locus /REP_ORG=S. scrofa	382
383	Ssc.29318.1.A1_at	1.3238	<.0001	11.2414	7	0	419	213511_s_at	MTMR1		Myotubularin-related protein 1 (EC 3.1.3.-). [Source:Uniprot/SWISSPROT;Acc:Q13613]	.	.	149.532	0	83.75	ensembl cDNA	ENSG00000063601	CO953788	TC228294	gb:CO953788 /DB_XREF=gi:51330847 /DB_XREF=UMC-pnatal4-001-e02 /TID=Ssc.29318.1 /CNT=1 /FEA=EST /TIER=ConsEnd /STK=1 /UG=Ssc.29318 /UG_TITLE=Transcribed locus /REP_ORG=S. scrofa	383
384	Ssc.10924.1.A1_a_at	-1.0353	<.0001	11.2234	11	0	420		Q8TAP8	MGC22793		.	7	99.678	0	549.6	ensembl cDNA	ENSG00000160813	BM189982	TC223045	gb:BM189982 /DB_XREF=gi:17525945 /DB_XREF=POSM0100004_B03 /TID=Ssc.10924.1 /CNT=2 /FEA=EST /TIER=ConsEnd /STK=1 /UG=Ssc.10924 /UG_TITLE=Transcribed locus, moderately similar to NP_659467.1 hypothetical protein MGC22793 (Homo sapiens) /REP_ORG=S. scrofa	384
385	Ssc.2459.1.S1_at	-1.2948	<.0001	11.2214	10	0	421	218886_at	PAK1IP1	PAK1IP1	PAK1 interacting protein 1; PAK/PLC-interacting protein 1; PAK1-interacting protein [Homo sapiens]. [Source:RefSeq;Acc:NM_017906]	.	6	10.803	0	1092.8	ensembl cDNA	ENSG00000111845	CK452493	TC221630	gb:CK452493 /DB_XREF=gi:40799707 /DB_XREF=908127 /TID=Ssc.2459.1 /CNT=21 /FEA=EST /TIER=ConsEnd /STK=2 /UG=Ssc.2459 /UG_TITLE=Transcribed locus, highly similar to NP_060376.1 PAK1 interacting protein 1 (Homo sapiens) /REP_ORG=S. scrofa	385
386	Ssc.20473.2.S1_at	-2.0347	<.0001	11.1239	6	0	423	1557918_s_at	SLC16A1		Monocarboxylate transporter 1 (MCT 1). [Source:Uniprot/SWISSPROT;Acc:P53985]	.	1	113.167	0	135.3	ensembl cDNA	ENSG00000155380	CK456061	TC223057	gb:CK456061 /DB_XREF=gi:40803275 /DB_XREF=916701 /TID=Ssc.20473.2 /CNT=1 /FEA=EST /TIER=ConsEnd /STK=1 /UG=Ssc.20473 /UG_TITLE=Transcribed locus /REP_ORG=S. scrofa	386
387	Ssc.8331.1.S1_at	2.5427	<.0001	11.1111	3	0	424	1555960_at	HINT1		Histidine triad nucleotide-binding protein 1 (Adenosine 5'- monophosphoramidase) (Protein kinase C inhibitor 1) (Protein kinase C- interacting protein 1) (PKCI-1). [Source:Uniprot/SWISSPROT;Acc:P49773]	.	5	130.523	0.05	44.1	ensembl genome	ENSG00000169567	BF713029	TC234058	gb:BF713029 /DB_XREF=gi:12012504 /DB_XREF=MI-P-H3-adm-a-01-1-UM.s1 /CLONE=MI-P-H3-adm-a-01-1-UM /TID=Ssc.8331.1 /CNT=2 /FEA=EST /TIER=ConsEnd /STK=0 /UG=Ssc.8331 /UG_TITLE=Transcribed locus /REP_ORG=S. scrofa	387
388	Ssc.26892.1.S1_at	1.0958	<.0001	11.1104	5	0	425	1555177_at	PRKAA1	PRKAA1	5'-AMP-activated protein kinase, catalytic alpha-1 chain (EC 2.7.1.-) (AMPK alpha-1 chain). [Source:Uniprot/SWISSPROT;Acc:Q13131]	.	5	40.795	0	2670.7	ensembl cDNA	ENSG00000132356	CN162684	TC206820	gb:CN162684 /DB_XREF=gi:46177114 /DB_XREF=952092 /TID=Ssc.26892.1 /CNT=3 /FEA=EST /TIER=ConsEnd /STK=1 /UG=Ssc.26892 /UG_TITLE=Transcribed locus, highly similar to NP_006242.2 protein kinase, AMP-activated, alpha 1 catalytic subunit (Homo sapiens) /REP_ORG=S. scrofa	388
389	Ssc.12897.1.S1_at	-1.3151	<.0001	11.0883	10	0	426		Q96E16	LOC114926		.	8	42.516	0	383.1	ensembl cDNA	ENSG00000176209	CK450659	TC200906	gb:CK450659 /DB_XREF=gi:40797873 /DB_XREF=903750 /TID=Ssc.12897.1 /CNT=19 /FEA=EST /TIER=ConsEnd /STK=1 /UG=Ssc.12897 /UG_TITLE=Transcribed locus, highly similar to NP_612445.1 hypothetical protein BC013035 (Homo sapiens) /REP_ORG=S. scrofa	389
390	Ssc.5681.1.S1_at	-1.2813	<.0001	11.0815	9	0	427		UBE2V1		Ubiquitin-conjugating enzyme E2 variant 1 (UEV-1) (CROC-1) (Ubiquitin- conjugating enzyme variant Kua) (TRAF6-regulated IKK activator 1 beta Uev1A) (P/OKcl.19). [Source:Uniprot/SWISSPROT;Acc:Q13404]	.	20	48.131	0	1176	ensembl cDNA	ENSG00000124208	BF709291	TC218860	gb:BF709291 /DB_XREF=gi:12008768 /DB_XREF=MI-P-AY0-nag-h-01-0-UI.s1 /CLONE=MI-P-AY0-nag-h-01-0-UI /TID=Ssc.5681.1 /CNT=14 /FEA=EST /TIER=Stack /STK=8 /UG=Ssc.5681 /UG_TITLE=Transcribed locus /REP_ORG=S. scrofa	390
391	Ssc.23540.3.S1_at	-1.5345	<.0001	11.0707	3	0	429	215504_x_at	ANKRD10		Ankyrin repeat domain protein 10. [Source:Uniprot/SWISSPROT;Acc:Q9NXR5]	.	13	110.329	0	428.7	ensembl genome	ENSG00000088448	AJ604753	TC202836		391
392	Ssc.20986.2.S1_at	1.0468	<.0001	11.0531	5	0	430	200678_x_at	GRN	FKBP14	Granulins precursor (Acrogranin) (Proepithelin) (PEPI) [Contains: Paragranulin; Granulin 1 (Granulin G); Granulin 2 (Granulin F); Granulin 3 (Granulin B); Granulin 4 (Granulin A); Granulin 5 (Granulin C); Granulin 6 (Granulin D); Granulin 7 (Granulin E)]. [Source:Uniprot/SWISSPROT;Acc:P28799]	.	17	39.778	0	91.68	ensembl cDNA	ENSG00000030582	BG382626	TC199926	gb:BG382626 /DB_XREF=gi:13307098 /DB_XREF=298593 /TID=Ssc.20986.2 /CNT=5 /FEA=EST /TIER=ConsEnd /STK=0 /UG=Ssc.20986 /UG_TITLE=Transcribed locus, highly similar to NP_060416.1 FK506 binding protein 14, 22 kDa (Homo sapiens) /REP_ORG=S. scrofa	392
393	Ssc.21282.2.S1_at	1.3312	<.0001	11.0504	11	0	431		NP_061049	MSCP	mitochondrial solute carrier protein [Homo sapiens]. [Source:RefSeq;Acc:NM_016612]	.	8	23.442	0	1338.6	ensembl cDNA	ENSG00000147454	CN155934	TC201164	gb:CN155934 /DB_XREF=gi:46170364 /DB_XREF=943275 /TID=Ssc.21282.2 /CNT=19 /FEA=EST /TIER=ConsEnd /STK=1 /UG=Ssc.21282 /UG_TITLE=Transcribed locus, highly similar to NP_057696.1 mitochondrial solute carrier protein (Homo sapiens) /REP_ORG=S. scrofa	393
394	Ssc.9440.1.A1_at	1.9459	<.0001	11.0136	5	0	434	1558450_at	A2M		Alpha-2-macroglobulin precursor (Alpha-2-M). [Source:Uniprot/SWISSPROT;Acc:P01023]	.	12	9.099	0	57.98	ensembl genome	ENSG00000175899	CN069729			394
395	Ssc.23501.1.S1_s_at	-2.51	<.0001	10.9993	10	0	436				34 kDa protein [Source:IPI;Acc:IPI00413096]	.	11	67.247	0.00001	59.96	ensembl genome	ENSG00000187784	AF038599.1		gb:AF038599.1 /DB_XREF=gi:3133300 /TID=Ssc.23501.1 /CNT=1 /FEA=mRNA /TIER=ConsEnd /STK=0 /UG=Ssc.23501 /DEF=Sus scrofa porcine endogenous retrovirus Tsukuba-1 mRNA, complete sequence. /PROD=gag protein /REP_ORG=S. scrofa	395
396	Ssc.21490.1.S1_at	-1.3433	<.0001	10.9964	11	0	437		Q8N5I9	MGC40397		.	12	103.883	0	416.8	ensembl cDNA	ENSG00000151131	CO988870	TC224806	gb:CO988870 /DB_XREF=gi:51348144 /DB_XREF=UMC-pd3end3-007-h12 /TID=Ssc.21490.1 /CNT=7 /FEA=EST /TIER=ConsEnd /STK=1 /UG=Ssc.21490 /UG_TITLE=Transcribed locus, moderately similar to NP_689531.1 hypothetical protein MGC40397 (Homo sapiens) /REP_ORG=S. scrofa	396
397	Ssc.17326.2.A1_at	-1.2317	<.0001	10.9817	5	0	439		NP_115497		implantation-associated protein [Homo sapiens]. [Source:RefSeq;Acc:NM_032121]	.	.	76.888	0	1820.3	ensembl cDNA	ENSG00000102158	BF712979	TC201308	gb:BF712979 /DB_XREF=gi:12012454 /DB_XREF=MI-P-O2-ads-a-03-1-UM.s1 /CLONE=MI-P-O2-ads-a-03-1-UM /TID=Ssc.17326.2 /CNT=8 /FEA=EST /TIER=Stack /STK=6 /UG=Ssc.17326 /UG_TITLE=Transcribed locus /REP_ORG=S. scrofa	397
398	Ssc.11099.1.S1_at	-1.51	<.0001	10.9681	7	0	440	201217_x_at	RPL3		60S ribosomal protein L3 (HIV-1 TAR RNA binding protein B) (TARBP-B). [Source:Uniprot/SWISSPROT;Acc:P39023]	.	22	38.033	0	1473.4	ensembl cDNA	ENSG00000100316	CB476360	TC219000	gb:CB476360 /DB_XREF=gi:29282746 /DB_XREF=jns119_F11.f /TID=Ssc.11099.1 /CNT=395 /FEA=mRNA /TIER=Stack /STK=41 /LL=396768 /UG_GENE=LOC396768 /UG=Ssc.11099 /UG_TITLE=Ribosomal protein L3 /REP_ORG=S. scrofa	398
399	Ssc.21154.1.A1_at	-1.0739	<.0001	10.9607	11	0	441	209043_at	PAPSS1	PAPSS2	Bifunctional 3'-phosphoadenosine 5'-phosphosulfate synthethase 1 (PAPS synthethase 1) (PAPSS 1) (Sulfurylase kinase 1) (SK1) (SK 1) [Includes: Sulfate adenylyltransferase (EC 2.7.7.4) (Sulfate adenylate transferase) (SAT) (ATP-sulfurylase); Adenylyl-sulfate kinase (EC 2.7.1.25) (Adenylylsulfate 3'-phosphotransferase) (APS kinase) (Adenosine-5'-phosphosulfate 3'-phosphotransferase) (3'- phosphoade…	.	4	108.892	0	2817.4	ensembl cDNA	ENSG00000138801	CF795901	TC203746	gb:CF795901 /DB_XREF=gi:37800474 /DB_XREF=892104 /TID=Ssc.21154.1 /CNT=9 /FEA=EST /TIER=ConsEnd /STK=4 /UG=Ssc.21154 /UG_TITLE=Transcribed locus, highly similar to NP_005434.3 3-phosphoadenosine 5-phosphosulfate synthase 1 (Homo sapiens) /REP_ORG=S. scrofa	399
400	Ssc.24721.1.A1_at	1.2643	<.0001	10.9585	6	0	442	219932_at	SLC27A6	SLC27A6	solute carrier family 27 (fatty acid transporter), member 6; very long-chain acyl-CoA synthetase homolog 1 [Homo sapiens]. [Source:RefSeq;Acc:NM_014031]	.	5	128.329	0	692.3	ensembl cDNA	ENSG00000113396	CK463779	TC205721	gb:CK463779 /DB_XREF=gi:40835060 /DB_XREF=934708 /TID=Ssc.24721.1 /CNT=9 /FEA=EST /TIER=Stack /STK=7 /UG=Ssc.24721 /UG_TITLE=Transcribed locus, moderately similar to NP_054750.1 solute carrier family 27 (fatty acid transporter), member 6 (Homo sapiens) /REP_ORG=S. scrofa	400
401	Ssc.6345.1.S1_at	-1.2246	<.0001	10.9498	4	0	443	219038_at	ZCWCC2		Zinc finger CW-type coiled-coil domain protein 2. [Source:Uniprot/SWISSPROT;Acc:Q8TE76]	.	.	105.99	0	59.96	ensembl cDNA	ENSG00000133131	BQ601029	TC207910	gb:BQ601029 /DB_XREF=gi:21547755 /DB_XREF=MI-P-H1-afl-a-06-1-UM.s1 /CLONE=MI-P-H1-afl-a-06-1-UM /TID=Ssc.6345.1 /CNT=5 /FEA=EST /TIER=ConsEnd /STK=0 /UG=Ssc.6345 /UG_TITLE=Transcribed locus /REP_ORG=S. scrofa	401
402	Ssc.9715.1.A1_at	-1.0617	<.0001	10.9428	1	0	444	1553227_s_at	C21orf107		WD-repeat protein 9. [Source:Uniprot/SWISSPROT;Acc:Q9NSI6]	.	21	39.479	0	63.93	ensembl cDNA	ENSG00000185658	BI398656		715 /UG_TITLE=Transcribed locus /REP_ORG=S. scrofa	402
403	Ssc.30663.1.A1_at	-1.377	<.0001	10.9393	8	0	445		Q9UPW7			.	12	104.004	0	149.2	ensembl cDNA	ENSG00000136051	BM658986	TC226585	gb:BM658986 /DB_XREF=gi:18961331 /DB_XREF=HYG602653865.R1 /TID=Ssc.30663.1 /CNT=5 /FEA=EST /TIER=ConsEnd /STK=2 /UG=Ssc.30663 /UG_TITLE=Transcribed locus /REP_ORG=S. scrofa	403
404	Ssc.1078.2.A1_at	-1.682	<.0001	10.926	11	0	447		NP_003842		cellular repressor of E1A-stimulated genes [Homo sapiens]. [Source:RefSeq;Acc:NM_003851]	.	1	164.242	0	79.79	ensembl cDNA	ENSG00000143162	CF793440	TC223495	gb:CF793440 /DB_XREF=gi:37798001 /DB_XREF=888828 /TID=Ssc.1078.2 /CNT=2 /FEA=EST /TIER=ConsEnd /STK=0 /UG=Ssc.1078 /UG_TITLE=Transcribed locus /REP_ORG=S. scrofa	404
405	Ssc.2208.1.S1_at	-1.6025	<.0001	10.9177	1	0	448	221688_s_at	C15orf12	C15orf12	U3 small nucleolar ribonucleoprotein protein IMP3 homolog (BRMS2). [Source:Uniprot/SWISSPROT;Acc:Q9NV31]	.	15	73.718	0	704.2	ensembl cDNA	ENSG00000177971	BQ604750	TC221900	gb:BQ604750 /DB_XREF=gi:21551476 /DB_XREF=MI-P-CP1-nzc-m-24-0-UI.s1 /CLONE=MI-P-CP1-nzc-m-24-0-UI /TID=Ssc.2208.1 /CNT=18 /FEA=EST /TIER=ConsEnd /STK=0 /UG=Ssc.2208 /UG_TITLE=Transcribed locus, highly similar to NP_060755.1 chromosome 15 open reading frame 12 (Homo sapiens) /REP_ORG=S. scrofa	405
406	Ssc.18508.1.A1_at	1.7914	<.0001	10.8726	11	0	449	220996_s_at	C1orf14			.	1	179.601	0.015	46.09	ensembl genome	ENSG00000157060	BG609321	TC222647	gb:BG609321 /DB_XREF=gi:13659300 /DB_XREF=323133 /TID=Ssc.18508.1 /CNT=14 /FEA=EST /TIER=ConsEnd /STK=0 /UG=Ssc.18508 /UG_TITLE=Transcribed locus /REP_ORG=S. scrofa	406
407	Ssc.13548.1.S1_at	-1.3042	<.0001	10.8672	1	0	450		NP_057022		CGI-07 protein [Homo sapiens]. [Source:RefSeq;Acc:NM_015938]	.	3	162.422	0	77.8	ensembl cDNA	ENSG00000169251	BM190462	TC225535	gb:BM190462 /DB_XREF=gi:17526425 /DB_XREF=POSM0100012_C04F /TID=Ssc.13548.1 /CNT=7 /FEA=EST /TIER=ConsEnd /STK=0 /UG=Ssc.13548 /UG_TITLE=Transcribed locus /REP_ORG=S. scrofa	407
408	Ssc.23226.1.S1_at	-1.1505	<.0001	10.8559	7	0	452	202623_at	C14orf11	C14orf11		.	14	34.055	0	1037.3	ensembl cDNA	ENSG00000129518	CK452343	TC220839	gb:CK452343 /DB_XREF=gi:40799557 /DB_XREF=907956 /TID=Ssc.23226.1 /CNT=33 /FEA=EST /TIER=Stack /STK=10 /UG=Ssc.23226 /UG_TITLE=Transcribed locus, moderately similar to NP_079732.1 RIKEN cDNA 1810011O16 gene (Mus musculus) /REP_ORG=S. scrofa	408
409	Ssc.30972.1.S1_at	1.1468	<.0001	10.8272	2	0	454	220147_s_at	C12orf14			.	12	31.325	0	333.5	ensembl cDNA	ENSG00000139146	AW478144	TC228445	gb:AW478144 /DB_XREF=gi:7048250 /DB_XREF=18720 /TID=Ssc.30972.1 /CNT=4 /FEA=EST /TIER=ConsEnd /STK=0 /UG=Ssc.30972 /UG_TITLE=Transcribed locus /REP_ORG=S. scrofa	409
410	Ssc.25182.1.A1_at	-1.1046	<.0001	10.8262	11	0	455	215578_at	GPHN		Gephyrin. [Source:Uniprot/SWISSPROT;Acc:Q9NQX3]	.	14	66.044	0.00005	54.02	ensembl genome	ENSG00000171723	CK465762	TC227814	gb:CK465762 /DB_XREF=gi:40837039 /DB_XREF=936904 /TID=Ssc.25182.1 /CNT=4 /FEA=EST /TIER=ConsEnd /STK=2 /UG=Ssc.25182 /UG_TITLE=Transcribed locus /REP_ORG=S. scrofa	410
411	Ssc.13453.2.S1_at	1.254	<.0001	10.8212	7	0	456	219347_at	NUDT15	NUDT15	nudix (nucleoside diphosphate linked moiety X)-type motif 15; A730068G11Rik [Homo sapiens]. [Source:RefSeq;Acc:NM_018283]	.	13	47.51	0	486.2	ensembl cDNA	ENSG00000136159	CK460813	TC224412	gb:CK460813 /DB_XREF=gi:40832094 /DB_XREF=931127 /TID=Ssc.13453.2 /CNT=4 /FEA=EST /TIER=ConsEnd /STK=1 /UG=Ssc.13453 /UG_TITLE=Transcribed locus, highly similar to NP_060753.1 nudix (nucleoside diphosphate linked moiety X)-type motif 15 (Homo sapiens) /REP_ORG=S. scrofa	411
412	Ssc.26023.1.A1_at	1.2289	<.0001	10.8063	6	0	459		NP_114427	SPINL	spinster [Homo sapiens]. [Source:RefSeq;Acc:NM_032038]	.	16	28.894	0	1974.9	ensembl cDNA	ENSG00000169682	BX926496	TC201873	gb:BX926496 /DB_XREF=gi:41143344 /DB_XREF=BX926496 /CLONE=scan0023d.h.14 /TID=Ssc.26023.1 /CNT=3 /FEA=EST /TIER=ConsEnd /STK=2 /UG=Ssc.26023 /UG_TITLE=Transcribed locus, highly similar to NP_076201.1 RIKEN cDNA 2210013K02 gene (Mus musculus) /REP_ORG=S. scrofa	412
413	Ssc.8343.1.A1_at	-1.0871	<.0001	10.746	7	0	462		PTD4_HUMAN		Putative GTP-binding protein PTD004 (PRO2455). [Source:Uniprot/SWISSPROT;Acc:Q9NTK5]	.	2	174.763	0	504	ensembl cDNA	ENSG00000138430	CO951900	TC225254	gb:CO951900 /DB_XREF=gi:51328908 /DB_XREF=UMC-pd12fol-015-c06 /TID=Ssc.8343.1 /CNT=7 /FEA=EST /TIER=Stack /STK=6 /UG=Ssc.8343 /UG_TITLE=Transcribed locus, highly similar to NP_037473.2 hypothetical protein PTD004 (Homo sapiens) /REP_ORG=S. scrofa	413
414	Ssc.23519.1.S1_at	-1.8825	<.0001	10.7354	11	0	463	200827_at	PLOD	PLOD	Procollagen-lysine,2-oxoglutarate 5-dioxygenase 1 precursor (EC 1.14.11.4) (Lysyl hydroxylase 1) (LH1). [Source:Uniprot/SWISSPROT;Acc:Q02809]	.	1	11.929	0	2793.6	ensembl cDNA	ENSG00000083444	BX668928	TC221601	gb:BX668928 /DB_XREF=gi:37977958 /DB_XREF=BX668928 /CLONE=scac0030i.k.20 /TID=Ssc.23519.1 /CNT=15 /FEA=EST /TIER=ConsEnd /STK=1 /UG=Ssc.23519 /UG_TITLE=Transcribed locus, highly similar to NP_000293.2 procollagen-lysine, 2-oxoglutarate 5-dioxygenase (lysine hydroxylase, Ehlers-Danlos syndrome type VI) (Homo sapiens) /REP_ORG=S. scrofa	414
415	Ssc.1623.1.S1_at	-1.6652	<.0001	10.7225	7	0	464	200606_at	DSP		Desmoplakin (DP) (250/210 kDa paraneoplastic pemphigus antigen). [Source:Uniprot/SWISSPROT;Acc:P15924]	.	6	7.487	0	105.6	ensembl cDNA	ENSG00000096696	BQ597612	TC227222	gb:BQ597612 /DB_XREF=gi:21544338 /DB_XREF=MI-P-A2-afc-h-04-1-UM.s1 /CLONE=MI-P-A2-afc-h-04-1-UM /TID=Ssc.1623.1 /CNT=5 /FEA=EST /TIER=ConsEnd /STK=0 /UG=Ssc.1623 /UG_TITLE=Transcribed locus /REP_ORG=S. scrofa	415
416	Ssc.25175.1.S1_at	1.2309	<.0001	10.7059	2	0	466	1555704_at	CKLFSF3	CKLFSF3	Chemokine-like factor super family member 3. [Source:Uniprot/SWISSPROT;Acc:Q96MX0]	.	16	65.195	0	609.1	ensembl cDNA	ENSG00000140931	CB483090	TC202533	gb:CB483090 /DB_XREF=gi:29289476 /DB_XREF=jns03_B03.r /TID=Ssc.25175.1 /CNT=3 /FEA=EST /TIER=ConsEnd /STK=1 /UG=Ssc.25175 /UG_TITLE=Transcribed locus, moderately similar to NP_653202.1 chemokine-like factor super family 3 (Homo sapiens) /REP_ORG=S. scrofa	416
417	Ssc.4998.1.A1_at	-1.1799	<.0001	10.6874	3	0	467		NP_078916		ischemia/reperfusion inducible protein [Homo sapiens]. [Source:RefSeq;Acc:NM_024640]	.	1	37.938	0.00007	50.05	ensembl cDNA	ENSG00000196449	AW436030	TC206509	gb:AW436030 /DB_XREF=gi:6971336 /DB_XREF=75342 /TID=Ssc.4998.1 /CNT=6 /FEA=EST /TIER=ConsEnd /STK=0 /UG=Ssc.4998 /UG_TITLE=Transcribed locus /REP_ORG=S. scrofa	417
418	Ssc.23226.1.S1_at	-1.1331	<.0001	10.6734	8	0	468	202623_at	C14orf11	C14orf11		.	14	34.055	0	1037.3	ensembl cDNA	ENSG00000129518	CK452343	TC220839	gb:CK452343 /DB_XREF=gi:40799557 /DB_XREF=907956 /TID=Ssc.23226.1 /CNT=33 /FEA=EST /TIER=Stack /STK=10 /UG=Ssc.23226 /UG_TITLE=Transcribed locus, moderately similar to NP_079732.1 RIKEN cDNA 1810011O16 gene (Mus musculus) /REP_ORG=S. scrofa	418
419	Ssc.6356.1.S1_at	-1.8669	<.0001	10.6584	5	0	470	200790_at	ODC1	ODC1	Ornithine decarboxylase (EC 4.1.1.17) (ODC). [Source:Uniprot/SWISSPROT;Acc:P11926]	.	2	10.531	0	432.6	ensembl cDNA	ENSG00000115758	AY550057.1		gb:AY550057.1 /DB_XREF=gi:45269004 /TID=Ssc.6356.1 /CNT=40 /FEA=mRNA /TIER=Stack /STK=16 /LL=414408 /UG_GENE=ODC /UG=Ssc.6356 /UG_TITLE=Ornithine decarboxylase /DEF=Sus scrofa ornithine decarboxylase mRNA, partial cds. /REP_ORG=S. scrofa	419
420	Ssc.23154.2.S1_at	1.041	<.0001	10.6507	7	0	471	1557059_at	MKI67IP	MKI67IP	MKI67 (FHA domain) interacting nucleolar phosphoprotein; nucleolar phosphoprotein Nopp34; nucleolar protein interacting with the FHA domain of pKi-67 [Homo sapiens]. [Source:RefSeq;Acc:NM_032390]	.	2	122.201	0	331.5	ensembl cDNA	ENSG00000155438	BP436544	TC201814	gb:BP436544 /DB_XREF=gi:40426611 /DB_XREF=BP436544 /CLONE=LNG010046D08 /TID=Ssc.23154.2 /CNT=11 /FEA=EST /TIER=ConsEnd /STK=0 /UG=Ssc.23154 /UG_TITLE=Transcribed locus, moderately similar to NP_115766.2 MKI67 (FHA domain) interacting nucleolar phosphoprotein (Homo sapiens) /REP_ORG=S. scrofa	420
421	Ssc.15924.1.S1_at	-1.3303	<.0001	10.6367	9	0	472	205327_s_at	ACVR2	ACVR2	Activin receptor type II precursor (EC 2.7.1.37) (ACTR-II) (ACTRIIA). [Source:Uniprot/SWISSPROT;Acc:P27037]	.	2	148.436	0	878.7	ensembl cDNA	ENSG00000121989	AF303657.1		gb:AF303657.1 /DB_XREF=gi:11127912 /TID=Ssc.15924.1 /CNT=1 /FEA=mRNA /TIER=ConsEnd /STK=0 /LL=397282 /UG_GENE=ACVR2 /UG=Ssc.15924 /UG_TITLE=Activin receptor IIA /DEF=Sus scrofa activin receptor IIA mRNA, partial cds. /REP_ORG=S. scrofa	421
422	Ssc.29487.1.A1_at	-1.5839	<.0001	10.6153	6	0	473	204983_s_at	GPC4		Glypican-4 precursor (K-glypican) (UNQ474/PRO937). [Source:Uniprot/SWISSPROT;Acc:O75487]	.	.	132.161	0	56	ensembl cDNA	ENSG00000076716	CO956423		gb:CO956423 /DB_XREF=gi:51333486 /DB_XREF=UMC-pputal6-002-h04 /TID=Ssc.29487.1 /CNT=1 /FEA=EST /TIER=ConsEnd /STK=1 /UG=Ssc.29487 /UG_TITLE=Transcribed locus /REP_ORG=S. scrofa	422
423	Ssc.27308.1.S1_at	-1.0813	<.0001	10.615	1	0	474	212500_at	C10orf22			.	10	64.235	0	129.3	ensembl cDNA	ENSG00000181915	CN154158	TC206302	gb:CN154158 /DB_XREF=gi:46168588 /DB_XREF=941349 /TID=Ssc.27308.1 /CNT=7 /FEA=EST /TIER=ConsEnd /STK=3 /UG=Ssc.27308 /UG_TITLE=Transcribed locus /REP_ORG=S. scrofa	423
424	Ssc.4913.1.A1_at	-1.0599	<.0001	10.5944	7	0	477	205065_at	ENPP1	ENPP1	Ectonucleotide pyrophosphatase/phosphodiesterase 1 (E-NPP 1) (Phosphodiesterase I/nucleotide pyrophosphatase 1) (Plasma-cell membrane glycoprotein PC-1) [Includes: Alkaline phosphodiesterase I (EC 3.1.4.1); Nucleotide pyrophosphatase (EC 3.6.1.9) (NPPase)]. [Source:Uniprot/SWISSPROT;Acc:P22413]	.	6	132.171	0	345.4	ensembl cDNA	ENSG00000197594	AW430739	TC225202	gb:AW430739 /DB_XREF=gi:6962046 /DB_XREF=70651 /TID=Ssc.4913.1 /CNT=7 /FEA=EST /TIER=ConsEnd /STK=0 /UG=Ssc.4913 /UG_TITLE=Transcribed locus, moderately similar to NP_006199.1 ectonucleotide pyrophosphatasephosphodiesterase 1 (Homo sapiens) /REP_ORG=S. scrofa	424
425	Ssc.22227.1.A1_at	-1.1674	<.0001	10.564	1	0	480		A2BP_HUMAN		Ataxin 2-binding protein 1. [Source:Uniprot/SWISSPROT;Acc:Q9NWB1]	.	16	7.323	0.004	48.07	ensembl genome	ENSG00000078328	CF789079	TC213849	gb:CF789079 /DB_XREF=gi:37793640 /DB_XREF=866323 /TID=Ssc.22227.1 /CNT=1 /FEA=EST /TIER=ConsEnd /STK=1 /UG=Ssc.22227 /UG_TITLE=Transcribed locus /REP_ORG=S. scrofa	425
426	Ssc.20188.2.S1_at	-1.5627	<.0001	10.5467	11	0	481		Q8NAY9			.	1	43.525	0	54.02	ensembl cDNA	ENSG00000173935	BX676751		gb:BX676751 /DB_XREF=gi:38009644 /DB_XREF=BX676751 /CLONE=scac0043i.k.22 /TID=Ssc.20188.2 /CNT=1 /FEA=EST /TIER=ConsEnd /STK=1 /UG=Ssc.20188 /UG_TITLE=Transcribed locus, weakly similar to XP_342189.1 similar to Retrovirus-related POL polyprotein (Rattus norvegicus) /REP_ORG=S. scrofa	426
427	Ssc.21114.1.S1_at	-2.0763	<.0001	10.5172	3	0	483	201745_at	PTK9		Twinfilin 1 (A6 protein) (Protein tyrosine kinase 9). [Source:Uniprot/SWISSPROT;Acc:Q12792]	.	12	42.474	0	337.5	ensembl cDNA	ENSG00000151239	CN166418	TC203895	gb:CN166418 /DB_XREF=gi:46180848 /DB_XREF=997690 /TID=Ssc.21114.1 /CNT=7 /FEA=EST /TIER=ConsEnd /STK=1 /UG=Ssc.21114 /UG_TITLE=Transcribed locus /REP_ORG=S. scrofa	427
428	Ssc.18942.1.S1_at	-1.4932	<.0001	10.5086	7	0	485		Q6ZUF6			.	6	33.662	0.171	42.12	ensembl genome	ENSG00000197251	CK467546	TC208551	gb:CK467546 /DB_XREF=gi:40838823 /DB_XREF=938858 /TID=Ssc.18942.1 /CNT=5 /FEA=EST /TIER=ConsEnd /STK=2 /UG=Ssc.18942 /UG_TITLE=Transcribed locus /REP_ORG=S. scrofa	428
429	Ssc.15642.1.A1_at	1.0166	<.0001	10.5057	4	0	487	200867_at	ZNF313		Zinc finger protein 313. [Source:Uniprot/SWISSPROT;Acc:Q9Y508]	.	20	47.986	0	163	ensembl cDNA	ENSG00000124226	CO939849	TC199538	gb:CO939849 /DB_XREF=gi:51306608 /DB_XREF=UMC-pd45fet-001-c12 /TID=Ssc.15642.1 /CNT=10 /FEA=EST /TIER=Stack /STK=7 /UG=Ssc.15642 /UG_TITLE=Transcribed locus /REP_ORG=S. scrofa	429
430	Ssc.8674.1.A1_at	1.5823	<.0001	10.5013	10	0	488	208151_x_at	DDX17		Probable RNA-dependent helicase p72 (DEAD-box protein p72) (DEAD-box protein 17). [Source:Uniprot/SWISSPROT;Acc:Q92841]	.	22	37.204	0	135.3	ensembl cDNA	ENSG00000100201	CO991338	TC219090	gb:CO991338 /DB_XREF=gi:51350612 /DB_XREF=UMC-pd3ov3-015-e10 /TID=Ssc.8674.1 /CNT=14 /FEA=EST /TIER=Stack /STK=6 /UG=Ssc.8674 /UG_TITLE=Transcribed locus /REP_ORG=S. scrofa	430
431	Ssc.20716.1.S1_at	-2.1083	<.0001	10.4996	8	0	489	217807_s_at	GLTSCR2	GLTSCR2	Glioma tumor suppressor candidate region gene 2 protein (p60). [Source:Uniprot/SWISSPROT;Acc:Q9NZM5]	.	19	52.941	0	977.8	ensembl cDNA	ENSG00000105373	CK466050	TC219025	gb:CK466050 /DB_XREF=gi:40837327 /DB_XREF=937219 /TID=Ssc.20716.1 /CNT=97 /FEA=EST /TIER=Stack /STK=11 /UG=Ssc.20716 /UG_TITLE=Transcribed locus, moderately similar to NP_056525.1 glioma tumor suppressor candidate region gene 2 (Homo sapiens) /REP_ORG=S. scrofa	431
432	Ssc.18515.1.A1_at	-1.1061	<.0001	10.4866	7	0	492	218344_s_at	RCOR3		REST corepressor 3 [Homo sapiens]. [Source:RefSeq;Acc:NM_018254]	.	1	207.821	0	406.9	ensembl cDNA	ENSG00000117625	CN162662	TC224936	gb:CN162662 /DB_XREF=gi:46177092 /DB_XREF=952068 /TID=Ssc.18515.1 /CNT=8 /FEA=EST /TIER=ConsEnd /STK=4 /UG=Ssc.18515 /UG_TITLE=Transcribed locus /REP_ORG=S. scrofa	432
433	Ssc.21290.2.A1_at	-1.3071	<.0001	10.4568	11	0	494		Q6PI50			.	3	151.609	0	688.4	ensembl cDNA	ENSG00000196428	CF792236	TC208144	gb:CF792236 /DB_XREF=gi:37796797 /DB_XREF=885134 /TID=Ssc.21290.2 /CNT=1 /FEA=EST /TIER=ConsEnd /STK=1 /UG=Ssc.21290 /UG_TITLE=Transcribed locus /REP_ORG=S. scrofa	433
434	Ssc.1442.1.S1_at	-1.5476	<.0001	10.4291	8	0	495	215718_s_at	PHF3	PHF3	PHD finger protein 3. [Source:Uniprot/SWISSPROT;Acc:Q92576]	.	6	64.404	0	1053.1	ensembl cDNA	ENSG00000118482	BF712070	TC223904	gb:BF712070 /DB_XREF=gi:12011545 /DB_XREF=MI-P-E6-acg-h-10-1-UM.s1 /CLONE=MI-P-E6-acg-h-10-1-UM /TID=Ssc.1442.1 /CNT=9 /FEA=EST /TIER=ConsEnd /STK=0 /UG=Ssc.1442 /UG_TITLE=Transcribed locus, highly similar to NP_055968.1 PHD finger protein 3 (Homo sapiens) /REP_ORG=S. scrofa	434
435	Ssc.12005.1.A1_at	1.3149	<.0001	10.3776	11	0	500	214762_at	ATP6V1G2		Vacuolar ATP synthase subunit G 2 (EC 3.6.3.14) (V-ATPase G subunit 2) (Vacuolar proton pump G subunit 2) (V-ATPase 13 kDa subunit 2). [Source:Uniprot/SWISSPROT;Acc:O95670]	.	6	31.606	0.022	44.1	ensembl genome	ENSG00000198563	AJ662235	TC200645	gb:AJ662235 /DB_XREF=gi:49346358 /DB_XREF=AJ662235 /CLONE=C0000940_G08 /TID=Ssc.12005.1 /CNT=2 /FEA=EST /TIER=ConsEnd /STK=0 /UG=Ssc.12005 /UG_TITLE=Transcribed locus /REP_ORG=S. scrofa	435
436	Ssc.20621.1.S1_at	-1.2257	<.0001	10.3628	7	0	502		Q96A55	MGC10485		.	11	133.6	0	56	ensembl cDNA	ENSG00000151502	AW486217	TC221277	gb:AW486217 /DB_XREF=gi:7056323 /DB_XREF=71490 /TID=Ssc.20621.1 /CNT=24 /FEA=EST /TIER=ConsEnd /STK=0 /UG=Ssc.20621 /UG_TITLE=Transcribed locus /REP_ORG=S. scrofa	436
437	Ssc.1948.1.S1_at	-1.1458	<.0001	10.3319	7	0	504		RECS_HUMAN	PP1201	RECS1 protein homolog (PP1201). [Source:Uniprot/SWISSPROT;Acc:Q969X1]	.	2	218.964	0	916.3	ensembl cDNA	ENSG00000135926	CF366285	TC220516	gb:CF366285 /DB_XREF=gi:34169722 /DB_XREF=836987 /TID=Ssc.1948.1 /CNT=32 /FEA=EST /TIER=Stack /STK=8 /UG=Ssc.1948 /UG_TITLE=Transcribed locus, moderately similar to XP_237311.2 similar to RECS1 (Rattus norvegicus) /REP_ORG=S. scrofa	437
438	Ssc.2048.1.S1_at	-1.0652	<.0001	10.3281	8	0	505	201821_s_at	TIMM17A	TIMM17A	Mitochondrial import inner membrane translocase subunit Tim17 A (Inner membrane preprotein translocase Tim17a). [Source:Uniprot/SWISSPROT;Acc:Q99595]	.	1	198.656	0	615	ensembl cDNA	ENSG00000134375	BI186194	TC204300	gb:BI186194 /DB_XREF=gi:14660603 /DB_XREF=UNL-P-FN-aq-a-04-0-UNL.s2 /CLONE=UNL-P-FN-aq-a-04-0-UNL /TID=Ssc.2048.1 /CNT=12 /FEA=EST /TIER=ConsEnd /STK=2 /UG=Ssc.2048 /UG_TITLE=Transcribed locus, highly similar to NP_006326.1 translocase of inner mitochondrial membrane 17 homolog A (yeast) (Homo sapiens) /REP_ORG=S. scrofa	438
439	Ssc.29424.1.A1_at	1.1738	<.0001	10.3062	1	0	508	214989_x_at	PLEKHA5		Pleckstrin homology domain-containing protein family A member 5 (Phosphoinositol 3-phosphate-binding protein-2) (PEPP-2). [Source:Uniprot/SWISSPROT;Acc:Q9HAU0]	.	12	19.174	0	462.4	ensembl cDNA	ENSG00000052126	CO955169		gb:CO955169 /DB_XREF=gi:51332232 /DB_XREF=UMC-pnatal4-019-d05 /TID=Ssc.29424.1 /CNT=1 /FEA=EST /TIER=ConsEnd /STK=1 /UG=Ssc.29424 /UG_TITLE=Transcribed locus /REP_ORG=S. scrofa	439
440	Ssc.28311.1.S1_at	-1.2268	<.0001	10.2928	1	0	510	1558489_at	RCL1		RNA 3'-terminal phosphate cyclase-like protein (HSPC338). [Source:Uniprot/SWISSPROT;Acc:Q9Y2P8]	.	9	4.783	0	1578.4	ensembl cDNA	ENSG00000120158	CN154790	TC222939	gb:CN154790 /DB_XREF=gi:46169220 /DB_XREF=942030 /TID=Ssc.28311.1 /CNT=11 /FEA=EST /TIER=ConsEnd /STK=1 /UG=Ssc.28311 /UG_TITLE=Transcribed locus, highly similar to NP_005763.2 RNA terminal phosphate cyclase-like 1 (Homo sapiens) /REP_ORG=S. scrofa	440
441	Ssc.20849.1.A1_at	-1.2923	<.0001	10.264	9	0	511		Q86U89	PHF20	PHD finger protein 20-like 1 (PHF20L1), transcript variant 1, mRNA [Source:RefSeq_dna;Acc:NM_016018]	.	8	133.914	0	535.7	ensembl cDNA	ENSG00000197967	BP150107	TC203979	c.20849.1 /CNT=13 /FEA=EST /TIER=ConsEnd /STK=0 /UG=Ssc.20849 /UG_TITLE=Transcribed locus, moderately similar to NP_848833.1 Mus musculus E130113K22Rik gene /REP_ORG=S. scrofa	441
442	Ssc.2434.1.A1_at	-1.4263	<.0001	10.2616	2	0	512	213763_at	HIPK2		Homeodomain-interacting protein kinase 2 (EC 2.7.1.-). [Source:Uniprot/SWISSPROT;Acc:Q9H2X6]	.	7	138.715	0.001	50.05	ensembl genome	ENSG00000064393	BQ597566	TC224932	gb:BQ597566 /DB_XREF=gi:21544292 /DB_XREF=MI-P-A2-afc-a-12-1-UM.s1 /CLONE=MI-P-A2-afc-a-12-1-UM /TID=Ssc.2434.1 /CNT=3 /FEA=EST /TIER=ConsEnd /STK=1 /UG=Ssc.2434 /UG_TITLE=Transcribed locus /REP_ORG=S. scrofa	442
443	Ssc.7260.1.S1_at	-1.3072	<.0001	10.2249	11	0	516	1555785_a_at	XRN1		5'-3' exoribonuclease 1; strand-exchange protein 1 [Homo sapiens]. [Source:RefSeq;Acc:NM_019001]	.	3	143.508	0.002	48.07	ensembl genome	ENSG00000114127	BQ598384		gb:BQ598384 /DB_XREF=gi:21545110 /DB_XREF=MI-P-E3-agt-h-02-1-UM.s1 /CLONE=MI-P-E3-agt-h-02-1-UM /TID=Ssc.7260.1 /CNT=2 /FEA=EST /TIER=ConsEnd /STK=1 /UG=Ssc.7260 /UG_TITLE=Transcribed locus /REP_ORG=S. scrofa	443
444	Ssc.18553.1.S1_at	1.3794	<.0001	10.2123	3	0	517	208729_x_at	HLA-B	HLA-F		.	6	31.43	0	513.9	ensembl cDNA	ENSG00000198638	AB105383.1		gb:AB105383.1 /DB_XREF=gi:33468747 /TID=Ssc.18553.1 /CNT=1 /FEA=mRNA /TIER=ConsEnd /STK=0 /UG=Ssc.18553 /UG_TITLE=SLA-2 mRNA for MHC class I antigen, partial cds, allele:SLA-2*03 /DEF=Sus scrofa SLA-2 mRNA for MHC class I antigen, partial cds, allele:SLA-2*03. /REP_ORG=S. scrofa	444
445	Ssc.19192.2.A1_at	-1.1185	<.0001	10.1949	2	0	518		Q96KR6	C20orf108		.	20	54.367	0	434.6	ensembl cDNA	ENSG00000124098	CF362897	TC225693	gb:CF362897 /DB_XREF=gi:34163009 /DB_XREF=830699 /TID=Ssc.19192.2 /CNT=1 /FEA=EST /TIER=ConsEnd /STK=1 /UG=Ssc.19192 /UG_TITLE=Transcribed locus, moderately similar to NP_543011.1 chromosome 20 open reading frame 108 (Homo sapiens) /REP_ORG=S. scrofa	445
446	Ssc.26832.1.S1_at	-1.1749	<.0001	10.1887	9	0	519	226215_s_at	FBXL10		F-box/LRR-repeat protein 10 (F-box and leucine-rich repeat protein 10) (F-box protein FBL10) (JEMMA protein) (Protein containing CXXC domain 2). [Source:Uniprot/SWISSPROT;Acc:Q8NHM5]	.	12	120.331	0	506	ensembl genome	ENSG00000089094	BE231612	TC207481	gb:BE231612 /DB_XREF=gi:9016330 /DB_XREF=136402 /TID=Ssc.26832.1 /CNT=5 /FEA=EST /TIER=ConsEnd /STK=0 /UG=Ssc.26832 /UG_TITLE=Transcribed locus /REP_ORG=S. scrofa	446
447	Ssc.2315.1.A1_at	-1.771	<.0001	10.1796	11	0	521		Q8N3R3			.	3	44.355	0	109.5	ensembl cDNA	ENSG00000179152	CK467620	TC225610	gb:CK467620 /DB_XREF=gi:40838897 /DB_XREF=938935 /TID=Ssc.2315.1 /CNT=5 /FEA=EST /TIER=ConsEnd /STK=1 /UG=Ssc.2315 /UG_TITLE=Transcribed locus /REP_ORG=S. scrofa	447
448	Ssc.2042.1.S1_at	-1.9419	<.0001	10.1739	3	0	522		NP_079516		B7 homolog 3 [Homo sapiens]. [Source:RefSeq;Acc:NM_025240]	.	15	71.764	0	99.61	ensembl cDNA	ENSG00000103855	CF180086	TC222711	gb:CF180086 /DB_XREF=gi:33291862 /DB_XREF=815146 /TID=Ssc.2042.1 /CNT=15 /FEA=EST /TIER=Stack /STK=6 /UG=Ssc.2042 /UG_TITLE=Transcribed locus /REP_ORG=S. scrofa	448
449	Ssc.27200.1.A1_at	1.0039	<.0001	10.1717	10	0	523	227640_s_at	RP9	RP9	Retinitis pigmentosa 9 protein (Pim-1 associated protein) (PAP-1). [Source:Uniprot/SWISSPROT;Acc:Q8TA86]	.	7	32.908	0	587.3	ensembl cDNA	ENSG00000164610	CK450666		gb:CK450666 /DB_XREF=gi:40797880 /DB_XREF=903757 /TID=Ssc.27200.1 /CNT=5 /FEA=EST /TIER=ConsEnd /STK=3 /UG=Ssc.27200 /UG_TITLE=Transcribed locus, moderately similar to XP_166563.3 retinitis pigmentosa 9 (autosomal dominant) (Homo sapiens) /REP_ORG=S. scrofa	449
450	Ssc.30882.2.S1_at	-1.272	<.0001	10.1576	11	0	526		Q96MG1			.	1	219.274	0	61.95	ensembl genome	ENSG00000162819	CF795525	TC223887	gb:CF795525 /DB_XREF=gi:37800098 /DB_XREF=891684 /TID=Ssc.30882.2 /CNT=4 /FEA=EST /TIER=ConsEnd /STK=1 /UG=Ssc.30882 /UG_TITLE=Transcribed locus /REP_ORG=S. scrofa	450
451	Ssc.11114.1.A1_at	-1.0188	<.0001	10.1537	4	0	528	201528_at	RPA1	RPA1	Replication protein A 70 kDa DNA-binding subunit (RP-A) (RF-A) (Replication factor-A protein 1) (Single-stranded DNA-binding protein). [Source:Uniprot/SWISSPROT;Acc:P27694]	.	17	1.68	0	484.2	ensembl cDNA	ENSG00000132383	BI183352	TC203172	gb:BI183352 /DB_XREF=gi:14657761 /DB_XREF=UNL-P-FN-bz-g-01-0-UNL.s1 /CLONE=UNL-P-FN-bz-g-01-0-UNL /TID=Ssc.11114.1 /CNT=14 /FEA=EST /TIER=Stack /STK=9 /UG=Ssc.11114 /UG_TITLE=Transcribed locus, highly similar to NP_002936.1 replication protein A1, 70kDa (Homo sapiens) /REP_ORG=S. scrofa	451
452	Ssc.867.1.A1_at	-1.3526	<.0001	10.1462	5	0	529	200096_s_at	ATP6V0E	ATP6V0E	Vacuolar ATP synthase subunit H (EC 3.6.3.14) (V-ATPase H subunit) (Vacuolar proton pump H subunit) (V-ATPase M9.2 subunit) (V-ATPase 9.2 kDa membrane accessory protein). [Source:Uniprot/SWISSPROT;Acc:O15342]	.	5	172.343	0	450.5	ensembl cDNA	ENSG00000113732	CB472326	TC220679	gb:CB472326 /DB_XREF=gi:29278712 /DB_XREF=sn53_E06.f /TID=Ssc.867.1 /CNT=16 /FEA=EST /TIER=Stack /STK=6 /UG=Ssc.867 /UG_TITLE=Transcribed locus, highly similar to NP_003936.1 ATPase, H+ transporting, lysosomal 9kDa, V0 subunit e (Homo sapiens) /REP_ORG=S. scrofa	452
453	Ssc.6754.1.A1_at	-2.9158	<.0001	10.1364	11	0	531	207040_s_at	ST13		Hsc70-interacting protein (Hip) (Putative tumor suppressor ST13) (Progesterone receptor-associated p48 protein). [Source:Uniprot/SWISSPROT;Acc:P50502]	.	22	39.545	0	109.5	ensembl cDNA	ENSG00000100380	CN156958	TC203527	gb:CN156958 /DB_XREF=gi:46171388 /DB_XREF=944399 /TID=Ssc.6754.1 /CNT=14 /FEA=EST /TIER=Stack /STK=8 /UG=Ssc.6754 /UG_TITLE=Transcribed locus /REP_ORG=S. scrofa	453
454	Ssc.21734.1.S1_at	-1.4631	<.0001	10.122	11	0	533		Q86V52	MGC39606		.	.	134.281	0	129.3	ensembl cDNA	ENSG00000178947	CN153434	TC220994	gb:CN153434 /DB_XREF=gi:46167864 /DB_XREF=940547 /TID=Ssc.21734.1 /CNT=16 /FEA=EST /TIER=ConsEnd /STK=0 /UG=Ssc.21734 /UG_TITLE=Transcribed locus, moderately similar to XP_355822.1 RIKEN cDNA 2700089E24 gene (Mus musculus) /REP_ORG=S. scrofa	454
455	Ssc.11469.1.A1_at	-1.2813	<.0001	10.0903	8	0	537	223697_x_at	C9orf64	C9orf64		.	9	83.783	0	827.1	ensembl cDNA	ENSG00000165118	CO940240	TC228224	gb:CO940240 /DB_XREF=gi:51306999 /DB_XREF=UMC-pd45fet-010-h01 /TID=Ssc.11469.1 /CNT=2 /FEA=EST /TIER=ConsEnd /STK=1 /UG=Ssc.11469 /UG_TITLE=Transcribed locus, moderately similar to XP_354755.1 RIKEN cDNA 2210016F16 gene (Mus musculus) /REP_ORG=S. scrofa	455
456	Ssc.25211.1.S1_at	1.2783	<.0001	10.0862	8	0	538	208416_s_at	SPTB	SPTB	Spectrin beta chain, erythrocyte (Beta-I spectrin). [Source:Uniprot/SWISSPROT;Acc:P11277]	.	14	64.285	0	579.3	ensembl cDNA	ENSG00000070182	BE232930	TC226285	gb:BE232930 /DB_XREF=gi:9017648 /DB_XREF=138306 /TID=Ssc.25211.1 /CNT=5 /FEA=EST /TIER=ConsEnd /STK=0 /UG=Ssc.25211 /UG_TITLE=Transcribed locus, moderately similar to NP_038703.1 spectrin beta 1 (Mus musculus) /REP_ORG=S. scrofa	456
457	Ssc.19135.1.A1_at	-1.2601	<.0001	10.0852	7	0	539		O75152	KIAA0663		.	1	200.496	0	848.9	ensembl cDNA	ENSG00000058673	BM659349	TC202960	gb:BM659349 /DB_XREF=gi:18961968 /DB_XREF=RMX602767869.R1 /TID=Ssc.19135.1 /CNT=13 /FEA=EST /TIER=ConsEnd /STK=0 /UG=Ssc.19135 /UG_TITLE=Transcribed locus, moderately similar to XP_371343.1 similar to KIAA0663 gene product (Homo sapiens) /REP_ORG=S. scrofa	457
458	Ssc.20219.1.S1_at	-1.2235	<.0001	10.072	8	0	540		Q9NZJ2		ODZ3 (Fragment). [Source:Uniprot/SPTREMBL;Acc:Q9NZJ2]	.	4	183.62	0.091	44.1	ensembl genome	ENSG00000182933	CA780958	TC224432	gb:CA780958 /DB_XREF=gi:26018976 /DB_XREF=mpl384-7_x15_F13 /CLONE=pSPORT1 /TID=Ssc.20219.1 /CNT=8 /FEA=EST /TIER=ConsEnd /STK=0 /UG=Ssc.20219 /UG_TITLE=Transcribed locus /REP_ORG=S. scrofa	458
459	Ssc.21539.2.A1_at	-1.509	<.0001	10.0575	8	0	541	1568949_at	PITPNC1		phosphatidylinositol transfer protein, cytoplasmic 1 isoform b; retinal degeneration B beta 1 (Drosophila) [Homo sapiens]. [Source:RefSeq;Acc:NM_181671]	.	17	62.804	0.156	42.12	ensembl genome	ENSG00000154217	CF790585	TC211558	gb:CF790585 /DB_XREF=gi:37795146 /DB_XREF=875736 /TID=Ssc.21539.2 /CNT=1 /FEA=EST /TIER=ConsEnd /STK=1 /UG=Ssc.21539 /UG_TITLE=Transcribed locus /REP_ORG=S. scrofa	459
460	Ssc.9835.1.A1_at	-1.6743	<.0001	10.051	5	0	542		Q8NHE2		SF21 protein. [Source:Uniprot/SPTREMBL;Acc:Q8NHE2]	.	12	61.147	0.066	44.1	ensembl genome	ENSG00000061987	BI399057	TC227321	gb:BI399057 /DB_XREF=gi:15178118 /DB_XREF=MI-P-AY1-nrn-g-01-0-UI.s1 /CLONE=MI-P-AY1-nrn-g-01-0-UI /TID=Ssc.9835.1 /CNT=3 /FEA=EST /TIER=ConsEnd /STK=1 /UG=Ssc.9835 /UG_TITLE=Transcribed locus /REP_ORG=S. scrofa	460
461	Ssc.12345.1.A1_at	-1.5293	<.0001	10.0388	4	0	543	204299_at	FUSIP1	FUSIP1	FUS interacting serine-arginine rich protein 1 (TLS-associated protein with Ser-Arg repeats) (TLS-associated protein with SR repeats) (TASR) (TLS-associated serine-arginine protein) (TLS-associated SR protein) (40 kDa SR-repressor protein) (SRrp40) (Splicing factor SRp38). [Source:Uniprot/SWISSPROT;Acc:O75494]	.	1	24.037	0	103.6	ensembl cDNA	ENSG00000188529	BI401859		gb:BI401859 /DB_XREF=gi:15180920 /DB_XREF=MI-P-CP0-nvs-e-12-0-UI.s1 /CLONE=MI-P-CP0-nvs-e-12-0-UI /TID=Ssc.12345.1 /CNT=1 /FEA=EST /TIER=ConsEnd /STK=1 /UG=Ssc.12345 /UG_TITLE=Transcribed locus, weakly similar to NP_006616.1 FUS interacting protein (serine-arginine rich) 1 (Homo sapiens) /REP_ORG=S. scrofa	461
462	Ssc.29550.1.A1_at	1.0504	<.0001	10.0368	3	0	544		Q9UHS9			.	15	33.058	0	153.1	ensembl cDNA	ENSG00000197817	CO940441		gb:CO940441 /DB_XREF=gi:51307204 /DB_XREF=UMC-peov1-002-h04 /TID=Ssc.29550.1 /CNT=1 /FEA=EST /TIER=ConsEnd /STK=1 /UG=Ssc.29550 /UG_TITLE=Transcribed locus /REP_ORG=S. scrofa	462
463	Ssc.23519.2.S1_at	-1.1375	<.0001	10.0037	7	0	545	200827_at	PLOD	PLOD	Procollagen-lysine,2-oxoglutarate 5-dioxygenase 1 precursor (EC 1.14.11.4) (Lysyl hydroxylase 1) (LH1). [Source:Uniprot/SWISSPROT;Acc:Q02809]	.	1	11.929	0	2793.6	ensembl cDNA	ENSG00000083444	CK465546	TC221601	gb:CK465546 /DB_XREF=gi:40836823 /DB_XREF=936666 /TID=Ssc.23519.2 /CNT=5 /FEA=EST /TIER=ConsEnd /STK=1 /UG=Ssc.23519 /UG_TITLE=Transcribed locus, highly similar to NP_000293.2 procollagen-lysine, 2-oxoglutarate 5-dioxygenase (lysine hydroxylase, Ehlers-Danlos syndrome type VI) (Homo sapiens) /REP_ORG=S. scrofa	463
464	Ssc.1860.1.S1_at	-1.0392	<.0001	9.9958	1	0	546	201999_s_at	TCTEL1	TCTEL1	Cytoplasmic dynein light chain (T-complex testis-specific protein 1 homolog) (Protein CW-1). [Source:Uniprot/SWISSPROT;Acc:Q15763]	.	6	159.028	0	414.8	ensembl cDNA	ENSG00000146425	BX914811	TC220969	gb:BX914811 /DB_XREF=gi:41131590 /DB_XREF=BX914811 /CLONE=scan0028d.n.02 /TID=Ssc.1860.1 /CNT=29 /FEA=EST /TIER=Stack /STK=10 /UG=Ssc.1860 /UG_TITLE=Transcribed locus, highly similar to NP_006510.1 t-complex-associated-testis-expressed 1-like 1 (Homo sapiens) /REP_ORG=S. scrofa	464
465	Ssc.5685.1.S1_at	-1.3354	<.0001	9.9866	11	0	547	219868_s_at	ANKFY1		Ankyrin repeats- and FYVE domain-containing protein 1 (Ankyrin repeats hooked to a zinc finger motif). [Source:Uniprot/SWISSPROT;Acc:Q9P2R3]	.	17	4.014	0	220.5	ensembl cDNA	ENSG00000185722	BX924904	TC207070	gb:BX924904 /DB_XREF=gi:41141752 /DB_XREF=BX924904 /CLONE=scan0025d.d.19 /TID=Ssc.5685.1 /CNT=4 /FEA=EST /TIER=ConsEnd /STK=1 /UG=Ssc.5685 /UG_TITLE=Transcribed locus /REP_ORG=S. scrofa	465
466	Ssc.2903.1.S1_at	-1.0051	<.0001	9.9823	10	0	548	201715_s_at	ACIN1		Apoptotic chromatin condensation inducer in the nucleus (Acinus). [Source:Uniprot/SWISSPROT;Acc:Q9UKV3]	.	14	22.598	0	361.3	ensembl cDNA	ENSG00000100813	BE031242	TC222549	gb:BE031242 /DB_XREF=gi:8326251 /DB_XREF=129740 /TID=Ssc.2903.1 /CNT=15 /FEA=EST /TIER=Stack /STK=6 /UG=Ssc.2903 /UG_TITLE=Transcribed locus /REP_ORG=S. scrofa	466
467	Ssc.20974.1.A2_at	-1.5332	<.0001	9.9696	7	0	549	203676_at	GNS	GNS	N-acetylglucosamine-6-sulfatase precursor (EC 3.1.6.14) (G6S) (Glucosamine-6-sulfatase). [Source:Uniprot/SWISSPROT;Acc:P15586]	.	12	63.393	0	194.8	ensembl cDNA	ENSG00000135677	CB475108	TC201326	gb:CB475108 /DB_XREF=gi:29281494 /DB_XREF=jns103_B07.f /TID=Ssc.20974.1 /CNT=36 /FEA=EST /TIER=Stack /STK=10 /UG=Ssc.20974 /UG_TITLE=Transcribed locus, highly similar to NP_002067.1 glucosamine (N-acetyl)-6-sulfatase (Sanfilippo disease IIID) (Homo sapiens) /REP_ORG=S. scrofa	467
468	Ssc.12603.1.A1_at	1.4623	<.0001	9.9456	3	0	551	227276_at	PLXDC2		plexin domain containing 2 precursor; 1200007L24Rik; tumor endothelial marker 7-related [Homo sapiens]. [Source:RefSeq;Acc:NM_032812]	.	10	20.145	0	119.4	ensembl cDNA	ENSG00000120594	BI402966	TC213172	gb:BI402966 /DB_XREF=gi:15182027 /DB_XREF=MI-P-CP1-nwf-c-03-0-UI.s1 /CLONE=MI-P-CP1-nwf-c-03-0-UI /TID=Ssc.12603.1 /CNT=2 /FEA=EST /TIER=ConsEnd /STK=0 /UG=Ssc.12603 /UG_TITLE=Transcribed locus /REP_ORG=S. scrofa	468
469	Ssc.15238.1.S1_at	-1.0317	<.0001	9.9414	2	0	553		NP_060962		T-LAK cell-originated protein kinase; spermatogenesis-related protein kinase; PDZ-binding kinase; PBK; MAPKK-like protein kinase; serine/threonine protein kinase [Homo sapiens]. [Source:RefSeq;Acc:NM_018492]	.	8	27.723	0.00001	52.03	ensembl cDNA	ENSG00000168078	AW657442	TC226094	gb:AW657442 /DB_XREF=gi:7423268 /DB_XREF=110655 /TID=Ssc.15238.1 /CNT=6 /FEA=EST /TIER=ConsEnd /STK=0 /UG=Ssc.15238 /UG_TITLE=Transcribed locus /REP_ORG=S. scrofa	469
470	Ssc.21714.1.S1_at	1.0723	<.0001	9.9324	2	0	556		Q96A72		mago-nashi homolog [Source:RefSeq_peptide;Acc:NP_060518]	.	12	10.648	0	81.77	ensembl cDNA	ENSG00000111196	BG835260	TC230291	gb:BG835260 /DB_XREF=gi:14201234 /DB_XREF=354342 /TID=Ssc.21714.1 /CNT=3 /FEA=EST /TIER=ConsEnd /STK=0 /UG=Ssc.21714 /UG_TITLE=Transcribed locus /REP_ORG=S. scrofa	470
471	Ssc.30677.1.A1_at	1.0012	<.0001	9.923	3	0	557		Q86T25			.	4	184.956	0	127.4	ensembl cDNA	ENSG00000168538	CO950509	TC210931	gb:CO950509 /DB_XREF=gi:51327487 /DB_XREF=UMC-pd12cl-013-a10 /TID=Ssc.30677.1 /CNT=3 /FEA=EST /TIER=ConsEnd /STK=2 /UG=Ssc.30677 /UG_TITLE=Transcribed locus /REP_ORG=S. scrofa	471
472	Ssc.13529.1.A1_at	-1.0574	<.0001	9.921	4	0	558	207781_s_at	ZNF6		Zinc finger protein 6. [Source:Uniprot/SWISSPROT;Acc:Q9Y462]	.	.	84.305	0	791.5	ensembl cDNA	ENSG00000147180	BQ602610	TC209620	gb:BQ602610 /DB_XREF=gi:21549336 /DB_XREF=MI-P-NA-aeo-b-10-1-UM.s1 /CLONE=MI-P-NA-aeo-b-10-1-UM /TID=Ssc.13529.1 /CNT=3 /FEA=EST /TIER=ConsEnd /STK=0 /UG=Ssc.13529 /UG_TITLE=Transcribed locus /REP_ORG=S. scrofa	472
473	Ssc.9037.1.A1_at	1.1129	<.0001	9.8783	5	0	560		NP_057709		BM-011 protein [Homo sapiens]. [Source:RefSeq;Acc:NM_016625]	.	3	159.311	0.047	44.1	ensembl genome	ENSG00000174891	BF709190	TC234916	gb:BF709190 /DB_XREF=gi:12008625 /DB_XREF=MI-P-AY0-naj-b-04-0-UI.s1 /CLONE=MI-P-AY0-naj-b-04-0-UI /TID=Ssc.9037.1 /CNT=2 /FEA=EST /TIER=ConsEnd /STK=0 /UG=Ssc.9037 /UG_TITLE=Transcribed locus /REP_ORG=S. scrofa	473
474	Ssc.26344.1.S1_at	-1.1292	<.0001	9.8657	11	0	561	214078_at	PAK3	PAK3	Serine/threonine-protein kinase PAK 3 (EC 2.7.1.37) (p21-activated kinase 3) (PAK-3) (Beta-PAK) (Oligophrenin-3). [Source:Uniprot/SWISSPROT;Acc:O75914]	.	.	110.055	0	1271.2	ensembl cDNA	ENSG00000077264	CN155060	TC206446	gb:CN155060 /DB_XREF=gi:46169490 /DB_XREF=942329 /TID=Ssc.26344.1 /CNT=6 /FEA=EST /TIER=ConsEnd /STK=2 /UG=Ssc.26344 /UG_TITLE=Transcribed locus, highly similar to NP_002569.1 p21 (CDKN1A)-activated kinase 3 (Homo sapiens) /REP_ORG=S. scrofa	474
475	Ssc.1863.1.S1_at	-1.0071	<.0001	9.8489	7	0	563	221808_at	RAB9A	RAB9A		.	.	13.487	0	845	ensembl cDNA	ENSG00000123595	BM190009	TC222680	gb:BM190009 /DB_XREF=gi:17525972 /DB_XREF=POSM0100003_D02 /TID=Ssc.1863.1 /CNT=13 /FEA=EST /TIER=ConsEnd /STK=4 /UG=Ssc.1863 /UG_TITLE=Transcribed locus, highly similar to NP_004242.1 RAB9A, member RAS oncogene family (Homo sapiens) /REP_ORG=S. scrofa	475
476	Ssc.11184.1.S1_at	-1.9186	<.0001	9.8409	2	0	565	200046_at	DAD1	DAD1	Defender against cell death 1 (DAD-1). [Source:Uniprot/SWISSPROT;Acc:P61803]	.	14	22.104	0	553.6	ensembl cDNA	ENSG00000129562	NM_213944.1		gb:NM_213944.1 /DB_XREF=gi:47522717 /GEN=DAD1 /TID=Ssc.11184.1 /CNT=25 /FEA=FLmRNA /TIER=FL+Stack /STK=14 /LL=396984 /UG=Ssc.11184 /DEF=Sus scrofa defender against apoptotic cell death (DAD1), mRNA. /PROD=defender against apoptotic cell death /FL=gb:D86562.1 gb:NM_213944.1 /REP_ORG=S. scrofa	476
477	Ssc.8744.1.A1_at	-1.2685	<.0001	9.8266	8	0	567	203283_s_at	HS2ST1		heparan sulfate 2-O-sulfotransferase 1 [Homo sapiens]. [Source:RefSeq;Acc:NM_012262]	.	1	87.092	0.956	38.16	ensembl genome	ENSG00000153936	BQ603498	TC212209	gb:BQ603498 /DB_XREF=gi:21550224 /DB_XREF=MI-P-O3-aba-a-06-1-UM.s2 /CLONE=MI-P-O3-aba-a-06-1-UM /TID=Ssc.8744.1 /CNT=2 /FEA=EST /TIER=ConsEnd /STK=2 /UG=Ssc.8744 /UG_TITLE=Transcribed locus, moderately similar to XP_140755.4 gene model 338, (NCBI) (Mus musculus) /REP_ORG=S. scrofa	477
478	Ssc.1012.1.S1_at	-1.2908	<.0001	9.8211	8	0	568	1555192_at	ZNF277	ZNF277	Zinc finger protein 277. [Source:Uniprot/SWISSPROT;Acc:Q9NRM2]	.	7	111.441	0	1953.1	ensembl cDNA	ENSG00000198839	BQ600156	TC202344	gb:BQ600156 /DB_XREF=gi:21546882 /DB_XREF=MI-P-E7-agk-g-12-1-UM.s1 /CLONE=MI-P-E7-agk-g-12-1-UM /TID=Ssc.1012.1 /CNT=17 /FEA=EST /TIER=ConsEnd /STK=0 /UG=Ssc.1012 /UG_TITLE=Transcribed locus, moderately similar to NP_068834.1 zinc finger protein (C2H2 type) 277 (Homo sapiens) /REP_ORG=S. scrofa	478
479	Ssc.11670.3.A1_at	-1.7012	<.0001	9.8198	6	0	569	1556990_at	PERP	PERP	PERP, TP53 apoptosis effector; p53-induced protein PIGPC1; 1110017A08Rik; keratinocytes associated protein 1 [Homo sapiens]. [Source:RefSeq;Acc:NM_022121]	.	6	138.454	0	797.4	ensembl cDNA	ENSG00000112378	AJ687064	TC200907	gb:AJ687064 /DB_XREF=gi:49419654 /DB_XREF=AJ687064 /CLONE=C0001813_C23 /TID=Ssc.11670.3 /CNT=3 /FEA=EST /TIER=ConsEnd /STK=0 /UG=Ssc.11670 /UG_TITLE=Transcribed locus, highly similar to NP_071404.2 PERP, TP53 apoptosis effector (Homo sapiens) /REP_ORG=S. scrofa	479
480	Ssc.2422.1.S1_at	-1.8869	<.0001	9.8134	6	0	570		Q9BQ15	MGC2731		.	12	54.904	0	678.5	ensembl cDNA	ENSG00000139579	CF359652	TC221243	gb:CF359652 /DB_XREF=gi:34156590 /DB_XREF=820918 /TID=Ssc.2422.1 /CNT=24 /FEA=EST /TIER=Stack /STK=11 /UG=Ssc.2422 /UG_TITLE=Transcribed locus, highly similar to NP_076973.1 hypothetical protein MGC2731 (Homo sapiens) /REP_ORG=S. scrofa	480
481	Ssc.29567.1.A1_at	1.1559	<.0001	9.7707	2	0	574				60 kDa protein [Source:IPI;Acc:IPI00477197]	.	1	223.703	1.4	38.16	ensembl genome	ENSG00000197156	CO942042		gb:CO942042 /DB_XREF=gi:51308801 /DB_XREF=UMC-peov3-013-a09 /TID=Ssc.29567.1 /CNT=1 /FEA=EST /TIER=ConsEnd /STK=1 /UG=Ssc.29567 /UG_TITLE=Transcribed locus /REP_ORG=S. scrofa	481
482	Ssc.11173.1.A1_at	-1.023	<.0001	9.7652	1	0	575		DEOC_HUMAN	CGI-26	Putative deoxyribose-phosphate aldolase (EC 4.1.2.4) (Phosphodeoxyriboaldolase) (Deoxyriboaldolase) (DERA) (CGI-26). [Source:Uniprot/SWISSPROT;Acc:Q9Y315]	.	12	15.955	0	749.8	ensembl cDNA	ENSG00000023697	CK449791	TC204580		482
483	Ssc.26276.1.S1_at	-1.3924	<.0001	9.7097	4	0	580	1570026_at	CPXM2		Potential carboxypeptidase-like protein X2 precursor (UNQ676/PRO1310). [Source:Uniprot/SWISSPROT;Acc:Q8N436]	.	10	125.495	0	54.02	ensembl cDNA	ENSG00000121898	BX918155	TC205530	gb:BX918155 /DB_XREF=gi:41134974 /DB_XREF=BX918155 /CLONE=scan0038d.d.20 /TID=Ssc.26276.1 /CNT=8 /FEA=EST /TIER=ConsEnd /STK=1 /UG=Ssc.26276 /UG_TITLE=Transcribed locus /REP_ORG=S. scrofa	483
484	Ssc.8205.1.A1_at	-1.1232	<.0001	9.6869	8	0	582	1562349_at	SEDL		Sedlin (Trafficking protein particle complex protein 2) (MBP-1 interacting protein-2A) (MIP-2A). [Source:Uniprot/SWISSPROT;Acc:O14582]	.	19	62.567	0	642.8	ensembl cDNA	ENSG00000152433	BQ601207	TC224275	gb:BQ601207 /DB_XREF=gi:21547933 /DB_XREF=MI-P-H1-afo-c-04-1-UM.s1 /CLONE=MI-P-H1-afo-c-04-1-UM /TID=Ssc.8205.1 /CNT=10 /FEA=EST /TIER=ConsEnd /STK=0 /UG=Ssc.8205 /UG_TITLE=Transcribed locus, highly similar to NP_055378.1 spondyloepiphyseal dysplasia, late (Homo sapiens) /REP_ORG=S. scrofa	484
485	Ssc.24741.1.A1_at	1.662	<.0001	9.6591	11	0	588	213022_s_at	UTRN		Utrophin (Dystrophin-related protein 1) (DRP1) (DRP). [Source:Uniprot/SWISSPROT;Acc:P46939]	.	6	144.655	0.00009	54.02	ensembl genome	ENSG00000152818	CK464409	TC205838	gb:CK464409 /DB_XREF=gi:40835690 /DB_XREF=935401 /TID=Ssc.24741.1 /CNT=2 /FEA=EST /TIER=ConsEnd /STK=2 /UG=Ssc.24741 /UG_TITLE=Transcribed locus /REP_ORG=S. scrofa	485
486	Ssc.1372.1.A1_at	-1.7297	<.0001	9.6499	11	0	590	203641_s_at	COBLL1		COBL-like 1 [Homo sapiens]. [Source:RefSeq;Acc:NM_014900]	.	2	165.367	0	363.3	ensembl cDNA	ENSG00000082438	CN069462	TC226471	gb:CN069462 /DB_XREF=gi:45845519 /DB_XREF=858254 /TID=Ssc.1372.1 /CNT=5 /FEA=EST /TIER=ConsEnd /STK=4 /UG=Ssc.1372 /UG_TITLE=Transcribed locus /REP_ORG=S. scrofa	486
487	Ssc.1913.1.A1_at	1.9181	<.0001	9.6439	5	0	591	217851_s_at	C20orf45		Protein C20orf45 (CGI-107). [Source:Uniprot/SWISSPROT;Acc:Q9Y3B1]	.	20	57.042	0	307.8	ensembl cDNA	ENSG00000101166	CN163609	TC222548	gb:CN163609 /DB_XREF=gi:46178039 /DB_XREF=953137 /TID=Ssc.1913.1 /CNT=15 /FEA=EST /TIER=ConsEnd /STK=5 /UG=Ssc.1913 /UG_TITLE=Transcribed locus /REP_ORG=S. scrofa	487
488	Ssc.20017.2.S1_at	-1.2146	<.0001	9.6413	11	0	592	212372_at	MYH10	MYH10	Myosin heavy chain, nonmuscle type B (Cellular myosin heavy chain, type B) (Nonmuscle myosin heavy chain-B) (NMMHC-B). [Source:Uniprot/SWISSPROT;Acc:P35580]	.	17	8.318	0	2153.3	ensembl cDNA	ENSG00000133026	BF190189	TC221408	gb:BF190189 /DB_XREF=gi:11073558 /DB_XREF=236664 /TID=Ssc.20017.2 /CNT=4 /FEA=EST /TIER=ConsEnd /STK=0 /UG=Ssc.20017 /UG_TITLE=Transcribed locus, highly similar to NP_005955.1 myosin, heavy polypeptide 10, non-muscle (Homo sapiens) /REP_ORG=S. scrofa	488
489	Ssc.13453.2.S1_at	-1.1306	<.0001	9.6185	9	0	593	219347_at	NUDT15	NUDT15	nudix (nucleoside diphosphate linked moiety X)-type motif 15; A730068G11Rik [Homo sapiens]. [Source:RefSeq;Acc:NM_018283]	.	13	47.51	0	486.2	ensembl cDNA	ENSG00000136159	CK460813	TC224412	gb:CK460813 /DB_XREF=gi:40832094 /DB_XREF=931127 /TID=Ssc.13453.2 /CNT=4 /FEA=EST /TIER=ConsEnd /STK=1 /UG=Ssc.13453 /UG_TITLE=Transcribed locus, highly similar to NP_060753.1 nudix (nucleoside diphosphate linked moiety X)-type motif 15 (Homo sapiens) /REP_ORG=S. scrofa	489
490	Ssc.9412.1.S1_at	-1.0763	<.0001	9.6129	10	0	594	1560129_at	PSMA5	PSMA5	Proteasome subunit alpha type 5 (EC 3.4.25.1) (Proteasome zeta chain) (Macropain zeta chain) (Multicatalytic endopeptidase complex zeta chain). [Source:Uniprot/SWISSPROT;Acc:P28066]	.	1	109.657	0	1267.2	ensembl cDNA	ENSG00000143106	BX667270	TC220947	gb:BX667270 /DB_XREF=gi:37856988 /DB_XREF=BX667270 /CLONE=scac0027i.j.13 /TID=Ssc.9412.1 /CNT=28 /FEA=EST /TIER=Stack /STK=11 /UG=Ssc.9412 /UG_TITLE=Transcribed locus, highly similar to NP_002781.2 proteasome (prosome, macropain) subunit, alpha type, 5 (Homo sapiens) /REP_ORG=S. scrofa	490
491	Ssc.1837.1.A1_at	-1.6982	<.0001	9.5988	6	0	595	213151_s_at	CDC10	3208896000	Septin 7 (CDC10 protein homolog). [Source:Uniprot/SWISSPROT;Acc:Q16181]	.	7	35.614	0	2456.6	ensembl cDNA	ENSG00000122545	CN163579	TC201127	gb:CN163579 /DB_XREF=gi:46178009 /DB_XREF=953104 /TID=Ssc.1837.1 /CNT=27 /FEA=EST /TIER=Stack /STK=14 /UG=Ssc.1837 /UG_TITLE=Transcribed locus, highly similar to NP_001779.1 CDC10 cell division cycle 10 homolog (S. cerevisiae) (Homo sapiens) /REP_ORG=S. scrofa	491
492	Ssc.4897.1.A1_at	1.0162	<.0001	9.5941	6	0	597	204980_at	CLOCK		Circadian locomoter output cycles kaput protein (hCLOCK). [Source:Uniprot/SWISSPROT;Acc:O15516]	.	4	56.14	0.006	48.07	ensembl genome	ENSG00000134852	BQ597527	TC222161	gb:BQ597527 /DB_XREF=gi:21544253 /DB_XREF=MI-P-A2-aez-e-05-1-UM.s1 /CLONE=MI-P-A2-aez-e-05-1-UM /TID=Ssc.4897.1 /CNT=17 /FEA=EST /TIER=Stack /STK=11 /UG=Ssc.4897 /UG_TITLE=Transcribed locus /REP_ORG=S. scrofa	492
493	Ssc.24695.1.A1_at	-1.2097	<.0001	9.5935	10	0	598		NP_945185	CANP	cancer-associated nucleoprotein [Homo sapiens]. [Source:RefSeq;Acc:NM_198947]	.	11	58.634	0	139.3	ensembl cDNA	ENSG00000189057	CK463269	TC210591	gb:CK463269 /DB_XREF=gi:40834550 /DB_XREF=934161 /TID=Ssc.24695.1 /CNT=3 /FEA=EST /TIER=ConsEnd /STK=2 /UG=Ssc.24695 /UG_TITLE=Transcribed locus, weakly similar to NP_945185.1 cancer-associated nucleoprotein (Homo sapiens) /REP_ORG=S. scrofa	493
494	Ssc.25324.1.S1_at	-1.6895	<.0001	9.5919	8	0	599	203881_s_at	DMD		Dystrophin. [Source:Uniprot/SWISSPROT;Acc:P11532]	.	.	30.897	0	456.4	ensembl cDNA	ENSG00000198947	CO946796	TC204729	gb:CO946796 /DB_XREF=gi:51313555 /DB_XREF=UMC-p6mm3-010-h01 /TID=Ssc.25324.1 /CNT=10 /FEA=EST /TIER=ConsEnd /STK=2 /UG=Ssc.25324 /UG_TITLE=Transcribed locus /REP_ORG=S. scrofa	494
495	Ssc.11061.1.S1_at	1.0563	<.0001	9.582	11	0	601		Q9P007	SCAND1		.	1	22.097	0	232.4	ensembl cDNA	ENSG00000173387	BI118292	TC220700	gb:BI118292 /DB_XREF=gi:15412653 /DB_XREF=AR12G9 /TID=Ssc.11061.1 /CNT=28 /FEA=EST /TIER=ConsEnd /STK=0 /UG=Ssc.11061 /UG_TITLE=Transcribed locus, weakly similar to XP_342559.1 similar to leucine-rich-domain inter-acting protein 1; LeR inter-acting protein 1; LEAP1 (Rattus norvegicus) /REP_ORG=S. scrofa	495
496	Ssc.28497.1.S1_at	-1.0127	<.0001	9.5762	1	0	602	218195_at	C6orf211	C6orf211		.	6	151.866	0	1215.7	ensembl cDNA	ENSG00000146476	BF713096	TC204075	gb:BF713096 /DB_XREF=gi:12012571 /DB_XREF=MI-P-H3-adm-h-05-1-UM.s1 /CLONE=MI-P-H3-adm-h-05-1-UM /TID=Ssc.28497.1 /CNT=6 /FEA=EST /TIER=ConsEnd /STK=0 /UG=Ssc.28497 /UG_TITLE=Transcribed locus, moderately similar to NP_078849.1 chromosome 6 open reading frame 211 (Homo sapiens) /REP_ORG=S. scrofa	496
497	Ssc.1547.1.S1_at	-1.2314	<.0001	9.5561	4	0	603	208714_at	NDUFV1	NDUFV1	NADH-ubiquinone oxidoreductase 51 kDa subunit, mitochondrial precursor (EC 1.6.5.3) (EC 1.6.99.3) (Complex I-51KD) (CI-51KD). [Source:Uniprot/SWISSPROT;Acc:P49821]	.	11	67.131	0	1899.6	ensembl cDNA	ENSG00000167792	CF175606	TC220122	gb:CF175606 /DB_XREF=gi:33287382 /DB_XREF=799579 /TID=Ssc.1547.1 /CNT=18 /FEA=EST /TIER=Stack /STK=9 /UG=Ssc.1547 /UG_TITLE=Transcribed locus, highly similar to NP_009034.2 NADH dehydrogenase (ubiquinone) flavoprotein 1, 51kDa (Homo sapiens) /REP_ORG=S. scrofa	497
498	Ssc.4897.1.A1_at	1.0116	<.0001	9.544	3	0	606	204980_at	CLOCK		Circadian locomoter output cycles kaput protein (hCLOCK). [Source:Uniprot/SWISSPROT;Acc:O15516]	.	4	56.14	0.006	48.07	ensembl genome	ENSG00000134852	BQ597527	TC222161	gb:BQ597527 /DB_XREF=gi:21544253 /DB_XREF=MI-P-A2-aez-e-05-1-UM.s1 /CLONE=MI-P-A2-aez-e-05-1-UM /TID=Ssc.4897.1 /CNT=17 /FEA=EST /TIER=Stack /STK=11 /UG=Ssc.4897 /UG_TITLE=Transcribed locus /REP_ORG=S. scrofa	498
499	Ssc.4154.1.A1_at	-1.0726	<.0001	9.5393	11	0	608		Q8N7F6	RANBP17		.	1	180.347	0.597	40.14	ensembl genome	ENSG00000173627	BQ604004	TC204974	gb:BQ604004 /DB_XREF=gi:21550730 /DB_XREF=MI-P-CP1-nza-k-24-0-UI.s1 /CLONE=MI-P-CP1-nza-k-24-0-UI /TID=Ssc.4154.1 /CNT=10 /FEA=EST /TIER=ConsEnd /STK=5 /UG=Ssc.4154 /UG_TITLE=Transcribed locus, highly similar to NP_075048.1 RAN binding protein 17 (Homo sapiens) /REP_ORG=S. scrofa	499
500	Ssc.18553.1.S1_at	1.2955	<.0001	9.4982	5	0	613	208729_x_at	HLA-B	HLA-F		.	6	31.43	0	513.9	ensembl cDNA	ENSG00000198638	AB105383.1		gb:AB105383.1 /DB_XREF=gi:33468747 /TID=Ssc.18553.1 /CNT=1 /FEA=mRNA /TIER=ConsEnd /STK=0 /UG=Ssc.18553 /UG_TITLE=SLA-2 mRNA for MHC class I antigen, partial cds, allele:SLA-2*03 /DEF=Sus scrofa SLA-2 mRNA for MHC class I antigen, partial cds, allele:SLA-2*03. /REP_ORG=S. scrofa	500
501	Ssc.13426.1.A1_at	1.1581	<.0001	9.4982	1	0	614	1554352_s_at	MYCPBP		c-myc promoter binding protein; c-myc promoter-binding protein [Homo sapiens]. [Source:RefSeq;Acc:NM_005848]	.	15	63.741	0.201	42.12	ensembl genome	ENSG00000174485	CO942282	TC224333	gb:CO942282 /DB_XREF=gi:51309041 /DB_XREF=UMC-p2mm1-002-f05 /TID=Ssc.13426.1 /CNT=9 /FEA=EST /TIER=ConsEnd /STK=4 /UG=Ssc.13426 /UG_TITLE=Transcribed locus /REP_ORG=S. scrofa	501
502	Ssc.29787.1.A1_at	-1.084	<.0001	9.4977	9	0	615		NP_006470		RAD51 associated protein 1; RAD51-interacting protein [Homo sapiens]. [Source:RefSeq;Acc:NM_006479]	.	12	4.518	0	369.2	ensembl cDNA	ENSG00000111247	CF180919	TC222857	gb:CF180919 /DB_XREF=gi:33292695 /DB_XREF=816086 /TID=Ssc.29787.1 /CNT=3 /FEA=EST /TIER=ConsEnd /STK=3 /UG=Ssc.29787 /UG_TITLE=Transcribed locus /REP_ORG=S. scrofa	502
503	Ssc.26266.1.S1_at	-1.1956	<.0001	9.4726	11	0	617		TYBN_HUMAN		NB thymosin beta. [Source:Uniprot/SWISSPROT;Acc:Q99406]	.	.	102.98	0	284	ensembl cDNA	ENSG00000158427	BX922081	TC226033	gb:BX922081 /DB_XREF=gi:41138929 /DB_XREF=BX922081 /CLONE=scan0023d.g.04 /TID=Ssc.26266.1 /CNT=6 /FEA=EST /TIER=ConsEnd /STK=1 /UG=Ssc.26266 /UG_TITLE=Transcribed locus, highly similar to NP_068832.1 thymosin, beta, identified in neuroblastoma cells (Homo sapiens) /REP_ORG=S. scrofa	503
504	Ssc.22660.1.S1_at	-1.2244	<.0001	9.453	6	0	618	229168_at	COL23A1		collagen, type XXIII, alpha 1; procollagen, type XXIII, alpha 1 [Homo sapiens]. [Source:RefSeq;Acc:NM_173465]	.	5	177.597	0.086	42.12	ensembl genome	ENSG00000050767	BX666539	TC217297	gb:BX666539 /DB_XREF=gi:37856257 /DB_XREF=BX666539 /CLONE=scag0004c.e.11 /TID=Ssc.22660.1 /CNT=2 /FEA=EST /TIER=ConsEnd /STK=2 /UG=Ssc.22660 /UG_TITLE=Transcribed locus /REP_ORG=S. scrofa	504
505	Ssc.25175.1.S1_at	-1.1027	<.0001	9.4392	11	0	619	1555704_at	CKLFSF3	CKLFSF3	Chemokine-like factor super family member 3. [Source:Uniprot/SWISSPROT;Acc:Q96MX0]	.	16	65.195	0	609.1	ensembl cDNA	ENSG00000140931	CB483090	TC202533	gb:CB483090 /DB_XREF=gi:29289476 /DB_XREF=jns03_B03.r /TID=Ssc.25175.1 /CNT=3 /FEA=EST /TIER=ConsEnd /STK=1 /UG=Ssc.25175 /UG_TITLE=Transcribed locus, moderately similar to NP_653202.1 chemokine-like factor super family 3 (Homo sapiens) /REP_ORG=S. scrofa	505
506	Ssc.6370.1.S1_at	-1.3504	<.0001	9.4344	8	0	621	219162_s_at	MRPL11	MRPL11	60S ribosomal protein L11, mitochondrial precursor (L11mt) (CGI-113). [Source:Uniprot/SWISSPROT;Acc:Q9Y3B7]	.	11	65.96	0	613	ensembl cDNA	ENSG00000174547	CK465024	TC220808	gb:CK465024 /DB_XREF=gi:40836305 /DB_XREF=936092 /TID=Ssc.6370.1 /CNT=28 /FEA=EST /TIER=Stack /STK=11 /UG=Ssc.6370 /UG_TITLE=Transcribed locus, highly similar to NP_079829.1 mitochondrial ribosomal protein L11 (Mus musculus) /REP_ORG=S. scrofa	506
507	Ssc.7769.1.S1_at	-1.077	<.0001	9.415	7	0	623		F34A_HUMAN	FAM34A	Protein FAM34A. [Source:Uniprot/SWISSPROT;Acc:Q92604]	.	1	208.307	0	1639.9	ensembl cDNA	ENSG00000123684	CN164735	TC203066	gb:CN164735 /DB_XREF=gi:46179165 /DB_XREF=995102 /TID=Ssc.7769.1 /CNT=3 /FEA=EST /TIER=ConsEnd /STK=1 /UG=Ssc.7769 /UG_TITLE=Transcribed locus, highly similar to XP_375837.1 family with sequence similarity 34, member A (Homo sapiens) /REP_ORG=S. scrofa	507
508	Ssc.8684.1.A1_at	-1.0886	<.0001	9.4077	10	0	625	203282_at	GBE1		1,4-alpha-glucan branching enzyme (EC 2.4.1.18) (Glycogen branching enzyme) (Brancher enzyme). [Source:Uniprot/SWISSPROT;Acc:Q04446]	.	3	81.622	0.003	48.07	ensembl genome	ENSG00000114480	BI404737	TC226357	gb:BI404737 /DB_XREF=gi:15183950 /DB_XREF=MI-P-NA-aeb-h-02-1-UM.s1.ab1 /CLONE=MI-P-NA-aeb-h-02-1-UM.ab1 /TID=Ssc.8684.1 /CNT=6 /FEA=EST /TIER=ConsEnd /STK=3 /UG=Ssc.8684 /UG_TITLE=Transcribed locus /REP_ORG=S. scrofa	508
509	Ssc.6989.1.A1_at	-1.3349	<.0001	9.3802	5	0	627	218392_x_at	SFXN1		Sideroflexin 1. [Source:Uniprot/SWISSPROT;Acc:Q9H9B4]	.	5	174.852	0	161.1	ensembl genome	ENSG00000164466	BX922566	TC226116	gb:BX922566 /DB_XREF=gi:41139414 /DB_XREF=BX922566 /CLONE=scan0018d.k.12 /TID=Ssc.6989.1 /CNT=6 /FEA=EST /TIER=Stack /STK=6 /UG=Ssc.6989 /UG_TITLE=Transcribed locus /REP_ORG=S. scrofa	509
510	Ssc.12202.1.A1_at	-2.8681	<.0001	9.3701	7	0	629	200858_s_at	RPS8		ribosomal protein S8; 40S ribosomal protein S8 [Homo sapiens]. [Source:RefSeq;Acc:NM_001012]	.	1	44.91	0	864.8	ensembl cDNA	ENSG00000142937	BI182664	TC218842	gb:BI182664 /DB_XREF=gi:14657073 /DB_XREF=UNL-P-FN-bn-a-06-0-UNL.s1 /CLONE=UNL-P-FN-bn-a-06-0-UNL /TID=Ssc.12202.1 /CNT=105 /FEA=EST /TIER=Stack /STK=69 /UG=Ssc.12202 /UG_TITLE=Transcribed locus, moderately similar to NP_001995.1 farnesyl diphosphate synthase (farnesyl pyrophosphate synthetase, dimethylallyltranstransferase, geranyltranstransferase) (Homo sapiens) /REP_ORG=S. scrofa	510
511	Ssc.25253.1.S1_at	-1.5385	<.0001	9.3687	1	0	630		Q6ZNA5			.	1	99.886	0.704	40.14	ensembl genome	ENSG00000156869	BX926557	TC228675	gb:BX926557 /DB_XREF=gi:41143405 /DB_XREF=BX926557 /CLONE=scan0019d.f.15 /TID=Ssc.25253.1 /CNT=5 /FEA=EST /TIER=ConsEnd /STK=2 /UG=Ssc.25253 /UG_TITLE=Transcribed locus /REP_ORG=S. scrofa	511
512	Ssc.2042.1.S1_at	-1.807	<.0001	9.3592	4	0	632		NP_079516		B7 homolog 3 [Homo sapiens]. [Source:RefSeq;Acc:NM_025240]	.	15	71.764	0	99.61	ensembl cDNA	ENSG00000103855	CF180086	TC222711	gb:CF180086 /DB_XREF=gi:33291862 /DB_XREF=815146 /TID=Ssc.2042.1 /CNT=15 /FEA=EST /TIER=Stack /STK=6 /UG=Ssc.2042 /UG_TITLE=Transcribed locus /REP_ORG=S. scrofa	512
513	Ssc.25175.1.S1_at	-1.0946	<.0001	9.3575	8	0	633	1555704_at	CKLFSF3	CKLFSF3	Chemokine-like factor super family member 3. [Source:Uniprot/SWISSPROT;Acc:Q96MX0]	.	16	65.195	0	609.1	ensembl cDNA	ENSG00000140931	CB483090	TC202533	gb:CB483090 /DB_XREF=gi:29289476 /DB_XREF=jns03_B03.r /TID=Ssc.25175.1 /CNT=3 /FEA=EST /TIER=ConsEnd /STK=1 /UG=Ssc.25175 /UG_TITLE=Transcribed locus, moderately similar to NP_653202.1 chemokine-like factor super family 3 (Homo sapiens) /REP_ORG=S. scrofa	513
514	Ssc.939.1.A1_at	-3.2189	<.0001	9.3472	7	0	637	200088_x_at	RPL12		60S ribosomal protein L12. [Source:Uniprot/SWISSPROT;Acc:P30050]	.	9	127.29	0	803.3	ensembl cDNA	ENSG00000197958	AY550045.1		gb:AY550045.1 /DB_XREF=gi:45268980 /TID=Ssc.939.1 /CNT=71 /FEA=mRNA /TIER=Stack /STK=39 /LL=414416 /UG_GENE=RPL12 /UG=Ssc.939 /UG_TITLE=60S ribosomal protein L12 /DEF=Sus scrofa 60S ribosomal protein L12 mRNA, partial cds. /REP_ORG=S. scrofa	514
515	Ssc.4759.1.S1_at	-1.515	<.0001	9.3347	2	0	638	201502_s_at	NFKBIA	NFKBIA	NF-kappaB inhibitor alpha (Major histocompatibility complex enhancer- binding protein MAD3) (I-kappa-B-alpha) (IkappaBalpha) (IKB-alpha). [Source:Uniprot/SWISSPROT;Acc:P25963]	.	14	34.94	0	1283.1	ensembl cDNA	ENSG00000100906	CN162368	TC219616	gb:CN162368 /DB_XREF=gi:46176798 /DB_XREF=951748 /TID=Ssc.4759.1 /CNT=187 /FEA=EST /TIER=ConsEnd /STK=0 /UG=Ssc.4759 /UG_TITLE=Transcribed locus, highly similar to NP_065390.1 nuclear factor of kappa light polypeptide gene enhancer in B-cells inhibitor, alpha (Homo sapiens) /REP_ORG=S. scrofa	515
516	Ssc.24556.2.S1_a_at	-1.1167	<.0001	9.3288	7	0	639	220123_at	SLC35F5	SLC35F5	solute carrier family 35, member F5 [Homo sapiens]. [Source:RefSeq;Acc:NM_025181]	.	2	114.188	0	773.6	ensembl cDNA	ENSG00000115084	CK459560	TC206201	gb:CK459560 /DB_XREF=gi:40830841 /DB_XREF=929758 /TID=Ssc.24556.2 /CNT=3 /FEA=EST /TIER=ConsEnd /STK=0 /UG=Ssc.24556 /UG_TITLE=Transcribed locus, highly similar to NP_079457.2 solute carrier family 35, member F5 (Homo sapiens) /REP_ORG=S. scrofa	516
517	Ssc.30063.1.A1_at	-1.0706	<.0001	9.3278	9	0	640	1553344_at	PCDH15		Protocadherin 15 precursor. [Source:Uniprot/SWISSPROT;Acc:Q96QU1]	.	10	55.251	0.001	48.07	ensembl genome	ENSG00000150275	CO951943	TC208927	gb:CO951943 /DB_XREF=gi:51328951 /DB_XREF=UMC-pd12fol-017-a07 /TID=Ssc.30063.1 /CNT=2 /FEA=EST /TIER=ConsEnd /STK=2 /UG=Ssc.30063 /UG_TITLE=Transcribed locus /REP_ORG=S. scrofa	517
518	Ssc.18940.1.S1_at	1.2321	<.0001	9.3063	3	0	643	1558179_at	ATP5J2		ATP synthase f chain, mitochondrial (EC 3.6.3.14). [Source:Uniprot/SWISSPROT;Acc:P56134]	.	7	98.7	0	176.9	ensembl cDNA	ENSG00000160916	CF366123	TC218645	gb:CF366123 /DB_XREF=gi:34169403 /DB_XREF=836810 /TID=Ssc.18940.1 /CNT=2 /FEA=EST /TIER=ConsEnd /STK=1 /UG=Ssc.18940 /UG_TITLE=Transcribed locus, moderately similar to NP_065607.1 ATP synthase, H+ transporting, mitochondrial F0 complex, subunit f, isoform 2 (Mus musculus) /REP_ORG=S. scrofa	518
519	Ssc.24981.1.S1_at	-1.2734	<.0001	9.2849	3	0	648		Q8TE89			.	8	124.86	0	280	ensembl genome	ENSG00000176853	CK461651	TC222840	gb:CK461651 /DB_XREF=gi:40832932 /DB_XREF=932390 /TID=Ssc.24981.1 /CNT=12 /FEA=EST /TIER=ConsEnd /STK=1 /UG=Ssc.24981 /UG_TITLE=Transcribed locus /REP_ORG=S. scrofa	519
520	Ssc.5087.1.A1_at	-1.447	<.0001	9.2829	1	0	649	218909_at	RPS6KC1		ribosomal protein S6 kinase, 52kDa, polypeptide 1; ribosomal protein S6 kinase, 52kD, polypeptide 1 [Homo sapiens]. [Source:RefSeq;Acc:NM_012424]	.	1	209.613	0.023	46.09	ensembl genome	ENSG00000136643	BF712225	TC205615	gb:BF712225 /DB_XREF=gi:12011700 /DB_XREF=MI-P-A3-add-b-09-1-UM.s1 /CLONE=MI-P-A3-add-b-09-1-UM /TID=Ssc.5087.1 /CNT=5 /FEA=EST /TIER=ConsEnd /STK=0 /UG=Ssc.5087 /UG_TITLE=Transcribed locus /REP_ORG=S. scrofa	520
521	Ssc.24800.3.A1_at	1.226	<.0001	9.2551	10	0	653			FLJ34306		.	17	63.633	0	163	ensembl cDNA	ENSG00000154251	CF175816	TC203479	gb:CF175816 /DB_XREF=gi:33287592 /DB_XREF=799819 /TID=Ssc.24800.3 /CNT=1 /FEA=EST /TIER=ConsEnd /STK=1 /UG=Ssc.24800 /UG_TITLE=Transcribed locus, weakly similar to XP_220928.2 similar to proline-rich peptides 637K precursor, prostatic - rat (Rattus norvegicus) /REP_ORG=S. scrofa	521
522	Ssc.6441.1.A1_at	-1.7183	<.0001	9.2541	10	0	654	210788_s_at	DHRS7	DHRS7	Dehydrogenase/reductase SDR family member 7 precursor (EC 1.1.-.-) (Retinal short-chain dehydrogenase/reductase 4) (retSDR4) (CGI-86) (UNQ285/PRO3448). [Source:Uniprot/SWISSPROT;Acc:Q9Y394]	.	14	59.681	0	993.7	ensembl cDNA	ENSG00000100612	CO948967	TC201336	gb:CO948967 /DB_XREF=gi:51325913 /DB_XREF=UMC-p8mm4-011-f01 /TID=Ssc.6441.1 /CNT=5 /FEA=EST /TIER=ConsEnd /STK=0 /UG=Ssc.6441 /UG_TITLE=Transcribed locus, moderately similar to NP_057113.1 dehydrogenasereductase (SDR family) member 7 (Homo sapiens) /REP_ORG=S. scrofa	522
523	Ssc.26344.1.S1_at	1.0681	<.0001	9.244	4	0	655	214078_at	PAK3	PAK3	Serine/threonine-protein kinase PAK 3 (EC 2.7.1.37) (p21-activated kinase 3) (PAK-3) (Beta-PAK) (Oligophrenin-3). [Source:Uniprot/SWISSPROT;Acc:O75914]	.	.	110.055	0	1271.2	ensembl cDNA	ENSG00000077264	CN155060	TC206446	gb:CN155060 /DB_XREF=gi:46169490 /DB_XREF=942329 /TID=Ssc.26344.1 /CNT=6 /FEA=EST /TIER=ConsEnd /STK=2 /UG=Ssc.26344 /UG_TITLE=Transcribed locus, highly similar to NP_002569.1 p21 (CDKN1A)-activated kinase 3 (Homo sapiens) /REP_ORG=S. scrofa	523
524	Ssc.27896.1.S1_at	-1.0874	<.0001	9.219	6	0	657	1554460_at	SIAT8D		CMP-N-acetylneuraminate-poly-alpha-2,8-sialyl transferase (EC 2.4.99.-) (Alpha-2,8-sialyltransferase 8D) (ST8Sia IV) (Polysialyltransferase-1). [Source:Uniprot/SWISSPROT;Acc:Q92187]	.	5	100.171	0.005	46.09	ensembl genome	ENSG00000113532	BG732533		gb:BG732533 /DB_XREF=gi:14018816 /DB_XREF=333275 /TID=Ssc.27896.1 /CNT=3 /FEA=EST /TIER=ConsEnd /STK=0 /UG=Ssc.27896 /UG_TITLE=Transcribed locus /REP_ORG=S. scrofa	524
525	Ssc.16458.1.A1_at	1.1137	<.0001	9.1848	10	0	665	225576_at	C6orf72	C6orf72		.	6	149.929	0	274.1	ensembl cDNA	ENSG00000055211	CO990099	TC223580	gb:CO990099 /DB_XREF=gi:51349373 /DB_XREF=UMC-pd3ov1-003-h04 /TID=Ssc.16458.1 /CNT=12 /FEA=EST /TIER=Stack /STK=6 /UG=Ssc.16458 /UG_TITLE=Transcribed locus, moderately similar to NP_620140.1 chromosome 6 open reading frame 72 (Homo sapiens) /REP_ORG=S. scrofa	525
526	Ssc.20409.1.S1_at	-1.0428	<.0001	9.1668	11	0	667		NP_114111	SVH	SVH protein [Homo sapiens]. [Source:RefSeq;Acc:NM_031905]	.	7	102.309	0	735.9	ensembl cDNA	ENSG00000170632	BQ598701	TC201112	gb:BQ598701 /DB_XREF=gi:21545427 /DB_XREF=MI-P-E4-ahc-b-01-1-UM.s1 /CLONE=MI-P-E4-ahc-b-01-1-UM /TID=Ssc.20409.1 /CNT=38 /FEA=EST /TIER=ConsEnd /STK=0 /UG=Ssc.20409 /UG_TITLE=Transcribed locus, moderately similar to NP_114111.2 SVH protein (Homo sapiens) /REP_ORG=S. scrofa	526
527	Ssc.6595.1.A1_at	-1.2227	<.0001	9.1618	6	0	668	204137_at	TM7SF1	DKFZp434A128	Transmembrane 7 superfamily member 1. [Source:Uniprot/SWISSPROT;Acc:O60478]	.	1	232.632	0.018	46.09	ensembl genome	ENSG00000077585	BQ599735	TC224964	gb:BQ599735 /DB_XREF=gi:21546461 /DB_XREF=MI-P-E6-ahn-b-09-1-UM.s1 /CLONE=MI-P-E6-ahn-b-09-1-UM /TID=Ssc.6595.1 /CNT=3 /FEA=EST /TIER=ConsEnd /STK=0 /UG=Ssc.6595 /UG_TITLE=Transcribed locus, moderately similar to NP_080498.1 DNA segment, Chr 3, ERATO Doi 789, expressed (Mus musculus) /REP_ORG=S. scrofa	527
528	Ssc.28146.1.A1_x_at	-1.7981	<.0001	9.1606	11	0	669	219713_at	CARKL		Carbohydrate kinase-like protein (EC 2.7.1.-). [Source:Uniprot/SWISSPROT;Acc:Q9UHJ6]	.	17	3.458	0.282	40.14	ensembl genome	ENSG00000197417	CN026199	TC219646	gb:CN026199 /DB_XREF=gi:48720735 /DB_XREF=UMC-p4civp1-021-h05 /TID=Ssc.28146.1 /CNT=9 /FEA=EST /TIER=Stack /STK=6 /UG=Ssc.28146 /UG_TITLE=Transcribed locus /REP_ORG=S. scrofa	528
529	Ssc.22236.1.A1_at	-1.3093	<.0001	9.1131	7	0	673		Q9NXN1			.	10	115.663	0	133.3	ensembl cDNA	ENSG00000196865	CF789225		gb:CF789225 /DB_XREF=gi:37793786 /DB_XREF=866478 /TID=Ssc.22236.1 /CNT=1 /FEA=EST /TIER=ConsEnd /STK=1 /UG=Ssc.22236 /UG_TITLE=Transcribed locus /REP_ORG=S. scrofa	529
530	Ssc.4207.1.S1_at	-1.3248	<.0001	9.1081	2	0	674	1555028_at	BRD3	CTDSPL	Bromodomain-containing protein 3 (RING3-like protein). [Source:Uniprot/SWISSPROT;Acc:Q15059]	.	9	133.928	0	63.93	ensembl genome	ENSG00000169925	CK462397	TC223863	gb:CK462397 /DB_XREF=gi:40833678 /DB_XREF=933193 /TID=Ssc.4207.1 /CNT=11 /FEA=EST /TIER=ConsEnd /STK=4 /UG=Ssc.4207 /UG_TITLE=Transcribed locus /REP_ORG=S. scrofa	530
531	Ssc.13780.2.S1_x_at	-1.5224	<.0001	9.0848	10	0	675	213932_x_at	HLA-A	HLA-E	HLA class I histocompatibility antigen, A-3 alpha chain precursor (MHC class I antigen A*3). [Source:Uniprot/SWISSPROT;Acc:P04439]	.	6	30.018	0	797.4	ensembl cDNA	ENSG00000197499	AF464049.2		gb:AF464049.2 /DB_XREF=gi:37499744 /GEN=SLA-B /TID=Ssc.13780.2 /CNT=435 /FEA=FLmRNA /TIER=FL+Stack /STK=6 /UG=Ssc.13780 /DEF=Sus scrofa MHC class I antigen (SLA-B) mRNA, SLA-B*m allele, complete cds. /PROD=MHC class I antigen /FL=gb:AY247774.1 gb:AY247773.1 gb:AY135599.1 gb:AY135598.1 gb:AF464039.1 gb:AF464023.1 gb:AF464005.1 gb:AF464004.1 gb:AF464003.1 gb:AF464059.2 gb:AF464049.2 gb:AF014006.1 g…	531
532	Ssc.10931.1.S1_at	-1.0605	<.0001	9.0749	10	0	678	209283_at	CRYAB	CRYAA	Alpha crystallin B chain (Alpha(B)-crystallin) (Rosenthal fiber component) (Heat-shock protein beta-5) (HspB5). [Source:Uniprot/SWISSPROT;Acc:P02511]	.	11	111.285	0	1035.3	ensembl cDNA	ENSG00000109846	CF180854	TC221412	gb:CF180854 /DB_XREF=gi:33292630 /DB_XREF=816015 /TID=Ssc.10931.1 /CNT=24 /FEA=EST /TIER=Stack /STK=10 /UG=Ssc.10931 /UG_TITLE=Transcribed locus, highly similar to NP_001876.1 crystallin, alpha B (Homo sapiens) /REP_ORG=S. scrofa	532
533	Ssc.7890.1.S1_at	-1.1436	<.0001	9.074	6	0	680		Q9H7Z1			.	5	32.825	0	75.82	ensembl cDNA	ENSG00000181495	CN158430	TC224608	gb:CN158430 /DB_XREF=gi:46172860 /DB_XREF=947219 /TID=Ssc.7890.1 /CNT=8 /FEA=EST /TIER=ConsEnd /STK=2 /UG=Ssc.7890 /UG_TITLE=Transcribed locus, weakly similar to NP_078839.1 hypothetical protein FLJ14054 (Homo sapiens) /REP_ORG=S. scrofa	533
534	Ssc.26874.1.S1_at	1.1576	<.0001	9.0501	1	0	683	1554671_a_at	SRRM2	SRRM2	splicing coactivator subunit SRm300; RNA binding protein; AT-rich element binding factor [Homo sapiens]. [Source:RefSeq;Acc:NM_016333]	.	16	2.743	0	1596.3	ensembl cDNA	ENSG00000167978	CN161647	TC200883	gb:CN161647 /DB_XREF=gi:46176077 /DB_XREF=950958 /TID=Ssc.26874.1 /CNT=7 /FEA=EST /TIER=ConsEnd /STK=1 /UG=Ssc.26874 /UG_TITLE=Transcribed locus, highly similar to NP_057417.2 serinearginine repetitive matrix 2 (Homo sapiens) /REP_ORG=S. scrofa	534
535	Ssc.24200.1.A1_at	-1.0087	<.0001	9.0279	6	0	685	223805_at	OSBPL6		Oxysterol binding protein-related protein 6 (OSBP-related protein 6) (ORP-6). [Source:Uniprot/SWISSPROT;Acc:Q9BZF3]	.	2	178.885	0	65.91	ensembl genome	ENSG00000079156	CK450669	TC208594	gb:CK450669 /DB_XREF=gi:40797883 /DB_XREF=903760 /TID=Ssc.24200.1 /CNT=3 /FEA=EST /TIER=ConsEnd /STK=2 /UG=Ssc.24200 /UG_TITLE=Transcribed locus /REP_ORG=S. scrofa	535
536	Ssc.13426.1.A1_at	-1.1073	<.0001	9.007	9	0	687	1554352_s_at	MYCPBP		c-myc promoter binding protein; c-myc promoter-binding protein [Homo sapiens]. [Source:RefSeq;Acc:NM_005848]	.	15	63.741	0.201	42.12	ensembl genome	ENSG00000174485	CO942282	TC224333	gb:CO942282 /DB_XREF=gi:51309041 /DB_XREF=UMC-p2mm1-002-f05 /TID=Ssc.13426.1 /CNT=9 /FEA=EST /TIER=ConsEnd /STK=4 /UG=Ssc.13426 /UG_TITLE=Transcribed locus /REP_ORG=S. scrofa	536
537	Ssc.1355.1.S1_at	1.4031	<.0001	9.0005	5	0	689	212093_s_at	MTUS1		mitochondrial tumor suppressor 1 isoform 3; transcription factor MTSG1; erythroid differentiation-related gene; mitochondrial tumor suppressor gene 1; AT2 receptor-interacting protein [Homo sapiens]. [Source:RefSeq;Acc:NM_001001927]	.	8	17.546	0.00036	52.03	ensembl genome	ENSG00000129422	BI184225	TC224404	gb:BI184225 /DB_XREF=gi:14658634 /DB_XREF=UNL-P-FN-ck-g-06-0-UNL.s1 /CLONE=UNL-P-FN-ck-g-06-0-UNL /TID=Ssc.1355.1 /CNT=2 /FEA=EST /TIER=ConsEnd /STK=1 /UG=Ssc.1355 /UG_TITLE=Transcribed locus /REP_ORG=S. scrofa	537
538	Ssc.489.1.A1_at	1.1955	<.0001	8.98	4	0	693		Q9HB73			.	11	93.103	0	200.7	ensembl genome	ENSG00000166012	AJ236935.1		gb:AJ236935.1 /DB_XREF=gi:4186147 /TID=Ssc.489.1 /CNT=1 /FEA=mRNA /TIER=ConsEnd /STK=0 /UG=Ssc.489 /UG_TITLE=Hypothetical protein (5; clone 6A9) /DEF=Sus scrofa mRNA for hypothetical protein (5; clone 6A9). /REP_ORG=S. scrofa	538
539	Ssc.1053.1.S1_at	3.022	<.0001	8.9572	4	0	695	204114_at	NID2	NID2	Nidogen-2 precursor (NID-2) (Osteonidogen). [Source:Uniprot/SWISSPROT;Acc:Q14112]	.	14	51.541	0	1011.5	ensembl cDNA	ENSG00000087303	CN156760	TC219402	gb:CN156760 /DB_XREF=gi:46171190 /DB_XREF=944186 /TID=Ssc.1053.1 /CNT=18 /FEA=EST /TIER=Stack /STK=7 /UG=Ssc.1053 /UG_TITLE=Transcribed locus, highly similar to XP_238622.2 similar to Nidogen 2 (Rattus norvegicus) /REP_ORG=S. scrofa	539
540	Ssc.1310.1.S1_at	-1.8408	<.0001	8.9385	4	0	697	207388_s_at	PTGES	PTGES	Prostaglandin E synthase (EC 5.3.99.3) (Microsomal glutathione S- transferase 1-like 1) (MGST1-L1) (p53-induced apoptosis protein 12). [Source:Uniprot/SWISSPROT;Acc:O14684]	.	9	129.58	0	438.6	ensembl cDNA	ENSG00000148344	CK465313	TC201227	gb:CK465313 /DB_XREF=gi:40836590 /DB_XREF=936406 /TID=Ssc.1310.1 /CNT=36 /FEA=EST /TIER=Stack /STK=8 /UG=Ssc.1310 /UG_TITLE=Transcribed locus, moderately similar to NP_004869.1 prostaglandin E synthase (Homo sapiens) /REP_ORG=S. scrofa	540
541	Ssc.7067.1.A1_at	-1.1271	<.0001	8.9104	9	0	699	209108_at	TM4SF6		Transmembrane 4 superfamily member 6 (Tetraspanin 6) (Tspan-6) (T245 protein) (Tetraspanin TM4-D) (A15 homolog) (UNQ767/PRO1560). [Source:Uniprot/SWISSPROT;Acc:O43657]	.	.	99.69	0	56	ensembl cDNA	ENSG00000000003	BF701842	TC227362	gb:BF701842 /DB_XREF=gi:11987250 /DB_XREF=MI-P-E3-aae-a-09-1-UM.s1 /CLONE=MI-P-E3-aae-a-09-1-UM /TID=Ssc.7067.1 /CNT=4 /FEA=EST /TIER=ConsEnd /STK=0 /UG=Ssc.7067 /UG_TITLE=Transcribed locus /REP_ORG=S. scrofa	541
542	Ssc.10938.1.S1_at	-1.4385	<.0001	8.906	9	0	700	206487_at	UNC84A	UNC84A	Sad1/unc-84 protein-like 1 (Unc-84 homolog A). [Source:Uniprot/SWISSPROT;Acc:O94901]	.	7	0.645	0	299.8	ensembl cDNA	ENSG00000164828	CN159792	TC202849	gb:CN159792 /DB_XREF=gi:46174222 /DB_XREF=948897 /TID=Ssc.10938.1 /CNT=18 /FEA=EST /TIER=Stack /STK=7 /UG=Ssc.10938 /UG_TITLE=Transcribed locus, moderately similar to XP_376564.1 unc-84 homolog A (C. elegans) (Homo sapiens) /REP_ORG=S. scrofa	542
543	Ssc.4477.1.S1_at	1.19	<.0001	8.8997	9	0	701	211754_s_at	SLC25A17	SLC25A17	Peroxisomal membrane protein PMP34 (34 kDa peroxisomal membrane protein) (Solute carrier family 25, member 17). [Source:Uniprot/SWISSPROT;Acc:O43808]	.	22	39.49	0	1106.6	ensembl cDNA	ENSG00000100372	CK455327	TC202167	gb:CK455327 /DB_XREF=gi:40802541 /DB_XREF=915904 /TID=Ssc.4477.1 /CNT=16 /FEA=EST /TIER=ConsEnd /STK=0 /UG=Ssc.4477 /UG_TITLE=Transcribed locus, highly similar to NP_006349.1 solute carrier family 25 (mitochondrial carrier; peroxisomal membrane protein, 34kDa), member 17 (Homo sapiens) /REP_ORG=S. scrofa	543
544	Ssc.4477.1.S1_at	-1.1874	<.0001	8.8771	5	0	704	211754_s_at	SLC25A17	SLC25A17	Peroxisomal membrane protein PMP34 (34 kDa peroxisomal membrane protein) (Solute carrier family 25, member 17). [Source:Uniprot/SWISSPROT;Acc:O43808]	.	22	39.49	0	1106.6	ensembl cDNA	ENSG00000100372	CK455327	TC202167	gb:CK455327 /DB_XREF=gi:40802541 /DB_XREF=915904 /TID=Ssc.4477.1 /CNT=16 /FEA=EST /TIER=ConsEnd /STK=0 /UG=Ssc.4477 /UG_TITLE=Transcribed locus, highly similar to NP_006349.1 solute carrier family 25 (mitochondrial carrier; peroxisomal membrane protein, 34kDa), member 17 (Homo sapiens) /REP_ORG=S. scrofa	544
545	Ssc.4935.1.A1_at	-1.0475	<.0001	8.8705	2	0.000001	706	204140_at	TPST1	TPST1	Protein-tyrosine sulfotransferase 1 (EC 2.8.2.20) (Tyrosylprotein sulfotransferase-1) (TPST-1). [Source:Uniprot/SWISSPROT;Acc:O60507]	.	7	65.114	0	654.7	ensembl cDNA	ENSG00000169902	CN159024	TC204698	gb:CN159024 /DB_XREF=gi:46173454 /DB_XREF=948046 /TID=Ssc.4935.1 /CNT=10 /FEA=EST /TIER=Stack /STK=6 /UG=Ssc.4935 /UG_TITLE=Transcribed locus, moderately similar to NP_038865.1 protein-tyrosine sulfotransferase 1 (Mus musculus) /REP_ORG=S. scrofa	545
546	Ssc.13876.1.S1_at	-1.1384	<.0001	8.8612	10	0.000001	707	204641_at	NEK2	NEK2	Serine/threonine-protein kinase Nek2 (EC 2.7.1.37) (NimA-related protein kinase 2) (NimA-like protein kinase 1) (HSPK 21). [Source:Uniprot/SWISSPROT;Acc:P51955]	.	1	208.225	0	829.1	ensembl cDNA	ENSG00000117650	CK465835	TC223674	gb:CK465835 /DB_XREF=gi:40837112 /DB_XREF=936981 /TID=Ssc.13876.1 /CNT=10 /FEA=EST /TIER=ConsEnd /STK=4 /UG=Ssc.13876 /UG_TITLE=Transcribed locus, moderately similar to NP_002488.1 NIMA (never in mitosis gene a)-related kinase 2 (Homo sapiens) /REP_ORG=S. scrofa	546
547	Ssc.11125.1.S1_at	-1.5596	<.0001	8.8603	11	0.000001	708	208517_x_at	BTF3		Transcription factor BTF3 (RNA polymerase B transcription factor 3). [Source:Uniprot/SWISSPROT;Acc:P20290]	.	5	72.83	0	1332.6	ensembl cDNA	ENSG00000145741	CB477760	TC219824	gb:CB477760 /DB_XREF=gi:29284146 /DB_XREF=jns25_F09.f /TID=Ssc.11125.1 /CNT=64 /FEA=EST /TIER=Stack /STK=19 /UG=Ssc.11125 /UG_TITLE=Transcribed locus, highly similar to NP_001198.2 basic transcription factor 3 (Homo sapiens) /REP_ORG=S. scrofa	547
548	Ssc.10668.1.A1_at	-1.4027	<.0001	8.8575	8	0.000001	709		Q86V52			.	.	134.281	0	129.3	ensembl cDNA	ENSG00000178947	CO942931	TC220994	gb:CO942931 /DB_XREF=gi:51309690 /DB_XREF=UMC-p2mm4-005-h09 /TID=Ssc.10668.1 /CNT=9 /FEA=EST /TIER=Stack /STK=6 /UG=Ssc.10668 /UG_TITLE=Transcribed locus /REP_ORG=S. scrofa	548
549	Ssc.16603.1.A1_at	-1.1867	<.0001	8.8208	7	0.000001	712	1558450_at	A2M	A2M	Alpha-2-macroglobulin precursor (Alpha-2-M). [Source:Uniprot/SWISSPROT;Acc:P01023]	.	12	9.099	0	1816.3	ensembl cDNA	ENSG00000175899	BI181630	TC200475	gb:BI181630 /DB_XREF=gi:14656039 /DB_XREF=UNL-P-FN-av-d-03-0-UNL.s1 /CLONE=UNL-P-FN-av-d-03-0-UNL /TID=Ssc.16603.1 /CNT=20 /FEA=EST /TIER=Stack /STK=10 /UG=Ssc.16603 /UG_TITLE=Transcribed locus, moderately similar to NP_000005.1 alpha-2-macroglobulin (Homo sapiens) /REP_ORG=S. scrofa	549
550	Ssc.10054.1.S1_at	-1.1062	<.0001	8.8155	3	0.000001	713		O94936	KIAA0853	KIAA0853 [Source:RefSeq_peptide;Acc:NP_055885]	.	13	45.428	0	480.2	ensembl cDNA	ENSG00000123200	BF703847	TC223917	gb:BF703847 /DB_XREF=gi:11989255 /DB_XREF=MI-P-O2-abs-f-05-1-UM.s1 /CLONE=MI-P-O2-abs-f-05-1-UM /TID=Ssc.10054.1 /CNT=11 /FEA=EST /TIER=ConsEnd /STK=0 /UG=Ssc.10054 /UG_TITLE=Transcribed locus, moderately similar to XP_127780.3 RIKEN cDNA 4930570G11 gene (Mus musculus) /REP_ORG=S. scrofa	550
551	Ssc.29318.1.A1_at	1.0711	<.0001	8.8137	8	0.000001	715	213511_s_at	MTMR1		Myotubularin-related protein 1 (EC 3.1.3.-). [Source:Uniprot/SWISSPROT;Acc:Q13613]	.	.	149.532	0	83.75	ensembl cDNA	ENSG00000063601	CO953788	TC228294	gb:CO953788 /DB_XREF=gi:51330847 /DB_XREF=UMC-pnatal4-001-e02 /TID=Ssc.29318.1 /CNT=1 /FEA=EST /TIER=ConsEnd /STK=1 /UG=Ssc.29318 /UG_TITLE=Transcribed locus /REP_ORG=S. scrofa	551
552	Ssc.1742.1.S1_at	-1.1755	<.0001	8.7852	11	0.000001	719		Q15453		Protein-serine/threonine kinase (Fragment). [Source:Uniprot/SPTREMBL;Acc:Q15453]	.	13	51.075	0	59.96	ensembl genome	ENSG00000197168	BF703051	TC204248	gb:BF703051 /DB_XREF=gi:11988459 /DB_XREF=MI-P-E5-abn-g-10-1-UM.s1 /CLONE=MI-P-E5-abn-g-10-1-UM /TID=Ssc.1742.1 /CNT=5 /FEA=EST /TIER=ConsEnd /STK=1 /UG=Ssc.1742 /UG_TITLE=Transcribed locus /REP_ORG=S. scrofa	552
553	Ssc.23883.1.A1_at	-1.2453	<.0001	8.7835	8	0.000001	720		Q8N4K7	DKFZP434B168		.	1	208.502	0	139.3	ensembl cDNA	ENSG00000143493	CK450603	TC205463	gb:CK450603 /DB_XREF=gi:40797817 /DB_XREF=903688 /TID=Ssc.23883.1 /CNT=1 /FEA=EST /TIER=ConsEnd /STK=0 /UG=Ssc.23883 /UG_TITLE=Transcribed locus, highly similar to NP_056249.1 DKFZP434B168 protein (Homo sapiens) /REP_ORG=S. scrofa	553
554	Ssc.12013.1.A1_at	-1.1303	<.0001	8.7577	1	0.000001	726	1563513_at	SYTL4		Synaptotagmin-like protein 4 (Exophilin 2) (Granuphilin). [Source:Uniprot/SWISSPROT;Acc:Q96C24]	.	.	99.736	0	91.68	ensembl cDNA	ENSG00000102362	CO943780	TC224487	gb:CO943780 /DB_XREF=gi:51310539 /DB_XREF=UMC-p2mm4-018-c08 /TID=Ssc.12013.1 /CNT=6 /FEA=EST /TIER=Stack /STK=6 /UG=Ssc.12013 /UG_TITLE=Transcribed locus /REP_ORG=S. scrofa	554
555	Ssc.7715.1.A1_at	-2.97	<.0001	8.7532	8	0.000001	727	201063_at	RCN1		Reticulocalbin 1 precursor. [Source:Uniprot/SWISSPROT;Acc:Q15293]	.	11	32.069	0	482.2	ensembl cDNA	ENSG00000049449	CN166787	TC222141	gb:CN166787 /DB_XREF=gi:46181217 /DB_XREF=998477 /TID=Ssc.7715.1 /CNT=20 /FEA=EST /TIER=Stack /STK=7 /UG=Ssc.7715 /UG_TITLE=Transcribed locus, highly similar to XP_290600.2 similar to Reticulocalbin 1 precursor (Homo sapiens) /REP_ORG=S. scrofa	555
556	Ssc.924.3.A1_at	-2.1204	<.0001	8.7372	8	0.000001	731	201107_s_at	THBS1	THBS1	Thrombospondin 1 precursor. [Source:Uniprot/SWISSPROT;Acc:P07996]	.	15	37.661	0	775.6	ensembl cDNA	ENSG00000137801	BF710863	TC218852	gb:BF710863 /DB_XREF=gi:12010340 /DB_XREF=MI-P-AY1-nqv-a-04-0-UI.s1 /CLONE=MI-P-AY1-nqv-a-04-0-UI /TID=Ssc.924.3 /CNT=1 /FEA=EST /TIER=ConsEnd /STK=1 /UG=Ssc.924 /UG_TITLE=Transcribed locus, moderately similar to NP_035710.1 thrombospondin 1 (Mus musculus) /REP_ORG=S. scrofa	556
557	Ssc.4814.1.A1_at	-2.1049	<.0001	8.7359	11	0.000001	732	229085_at	LRRC3B		Leucine-rich repeat containing protein 3B precursor (Leucine-rich repeat protein LRP15) (UNQ195/PRO221). [Source:Uniprot/SWISSPROT;Acc:Q96PB8]	.	3	26.639	0.168	42.12	ensembl genome	ENSG00000179796	CK449401	TC223407	gb:CK449401 /DB_XREF=gi:40796615 /DB_XREF=892967 /TID=Ssc.4814.1 /CNT=5 /FEA=EST /TIER=ConsEnd /STK=3 /UG=Ssc.4814 /UG_TITLE=Transcribed locus /REP_ORG=S. scrofa	557
558	Ssc.5637.1.S1_at	-1.4682	<.0001	8.7345	10	0.000001	733		Q9P013			.	11	94.336	0	710.2	ensembl cDNA	ENSG00000150316	CK459812	TC221676	gb:CK459812 /DB_XREF=gi:40831093 /DB_XREF=930032 /TID=Ssc.5637.1 /CNT=20 /FEA=EST /TIER=Stack /STK=7 /UG=Ssc.5637 /UG_TITLE=Transcribed locus, highly similar to XP_217080.1 hypothetical LOC300361 (Rattus norvegicus) /REP_ORG=S. scrofa	558
559	Ssc.9673.1.A1_at	-1.2171	<.0001	8.7285	2	0.000001	735	208050_s_at	CASP2		Caspase-2 precursor (EC 3.4.22.-) (CASP-2) (ICH-1 protease) (ICH- 1L/1S). [Source:Uniprot/SWISSPROT;Acc:P42575]	.	7	142.502	0	95.65	ensembl cDNA	ENSG00000106144	CO947113	TC222421	gb:CO947113 /DB_XREF=gi:51313872 /DB_XREF=UMC-p6mm3-015-b07 /TID=Ssc.9673.1 /CNT=7 /FEA=EST /TIER=Stack /STK=6 /UG=Ssc.9673 /UG_TITLE=Transcribed locus /REP_ORG=S. scrofa	559
560	Ssc.4035.2.S1_at	1.4322	<.0001	8.707	9	0.000001	737	220749_at	C10orf68		ing protein 7. [Source:Uniprot/SWISSPROT;Acc:Q96M83]	.	10	32.775	0	65.91	ensembl genome	ENSG00000150076	BX917045	TC221309	gb:BX917045 /DB_XREF=gi:41133824 /DB_XREF=BX917045 /CLONE=scan0034d.c.05 /TID=Ssc.4035.2 /CNT=4 /FEA=EST /TIER=ConsEnd /STK=0 /UG=Ssc.4035 /UG_TITLE=Transcribed locus /REP_ORG=S. scrofa	560
561	Ssc.12022.1.S1_at	1.4649	<.0001	8.6923	3	0.000001	741	220607_x_at	TH1L	TH1L	Negative elongation factor C/D (NELF-C/D) (TH1-like protein) (HSPC130). [Source:Uniprot/SWISSPROT;Acc:Q8IXH7]	.	20	56.99	0	1998.7	ensembl cDNA	ENSG00000101158	CK464442	TC221967	gb:CK464442 /DB_XREF=gi:40835723 /DB_XREF=935439 /TID=Ssc.12022.1 /CNT=16 /FEA=EST /TIER=Stack /STK=6 /UG=Ssc.12022 /UG_TITLE=Transcribed locus, highly similar to NP_057481.2 TH1-like (Drosophila) (Homo sapiens) /REP_ORG=S. scrofa	561
562	Ssc.7122.1.A1_at	-1.0881	<.0001	8.6425	7	0.000001	746	1552327_at	ARMCX4	ARMCX4	armadillo repeat containing, X-linked 4 [Homo sapiens]. [Source:RefSeq;Acc:NM_152583]	.	.	100.549	0	1624	ensembl genome	ENSG00000196440	CK461530	TC207647	gb:CK461530 /DB_XREF=gi:40832811 /DB_XREF=932265 /TID=Ssc.7122.1 /CNT=5 /FEA=EST /TIER=ConsEnd /STK=4 /UG=Ssc.7122 /UG_TITLE=Transcribed locus, moderately similar to XP_343819.1 similar to hypothetical protein MGC40053 (Rattus norvegicus) /REP_ORG=S. scrofa	562
563	Ssc.13453.2.S1_at	-1.0295	<.0001	8.6031	10	0.000001	751	219347_at	NUDT15	NUDT15	nudix (nucleoside diphosphate linked moiety X)-type motif 15; A730068G11Rik [Homo sapiens]. [Source:RefSeq;Acc:NM_018283]	.	13	47.51	0	486.2	ensembl cDNA	ENSG00000136159	CK460813	TC224412	gb:CK460813 /DB_XREF=gi:40832094 /DB_XREF=931127 /TID=Ssc.13453.2 /CNT=4 /FEA=EST /TIER=ConsEnd /STK=1 /UG=Ssc.13453 /UG_TITLE=Transcribed locus, highly similar to NP_060753.1 nudix (nucleoside diphosphate linked moiety X)-type motif 15 (Homo sapiens) /REP_ORG=S. scrofa	563
564	Ssc.13426.1.A1_at	-1.0643	<.0001	8.5862	10	0.000001	755	1554352_s_at	MYCPBP		c-myc promoter binding protein; c-myc promoter-binding protein [Homo sapiens]. [Source:RefSeq;Acc:NM_005848]	.	15	63.741	0.201	42.12	ensembl genome	ENSG00000174485	CO942282	TC224333	gb:CO942282 /DB_XREF=gi:51309041 /DB_XREF=UMC-p2mm1-002-f05 /TID=Ssc.13426.1 /CNT=9 /FEA=EST /TIER=ConsEnd /STK=4 /UG=Ssc.13426 /UG_TITLE=Transcribed locus /REP_ORG=S. scrofa	564
565	Ssc.7274.1.A1_at	1.1669	<.0001	8.5853	7	0.000001	756	204211_x_at	PRKR	PRKR	Interferon-induced, double-stranded RNA-activated protein kinase (EC 2.7.1.-) (Interferon-inducible RNA-dependent protein kinase) (p68 kinase) (P1/eIF-2A protein kinase). [Source:Uniprot/SWISSPROT;Acc:P19525]	.	2	37.245	0	438.6	ensembl cDNA	ENSG00000055332	NM_214319.1		gb:NM_214319.1 /DB_XREF=gi:47523703 /GEN=PKR /TID=Ssc.7274.1 /CNT=9 /FEA=FLmRNA /TIER=FL /STK=2 /LL=397588 /UG=Ssc.7274 /DEF=Sus scrofa double stranded RNA-dependent protein kinase (PKR), mRNA. /PROD=double stranded RNA-dependent protein kinase /FL=gb:AB104654.1 gb:NM_214319.1 /REP_ORG=S. scrofa	565
566	Ssc.10949.1.S1_at	-1.333	<.0001	8.5714	6	0.000001	757	201816_s_at	GBAS		NipSnap2 protein (Glioblastoma amplified sequence). [Source:Uniprot/SWISSPROT;Acc:O75323]	.	7	55.807	0	178.9	ensembl cDNA	ENSG00000146729	BX915716	TC207962	gb:BX915716 /DB_XREF=gi:41132495 /DB_XREF=BX915716 /CLONE=scan0027d.i.09 /TID=Ssc.10949.1 /CNT=5 /FEA=EST /TIER=ConsEnd /STK=2 /UG=Ssc.10949 /UG_TITLE=Transcribed locus /REP_ORG=S. scrofa	566
567	Ssc.997.1.S1_at	-1.1931	<.0001	8.5679	1	0.000001	758	200698_at	KDELR2	KDELR2	ER lumen protein retaining receptor 2 (KDEL receptor 2) (ELP-1). [Source:Uniprot/SWISSPROT;Acc:P33947]	.	7	6.276	0	1295	ensembl cDNA	ENSG00000136240	CN152884	TC200372	gb:CN152884 /DB_XREF=gi:46167314 /DB_XREF=939925 /TID=Ssc.997.1 /CNT=17 /FEA=EST /TIER=ConsEnd /STK=5 /UG=Ssc.997 /UG_TITLE=Transcribed locus, highly similar to NP_080117.1 KDEL (Lys-Asp-Glu-Leu) endoplasmic reticulum protein retention receptor 2 (Mus musculus) /REP_ORG=S. scrofa	567
568	Ssc.21343.1.S1_at	-1.232	<.0001	8.5668	4	0.000001	759			FLJ45949	34 kDa protein [Source:IPI;Acc:IPI00413096]	.	11	67.247	0.00001	59.96	ensembl genome	ENSG00000187784	AF038601.1		gb:AF038601.1 /DB_XREF=gi:3133304 /TID=Ssc.21343.1 /CNT=1 /FEA=mRNA /TIER=ConsEnd /STK=1 /UG=Ssc.21343 /DEF=Sus scrofa porcine endogenous retrovirus ERV-PK15 mRNA, complete sequence. /PROD=gag protein /REP_ORG=S. scrofa	568
569	Ssc.24738.1.S1_at	1.0311	<.0001	8.5587	11	0.000001	760	216155_at	NAV1	CTAG1A	neuron navigator 1; neuron navigator-1; pore membrane and/or filament interacting like protein 3 [Homo sapiens]. [Source:RefSeq;Acc:NM_020443]	.	1	198.349	0	97.63	ensembl cDNA	ENSG00000134369	BF198800	TC208609	gb:BF198800 /DB_XREF=gi:11090277 /DB_XREF=248762 /TID=Ssc.24738.1 /CNT=2 /FEA=EST /TIER=ConsEnd /STK=0 /UG=Ssc.24738 /UG_TITLE=Transcribed locus /REP_ORG=S. scrofa	569
570	Ssc.5052.1.S1_at	-1.2971	<.0001	8.5516	4	0.000001	761	1568717_a_at	KIAA0674	KIAA0674	PREDICTED: KIAA0674 [Source:RefSeq_peptide;Acc:XP_376903]	.	9	113.007	0	922.3	ensembl cDNA	ENSG00000119321	BI398918	TC222043	gb:BI398918 /DB_XREF=gi:15177979 /DB_XREF=MI-P-AY1-nri-h-11-0-UI.s1 /CLONE=MI-P-AY1-nri-h-11-0-UI /TID=Ssc.5052.1 /CNT=12 /FEA=EST /TIER=ConsEnd /STK=0 /UG=Ssc.5052 /UG_TITLE=Transcribed locus, weakly similar to XP_376903.1 KIAA0674 (Homo sapiens) /REP_ORG=S. scrofa	570
571	Ssc.6083.1.A1_at	-1.2376	<.0001	8.5245	2	0.000001	765		Q5QGT7		47 kDa protein [Source:IPI;Acc:IPI00412904]	.	8	0.326	0	81.77	ensembl genome	ENSG00000188359	BX670425	TC203683	gb:BX670425 /DB_XREF=gi:37980943 /DB_XREF=BX670425 /CLONE=scac0033i.h.21 /TID=Ssc.6083.1 /CNT=14 /FEA=EST /TIER=ConsEnd /STK=5 /UG=Ssc.6083 /UG_TITLE=Transcribed locus /REP_ORG=S. scrofa	571
572	Ssc.21945.1.S1_at	-1.0355	<.0001	8.5244	8	0.000001	766	218107_at	WDR26		WD-repeat protein 26. [Source:Uniprot/SWISSPROT;Acc:Q9H7D7]	.	1	220.882	0	470.3	ensembl cDNA	ENSG00000162923	CA779069	TC204653	gb:CA779069 /DB_XREF=gi:26016959 /DB_XREF=MPL384_11_P05 /CLONE=pSPORT1 /TID=Ssc.21945.1 /CNT=9 /FEA=EST /TIER=ConsEnd /STK=0 /UG=Ssc.21945 /UG_TITLE=Transcribed locus /REP_ORG=S. scrofa	572
573	Ssc.68.1.A1_at	-1.2511	<.0001	8.5204	9	0.000001	767	202930_s_at	SUCLA2	SUCLA2	Succinyl-CoA ligase [ADP-forming] beta-chain, mitochondrial precursor (EC 6.2.1.5) (Succinyl-CoA synthetase, betaA chain) (SCS-betaA) (ATP- specific succinyl-CoA synthetase beta subunit). [Source:Uniprot/SWISSPROT;Acc:Q9P2R7]	.	13	47.415	0	1955.1	ensembl cDNA	ENSG00000136143	AF061966.1		gb:AF061966.1 /DB_XREF=gi:3808236 /TID=Ssc.68.1 /CNT=15 /FEA=mRNA /TIER=Stack /STK=9 /LL=399540 /UG_GENE=SUCLA2 /UG=Ssc.68 /UG_TITLE=Succinate-CoA ligase, ADP-forming, beta subunit /DEF=Sus scrofa ATP-specific succinyl-CoA synthetase beta subunit (SCS) mRNA, partial cds. /REP_ORG=S. scrofa	573
574	Ssc.8455.1.A1_at	-1.0287	<.0001	8.5202	2	0.000001	768		NP_057359		selenoprotein T [Homo sapiens]. [Source:RefSeq;Acc:NM_016275]	.	3	151.804	0.146	42.12	ensembl genome	ENSG00000198843	BQ601510	TC206818	gb:BQ601510 /DB_XREF=gi:21548236 /DB_XREF=MI-P-H3-afk-h-09-1-UM.s1 /CLONE=MI-P-H3-afk-h-09-1-UM /TID=Ssc.8455.1 /CNT=6 /FEA=EST /TIER=ConsEnd /STK=5 /UG=Ssc.8455 /UG_TITLE=Transcribed locus /REP_ORG=S. scrofa	574
575	Ssc.4272.1.A1_at	-1.2572	<.0001	8.5137	11	0.000001	769	201660_at	ACSL3		Long-chain-fatty-acid--CoA ligase 3 (EC 6.2.1.3) (Long-chain acyl-CoA synthetase 3) (LACS 3). [Source:Uniprot/SWISSPROT;Acc:O95573]	.	2	223.551	0.113	42.12	ensembl genome	ENSG00000123983	BQ599843	TC227827	gb:BQ599843 /DB_XREF=gi:21546569 /DB_XREF=MI-P-E6-aho-f-06-1-UM.s1 /CLONE=MI-P-E6-aho-f-06-1-UM /TID=Ssc.4272.1 /CNT=4 /FEA=EST /TIER=ConsEnd /STK=0 /UG=Ssc.4272 /UG_TITLE=Transcribed locus /REP_ORG=S. scrofa	575
576	Ssc.25067.1.S1_at	-1.2492	<.0001	8.5128	7	0.000001	770	1563467_at	PDGFC		platelet-derived growth factor C precursor; spinal cord-derived growth factor; secretory growth factor-like protein; fallotein [Homo sapiens]. [Source:RefSeq;Acc:NM_016205]	.	4	158.04	0	496.1	ensembl cDNA	ENSG00000145431	CO987060	TC223977	gb:CO987060 /DB_XREF=gi:51346334 /DB_XREF=UMC-pd10en3-011-b12 /TID=Ssc.25067.1 /CNT=10 /FEA=EST /TIER=ConsEnd /STK=1 /UG=Ssc.25067 /UG_TITLE=Transcribed locus /REP_ORG=S. scrofa	576
577	Ssc.30351.1.A1_at	1.4574	<.0001	8.4937	2	0.000001	771		Q9H6V4		zinc finger RNA binding protein [Source:RefSeq_peptide;Acc:NP_057191]	.	5	32.39	0	91.68	ensembl genome	ENSG00000056097	CO990628		gb:CO990628 /DB_XREF=gi:51349902 /DB_XREF=UMC-pd3ov3-005-f08 /TID=Ssc.30351.1 /CNT=1 /FEA=EST /TIER=ConsEnd /STK=1 /UG=Ssc.30351 /UG_TITLE=Transcribed locus /REP_ORG=S. scrofa	577
578	Ssc.3471.1.S1_at	-1.3298	<.0001	8.4873	6	0.000001	773	203537_at	PRPSAP2	PRPSAP2	Phosphoribosyl pyrophosphate synthetase-associated protein 2 (PRPP synthetase-associated protein 2) (41 kDa phosphoribosypyrophosphate synthetase-associated protein) (PAP41). [Source:Uniprot/SWISSPROT;Acc:O60256]	.	17	18.702	0	1184	ensembl cDNA	ENSG00000141127	CF796002	TC219808	gb:CF796002 /DB_XREF=gi:37800575 /DB_XREF=892213 /TID=Ssc.3471.1 /CNT=19 /FEA=EST /TIER=ConsEnd /STK=1 /UG=Ssc.3471 /UG_TITLE=Transcribed locus, highly similar to NP_476472.1 phosphoribosyl pyrophosphate synthetase-associated protein 2 (Rattus norvegicus) /REP_ORG=S. scrofa	578
579	Ssc.4438.1.A1_at	1.0327	<.0001	8.4693	3	0.000001	774	204004_at	PAWR		apoptosis response protein; prostate apoptosis response protein 4 [Homo sapiens]. [Source:RefSeq;Acc:NM_002583]	.	12	78.488	0.001	50.05	ensembl genome	ENSG00000177425	CF364927	TC222661	gb:CF364927 /DB_XREF=gi:34167007 /DB_XREF=835520 /TID=Ssc.4438.1 /CNT=14 /FEA=EST /TIER=Stack /STK=11 /UG=Ssc.4438 /UG_TITLE=Transcribed locus /REP_ORG=S. scrofa	579
580	Ssc.5364.1.S1_at	1.0689	<.0001	8.4492	4	0.000001	779		Q5VT40		PREDICTED: similar to gene [Source:RefSeq_peptide;Acc:XP_097622]	.	1	162.771	0.117	42.12	ensembl genome	ENSG00000188859	CO956725	TC206701	gb:CO956725 /DB_XREF=gi:51333788 /DB_XREF=UMC-pputal6-006-g06 /TID=Ssc.5364.1 /CNT=6 /FEA=EST /TIER=ConsEnd /STK=3 /UG=Ssc.5364 /UG_TITLE=Transcribed locus /REP_ORG=S. scrofa	580
581	Ssc.5676.1.S1_at	-1.8095	<.0001	8.4475	10	0.000001	780		NP_056455		PAI-1 mRNA-binding protein; chromodomain helicase DNA binding protein 3 interacting protein [Homo sapiens]. [Source:RefSeq;Acc:NM_015640]	.	1	67.589	0	305.8	ensembl cDNA	ENSG00000142864	BQ602381	TC205004	gb:BQ602381 /DB_XREF=gi:21549107 /DB_XREF=MI-P-NA-ael-b-02-1-UM.s1 /CLONE=MI-P-NA-ael-b-02-1-UM /TID=Ssc.5676.1 /CNT=6 /FEA=EST /TIER=ConsEnd /STK=0 /UG=Ssc.5676 /UG_TITLE=Transcribed locus /REP_ORG=S. scrofa	581
582	Ssc.29798.1.S1_at	-1.1027	<.0001	8.4255	3	0.000001	783	206613_s_at	TAF1A	TAF1A	TBP-associated factor 1A isoform 1; SL1, 48kD subunit [Homo sapiens]. [Source:RefSeq;Acc:NM_005681]	.	1	219.12	0	1049.2	ensembl cDNA	ENSG00000143498	CO946023	TC224489	gb:CO946023 /DB_XREF=gi:51312782 /DB_XREF=UMC-p6mm2-003-g10 /TID=Ssc.29798.1 /CNT=4 /FEA=EST /TIER=ConsEnd /STK=1 /UG=Ssc.29798 /UG_TITLE=Transcribed locus /REP_ORG=S. scrofa	582
583	Ssc.23322.1.A1_at	-1.4268	<.0001	8.3956	4	0.000001	787	219844_at	C10orf118		CTCL tumor antigen L14-2 [Homo sapiens]. [Source:RefSeq;Acc:NM_018017]	.	10	115.872	0	103.6	ensembl cDNA	ENSG00000165813	BI338550	TC199515	gb:BI338550 /DB_XREF=gi:15031833 /DB_XREF=362369 /TID=Ssc.23322.1 /CNT=8 /FEA=EST /TIER=ConsEnd /STK=0 /UG=Ssc.23322 /UG_TITLE=Transcribed locus /REP_ORG=S. scrofa	583
584	Ssc.2359.1.S1_at	-1.3456	<.0001	8.3897	11	0.000001	788		NP_919226		similar to C630007C17Rik protein [Homo sapiens]. [Source:RefSeq;Acc:NM_194250]	.	2	185.289	0.108	42.12	ensembl genome	ENSG00000170396	AW785983	TC212712	gb:AW785983 /DB_XREF=gi:7842759 /DB_XREF=117525 /TID=Ssc.2359.1 /CNT=2 /FEA=EST /TIER=ConsEnd /STK=0 /UG=Ssc.2359 /UG_TITLE=Transcribed locus /REP_ORG=S. scrofa	584
585	Ssc.21642.1.S1_at	-1.07	<.0001	8.3871	10	0.000001	789	204374_s_at	GALK1	GALK1	Galactokinase (EC 2.7.1.6) (Galactose kinase). [Source:Uniprot/SWISSPROT;Acc:P51570]	.	17	71.266	0	1074.9	ensembl cDNA	ENSG00000108479	CK462974	TC220950	gb:CK462974 /DB_XREF=gi:40834255 /DB_XREF=933810 /TID=Ssc.21642.1 /CNT=17 /FEA=EST /TIER=ConsEnd /STK=4 /UG=Ssc.21642 /UG_TITLE=Transcribed locus, highly similar to NP_000145.1 galactokinase 1 (Homo sapiens) /REP_ORG=S. scrofa	585
586	Ssc.3063.1.S1_at	-1.0029	<.0001	8.3487	9	0.000001	792	205273_s_at	PITRM1	PITRM1	metalloprotease 1; metalloprotease 1 (pitrilysin family) [Homo sapiens]. [Source:RefSeq;Acc:NM_014889]	.	10	3.17	0	196.7	ensembl cDNA	ENSG00000107959	CF359731	TC203400	gb:CF359731 /DB_XREF=gi:34156748 /DB_XREF=821000 /TID=Ssc.3063.1 /CNT=10 /FEA=EST /TIER=ConsEnd /STK=2 /UG=Ssc.3063 /UG_TITLE=Transcribed locus, moderately similar to NP_055704.2 pitrilysin metalloproteinase 1 (Homo sapiens) /REP_ORG=S. scrofa	586
587	Ssc.810.1.S2_at	-1.2291	<.0001	8.3439	3	0.000002	793	201646_at	SCARB2	SCARB2	Lysosome membrane protein II (LIMP II) (Scavenger receptor class B, member 2) (85 kDa lysosomal membrane sialoglycoprotein) (LGP85) (CD36 antigen-like 2). [Source:Uniprot/SWISSPROT;Acc:Q14108]	.	4	77.437	0	1542.8	ensembl cDNA	ENSG00000138760	BP460116	TC219207	gb:BP460116 /DB_XREF=gi:40475873 /DB_XREF=BP460116 /CLONE=OVRM10188F09 /TID=Ssc.810.1 /CNT=31 /FEA=mRNA /TIER=ConsEnd /STK=0 /LL=414407 /UG_GENE=Scarb2 /UG=Ssc.810 /UG_TITLE=Scavenger receptor class B member 2 /REP_ORG=S. scrofa	587
588	Ssc.8009.1.A1_at	-2.0236	<.0001	8.3318	1	0.000002	794	219643_at	LRP1B		Low-density lipoprotein receptor-related protein 1B precursor (Low- density lipoprotein receptor-related protein-deleted in tumor) (LRP- DIT). [Source:Uniprot/SWISSPROT;Acc:Q9NZR2]	.	2	140.823	0	293.9	ensembl genome	ENSG00000168702	CO951669	TC223079	gb:CO951669 /DB_XREF=gi:51328680 /DB_XREF=UMC-pd12fol-011-d04 /TID=Ssc.8009.1 /CNT=14 /FEA=EST /TIER=Stack /STK=13 /UG=Ssc.8009 /UG_TITLE=Transcribed locus /REP_ORG=S. scrofa	588
589	Ssc.25584.1.S1_at	-1.7396	<.0001	8.3106	8	0.000002	797	224595_at	CDW92		CDW92 antigen; choline transporter-like protein 1; CD92 protein [Homo sapiens]. [Source:RefSeq;Acc:NM_080546]	.	9	105.087	0	424.7	ensembl cDNA	ENSG00000070214	AJ660108	TC199603	gb:AJ660108 /DB_XREF=gi:49344253 /DB_XREF=AJ660108 /CLONE=C0005218_D15 /TID=Ssc.25584.1 /CNT=6 /FEA=EST /TIER=ConsEnd /STK=3 /UG=Ssc.25584 /UG_TITLE=Transcribed locus /REP_ORG=S. scrofa	589
590	Ssc.27615.1.S1_at	-1.1664	<.0001	8.2915	10	0.000002	801		Q96IW3	KIAA0657	PREDICTED: KIAA0657 protein [Source:RefSeq_peptide;Acc:XP_051017]	.	2	220.241	0	472.3	ensembl cDNA	ENSG00000124006	BF078022	TC223131	gb:BF078022 /DB_XREF=gi:10871852 /DB_XREF=228239 /TID=Ssc.27615.1 /CNT=7 /FEA=EST /TIER=ConsEnd /STK=2 /UG=Ssc.27615 /UG_TITLE=Transcribed locus, moderately similar to NP_849215.1 expressed sequence AW822216 (Mus musculus) /REP_ORG=S. scrofa	590
591	Ssc.23897.1.S1_a_at	-1.1444	<.0001	8.2541	6	0.000002	806	1559491_at	CENTG2		centaurin, gamma 2; Arf GAP with GTP-binding protein-like, ANK repeat and PH domains 1; GTP-binding and GTPase-activating protein 1 [Homo sapiens]. [Source:RefSeq;Acc:NM_014914]	.	2	236.185	0.473	42.12	ensembl genome	ENSG00000157985	CK451782	TC225954	gb:CK451782 /DB_XREF=gi:40798996 /DB_XREF=907344 /TID=Ssc.23897.1 /CNT=4 /FEA=EST /TIER=ConsEnd /STK=1 /UG=Ssc.23897 /UG_TITLE=Transcribed locus /REP_ORG=S. scrofa	591
592	Ssc.8098.1.A1_at	-1.0871	<.0001	8.2422	9	0.000002	807	200821_at	LAMP2	LAMP2	Lysosome-associated membrane glycoprotein 2 precursor (LAMP-2) (CD107b antigen). [Source:Uniprot/SWISSPROT;Acc:P13473]	.	.	119.347	0	585.3	ensembl cDNA	ENSG00000005893	CB469410	TC220874	gb:CB469410 /DB_XREF=gi:29275795 /DB_XREF=sn07_B10.f /TID=Ssc.8098.1 /CNT=12 /FEA=EST /TIER=Stack /STK=8 /UG=Ssc.8098 /UG_TITLE=Transcribed locus, moderately similar to NP_054701.1 lysosomal-associated membrane protein 2 (Homo sapiens) /REP_ORG=S. scrofa	592
593	Ssc.21326.1.S1_at	-1.2941	<.0001	8.2194	6	0.000002	811	204321_at	NEO1		Neogenin precursor. [Source:Uniprot/SWISSPROT;Acc:Q92859]	.	15	71.132	0.027	46.09	ensembl genome	ENSG00000067141	CA780972	TC204144	gb:CA780972 /DB_XREF=gi:26018990 /DB_XREF=mpl384-7_x15_G09 /CLONE=pSPORT1 /TID=Ssc.21326.1 /CNT=11 /FEA=EST /TIER=ConsEnd /STK=0 /UG=Ssc.21326 /UG_TITLE=Transcribed locus /REP_ORG=S. scrofa	593
594	Ssc.26607.3.A1_at	-1.2295	<.0001	8.2105	6	0.000002	814	201861_s_at	LRRFIP1	LRRFIP1	leucine rich repeat (in FLII) interacting protein 1; GC-binding factor 2 [Homo sapiens]. [Source:RefSeq;Acc:NM_004735]	.	2	238.383	0	389	ensembl cDNA	ENSG00000124831	CF180650	TC202793	gb:CF180650 /DB_XREF=gi:33292426 /DB_XREF=815790 /TID=Ssc.26607.3 /CNT=1 /FEA=EST /TIER=ConsEnd /STK=1 /UG=Ssc.26607 /UG_TITLE=Transcribed locus, weakly similar to NP_004726.1 leucine rich repeat (in FLII) interacting protein 1 (Homo sapiens) /REP_ORG=S. scrofa	594
595	Ssc.10716.1.A1_at	-1.3105	<.0001	8.1842	4	0.000002	815		Q9P2I7	SCYL2	SCY1-like 2 protein [Source:RefSeq_peptide;Acc:NP_060458]	.	12	99.164	0	387.1	ensembl cDNA	ENSG00000136021	CO994076	TC225632	gb:CO994076 /DB_XREF=gi:51353350 /DB_XREF=UMC-pd0fol-010-f07 /TID=Ssc.10716.1 /CNT=7 /FEA=EST /TIER=ConsEnd /STK=0 /UG=Ssc.10716 /UG_TITLE=Transcribed locus, highly similar to NP_060458.2 hypothetical protein FLJ10074 (Homo sapiens) /REP_ORG=S. scrofa	595
596	Ssc.11899.1.A1_at	1.1143	<.0001	8.1648	6	0.000002	818		HUS7_HUMAN	FLJ10458	WD-repeat protein HUSSY-07. [Source:Uniprot/SWISSPROT;Acc:Q9NVX2]	.	17	30.471	0	1927.3	ensembl cDNA	ENSG00000073536	BI186371	TC221370	gb:BI186371 /DB_XREF=gi:14660780 /DB_XREF=UNL-P-FN-dd-f-06-0-UNL.s2 /CLONE=UNL-P-FN-dd-f-06-0-UNL /TID=Ssc.11899.1 /CNT=8 /FEA=EST /TIER=ConsEnd /STK=4 /UG=Ssc.11899 /UG_TITLE=Transcribed locus, highly similar to NP_060566.1 Notchless gene homolog (Drosophila) (Homo sapiens) /REP_ORG=S. scrofa	596
597	Ssc.16278.1.A1_at	-1.1429	<.0001	8.1617	11	0.000002	820					.	14	106.046	0	147.2	ensembl cDNA	ENSG00000198577	U15457.1		gb:U15457.1 /DB_XREF=gi:571400 /TID=Ssc.16278.1 /CNT=1 /FEA=mRNA /TIER=ConsEnd /STK=0 /UG=Ssc.16278 /UG_TITLE=Transcribed locus, weakly similar to XP_370977.1 similar to immunoglobulin heavy chain VH3 (Homo sapiens) /DEF=Sus scrofa clone pvg9 Ig heavy chain variable VDJ region mRNA, partial cds. /REP_ORG=S. scrofa	597
598	Ssc.13581.1.S1_at	-1.1152	<.0001	8.1571	4	0.000002	822	212164_at	C1orf37	C1orf37		.	1	199.708	0	1804.4	ensembl cDNA	ENSG00000163444	CK460009	TC223836	gb:CK460009 /DB_XREF=gi:40831290 /DB_XREF=930254 /TID=Ssc.13581.1 /CNT=8 /FEA=EST /TIER=ConsEnd /STK=2 /UG=Ssc.13581 /UG_TITLE=Transcribed locus, highly similar to NP_612400.2 chromosome 1 open reading frame 37 (Homo sapiens) /REP_ORG=S. scrofa	598
599	Ssc.12650.1.A1_at	-1.0285	<.0001	8.1532	1	0.000002	823	1554556_a_at	ATP11B		Potential phospholipid-transporting ATPase IF (EC 3.6.3.1) (ATPase class I type 11B) (ATPase IR). [Source:Uniprot/SWISSPROT;Acc:Q9Y2G3]	.	3	184.021	0	408.9	ensembl cDNA	ENSG00000058063	CO953666	TC206250	gb:CO953666 /DB_XREF=gi:51330717 /DB_XREF=UMC-pnatal3-002-c11 /TID=Ssc.12650.1 /CNT=7 /FEA=EST /TIER=ConsEnd /STK=1 /UG=Ssc.12650 /UG_TITLE=Transcribed locus /REP_ORG=S. scrofa	599
600	Ssc.4267.1.A1_at	-1.2484	<.0001	8.1374	1	0.000002	825	206580_s_at	EFEMP2	EFEMP2	EGF-containing fibulin-like extracellular matrix protein 2 precursor (Fibulin-4) (FIBL-4) (UPH1 protein) (UNQ200/PRO226). [Source:Uniprot/SWISSPROT;Acc:O95967]	.	11	65.39	0	1840.1	ensembl cDNA	ENSG00000172638	CF175814	TC199998	gb:CF175814 /DB_XREF=gi:33287590 /DB_XREF=799817 /TID=Ssc.4267.1 /CNT=7 /FEA=EST /TIER=ConsEnd /STK=5 /UG=Ssc.4267 /UG_TITLE=Transcribed locus, highly similar to NP_058634.1 EGF-containing fibulin-like extracellular matrix protein 2 (Homo sapiens) /REP_ORG=S. scrofa	600
601	Ssc.26079.1.S1_at	-1.1557	<.0001	8.1361	11	0.000002	826	1553880_at	C10orf91			.	10	134.109	0.222	42.12	ensembl genome	ENSG00000180066	BX918995	TC206161	gb:BX918995 /DB_XREF=gi:41135814 /DB_XREF=BX918995 /CLONE=scan0004d.p.05 /TID=Ssc.26079.1 /CNT=7 /FEA=EST /TIER=ConsEnd /STK=1 /UG=Ssc.26079 /UG_TITLE=Transcribed locus /REP_ORG=S. scrofa	601
602	Ssc.4543.1.S1_at	-1.6834	<.0001	8.1318	11	0.000002	827	209955_s_at	FAP	FAP	Seprase (EC 3.4.21.-) (Fibroblast activation protein alpha) (Integral membrane serine protease) (170-kDa melanoma membrane-bound gelatinase). [Source:Uniprot/SWISSPROT;Acc:Q12884]	.	2	162.853	0	470.3	ensembl cDNA	ENSG00000078098	BI338083	TC206771	gb:BI338083 /DB_XREF=gi:15031375 /DB_XREF=361759 /TID=Ssc.4543.1 /CNT=6 /FEA=EST /TIER=ConsEnd /STK=0 /UG=Ssc.4543 /UG_TITLE=Transcribed locus, highly similar to NP_004451.2 fibroblast activation protein, alpha (Homo sapiens) /REP_ORG=S. scrofa	602
603	Ssc.27132.1.A1_at	-1.0469	<.0001	8.1144	7	0.000002	831	204523_at	ZNF140		Zinc finger protein 140. [Source:Uniprot/SWISSPROT;Acc:P52738]	.	12	132.267	0	59.96	ensembl cDNA	ENSG00000196387	CN167045	TC216720	gb:CN167045 /DB_XREF=gi:46181475 /DB_XREF=999143 /TID=Ssc.27132.1 /CNT=2 /FEA=EST /TIER=ConsEnd /STK=1 /UG=Ssc.27132 /UG_TITLE=Transcribed locus /REP_ORG=S. scrofa	603
604	Ssc.10727.1.A1_at	1.3774	<.0001	8.1088	3	0.000002	835	212331_at	RBL2		Retinoblastoma-like protein 2 (130 kDa retinoblastoma-associated protein) (PRB2) (P130) (RBR-2). [Source:Uniprot/SWISSPROT;Acc:Q08999]	.	16	52.026	0	323.6	ensembl cDNA	ENSG00000103479	CO940842	TC205242	gb:CO940842 /DB_XREF=gi:51307605 /DB_XREF=UMC-peov1-008-e08 /TID=Ssc.10727.1 /CNT=9 /FEA=EST /TIER=Stack /STK=7 /UG=Ssc.10727 /UG_TITLE=Transcribed locus /REP_ORG=S. scrofa	604
605	Ssc.31029.1.A1_at	-1.0498	<.0001	8.0984	9	0.000003	836	1555578_at	PTPRM		Receptor-type protein-tyrosine phosphatase mu precursor (EC 3.1.3.48) (R-PTP-mu). [Source:Uniprot/SWISSPROT;Acc:P28827]	.	18	7.558	0.168	42.12	ensembl genome	ENSG00000173482	CF175718	TC219296	gb:CF175718 /DB_XREF=gi:33287494 /DB_XREF=799704 /TID=Ssc.31029.1 /CNT=3 /FEA=EST /TIER=ConsEnd /STK=3 /UG=Ssc.31029 /UG_TITLE=Transcribed locus /REP_ORG=S. scrofa	605
606	Ssc.15945.1.A1_x_at	1.2958	<.0001	8.0527	9	0.000003	847	209374_s_at	IGHM		Ig alpha-1 chain C region. [Source:Uniprot/SWISSPROT;Acc:P01876]	.	14	105.245	0	113.5	ensembl cDNA	ENSG00000130076	AF248282.1		gb:AF248282.1 /DB_XREF=gi:9954308 /TID=Ssc.15945.1 /CNT=1 /FEA=mRNA /TIER=ConsEnd /STK=0 /UG=Ssc.15945 /UG_TITLE=Transcribed locus, weakly similar to XP_343123.1 similar to immunoglobulin heavy chain variable region (Rattus norvegicus) /DEF=Sus scrofa clone 4 immunoglobulin heavy chain mRNA, partial cds. /REP_ORG=S. scrofa	606
607	Ssc.8193.1.A1_at	-1.0411	<.0001	8.0221	9	0.000003	853	229240_at	ZDHHC21		Zinc finger DHHC domain containing protein 21. [Source:Uniprot/SWISSPROT;Acc:Q8IVQ6]	.	9	14.607	0.003	48.07	ensembl genome	ENSG00000175893	BI405137	TC229295	gb:BI405137 /DB_XREF=gi:15184350 /DB_XREF=MI-P-NA-aej-f-07-1-UM.s1.ab1 /CLONE=MI-P-NA-aej-f-07-1-UM.ab1 /TID=Ssc.8193.1 /CNT=3 /FEA=EST /TIER=ConsEnd /STK=0 /UG=Ssc.8193 /UG_TITLE=Transcribed locus /REP_ORG=S. scrofa	607
608	Ssc.1449.1.S1_at	-1.1091	<.0001	8.0132	7	0.000003	854	1555677_s_at	SMC1L1		Structural maintenance of chromosome 1-like 1 protein (SMC1alpha protein) (SB1.8/DXS423E protein) (Sb1.8). [Source:Uniprot/SWISSPROT;Acc:Q14683]	.	.	53.284	0	208.6	ensembl cDNA	ENSG00000072501	BQ599595	TC207158	gb:BQ599595 /DB_XREF=gi:21546321 /DB_XREF=MI-P-E6-ahl-c-03-1-UM.s1 /CLONE=MI-P-E6-ahl-c-03-1-UM /TID=Ssc.1449.1 /CNT=2 /FEA=EST /TIER=ConsEnd /STK=0 /UG=Ssc.1449 /UG_TITLE=Transcribed locus /REP_ORG=S. scrofa	608
609	Ssc.24206.1.S1_at	-2.1096	<.0001	8.0115	10	0.000003	855	201195_s_at	SLC7A5		Large neutral amino acids transporter small subunit 1 (L-type amino acid transporter 1) (4F2 light chain) (4F2 LC) (4F2LC) (CD98 light chain) (Integral membrane protein E16) (hLAT1). [Source:Uniprot/SWISSPROT;Acc:Q01650]	.	16	86.421	0.166	42.12	ensembl genome	ENSG00000103257	CK455107	TC226177	gb:CK455107 /DB_XREF=gi:40802321 /DB_XREF=915648 /TID=Ssc.24206.1 /CNT=6 /FEA=EST /TIER=ConsEnd /STK=3 /UG=Ssc.24206 /UG_TITLE=Transcribed locus /REP_ORG=S. scrofa	609
610	Ssc.24184.1.S1_at	-1.0443	<.0001	8.002	10	0.000003	858	212510_at	GPD1L		glycerol-3-phosphate dehydrogenase 1-like [Homo sapiens]. [Source:RefSeq;Acc:NM_015141]	.	3	32.123	0	214.6	ensembl cDNA	ENSG00000152642	BI404976	TC202223	gb:BI404976 /DB_XREF=gi:15184189 /DB_XREF=MI-P-NA-aeh-e-04-1-UM.s1.ab1 /CLONE=MI-P-NA-aeh-e-04-1-UM.ab1 /TID=Ssc.24184.1 /CNT=23 /FEA=EST /TIER=ConsEnd /STK=0 /UG=Ssc.24184 /UG_TITLE=Transcribed locus /REP_ORG=S. scrofa	610
611	Ssc.4035.3.S1_at	1.444	<.0001	7.9954	1	0.000003	859	220749_at	C10orf68		ing protein 7. [Source:Uniprot/SWISSPROT;Acc:Q96M83]	.	10	32.775	0	65.91	ensembl genome	ENSG00000150076	AW354827	TC221309	gb:AW354827 /DB_XREF=gi:6853817 /DB_XREF=37773 /TID=Ssc.4035.3 /CNT=3 /FEA=EST /TIER=ConsEnd /STK=0 /UG=Ssc.4035 /UG_TITLE=Transcribed locus /REP_ORG=S. scrofa	611
612	Ssc.1031.1.S1_at	1.0174	<.0001	7.9811	7	0.000003	861	202869_at	OAS1	OAS3	2'-5'-oligoadenylate synthetase 1 (EC 2.7.7.-) ((2-5')oligo(A) synthetase 1) (2-5A synthetase 1) (p46/p42 OAS) (E18/E16). [Source:Uniprot/SWISSPROT;Acc:P00973]	.	12	111.807	0	341.5	ensembl cDNA	ENSG00000089127	NM_214303.1		gb:NM_214303.1 /DB_XREF=gi:47523671 /GEN=OAS1 /TID=Ssc.1031.1 /CNT=24 /FEA=FLmRNA /TIER=FL+Stack /STK=7 /LL=397570 /UG=Ssc.1031 /DEF=Sus scrofa 2-5 oligoadenylate synthetase (OAS1), mRNA. /PROD=2-5 oligoadenylate synthetase /FL=gb:NM_214303.1 /REP_ORG=S. scrofa	612
613	Ssc.28305.1.A1_at	-1.5337	<.0001	7.9785	11	0.000003	862	1554690_a_at	TACC1		Transforming acidic coiled-coil-containing protein 1. [Source:Uniprot/SWISSPROT;Acc:O75410]	.	8	38.734	0	93.66	ensembl cDNA	ENSG00000147526	CN025137	TC210958	gb:CN025137 /DB_XREF=gi:48719673 /DB_XREF=UMC-p4civp1-003-h04 /TID=Ssc.28305.1 /CNT=3 /FEA=EST /TIER=ConsEnd /STK=3 /UG=Ssc.28305 /UG_TITLE=Transcribed locus /REP_ORG=S. scrofa	613
614	Ssc.4477.1.S1_at	-1.0881	<.0001	7.9752	3	0.000003	863	211754_s_at	SLC25A17	SLC25A17	Peroxisomal membrane protein PMP34 (34 kDa peroxisomal membrane protein) (Solute carrier family 25, member 17). [Source:Uniprot/SWISSPROT;Acc:O43808]	.	22	39.49	0	1106.6	ensembl cDNA	ENSG00000100372	CK455327	TC202167	gb:CK455327 /DB_XREF=gi:40802541 /DB_XREF=915904 /TID=Ssc.4477.1 /CNT=16 /FEA=EST /TIER=ConsEnd /STK=0 /UG=Ssc.4477 /UG_TITLE=Transcribed locus, highly similar to NP_006349.1 solute carrier family 25 (mitochondrial carrier; peroxisomal membrane protein, 34kDa), member 17 (Homo sapiens) /REP_ORG=S. scrofa	614
615	Ssc.22533.1.A1_at	-1.1592	<.0001	7.9744	3	0.000003	864		Q76M59			.	12	128.081	0.021	44.1	ensembl genome	ENSG00000151952	CF795714		gb:CF795714 /DB_XREF=gi:37800287 /DB_XREF=891899 /TID=Ssc.22533.1 /CNT=1 /FEA=EST /TIER=ConsEnd /STK=1 /UG=Ssc.22533 /UG_TITLE=Transcribed locus /REP_ORG=S. scrofa	615
616	Ssc.7568.1.A1_at	1.1959	<.0001	7.9707	2	0.000003	865	224027_at	CCL28		Small inducible cytokine A28 precursor (CCL28) (Mucosae-associated epithelial chemokine) (MEC) (CCK1 protein). [Source:Uniprot/SWISSPROT;Acc:Q9NRJ3]	.	5	43.23	0	266.1	ensembl genome	ENSG00000151882	BQ599287	TC211672	gb:BQ599287 /DB_XREF=gi:21546013 /DB_XREF=MI-P-E4-aij-g-12-1-UM.s1 /CLONE=MI-P-E4-aij-g-12-1-UM /TID=Ssc.7568.1 /CNT=2 /FEA=EST /TIER=ConsEnd /STK=0 /UG=Ssc.7568 /UG_TITLE=Transcribed locus /REP_ORG=S. scrofa	616
617	Ssc.17987.1.A1_at	1.0205	<.0001	7.9664	7	0.000003	866	211745_x_at	HBA1	HBZ	Hemoglobin alpha chain. [Source:Uniprot/SWISSPROT;Acc:P01922]	.	16	0.143	0	470.3	ensembl cDNA	ENSG00000130656	CF359518	TC227354	gb:CF359518 /DB_XREF=gi:34156325 /DB_XREF=820771 /TID=Ssc.17987.1 /CNT=4 /FEA=EST /TIER=ConsEnd /STK=2 /UG=Ssc.17987 /UG_TITLE=Transcribed locus, moderately similar to NP_005323.1 hemoglobin, zeta (Homo sapiens) /REP_ORG=S. scrofa	617
618	Ssc.10169.1.A1_at	-1.1198	<.0001	7.9502	4	0.000003	870	212062_at	ATP9A		Potential phospholipid-transporting ATPase IIA (EC 3.6.1.-). [Source:Uniprot/SWISSPROT;Acc:O75110]	.	20	49.647	0.001	50.05	ensembl genome	ENSG00000054793	BQ597409	TC207152	gb:BQ597409 /DB_XREF=gi:21544135 /DB_XREF=MI-P-A2-aex-g-04-1-UM.s1 /CLONE=MI-P-A2-aex-g-04-1-UM /TID=Ssc.10169.1 /CNT=4 /FEA=EST /TIER=ConsEnd /STK=0 /UG=Ssc.10169 /UG_TITLE=Transcribed locus /REP_ORG=S. scrofa	618
619	Ssc.2434.1.A1_at	-1.1511	<.0001	7.9456	11	0.000003	871	213763_at	HIPK2		Homeodomain-interacting protein kinase 2 (EC 2.7.1.-). [Source:Uniprot/SWISSPROT;Acc:Q9H2X6]	.	7	138.715	0.001	50.05	ensembl genome	ENSG00000064393	BQ597566	TC224932	gb:BQ597566 /DB_XREF=gi:21544292 /DB_XREF=MI-P-A2-afc-a-12-1-UM.s1 /CLONE=MI-P-A2-afc-a-12-1-UM /TID=Ssc.2434.1 /CNT=3 /FEA=EST /TIER=ConsEnd /STK=1 /UG=Ssc.2434 /UG_TITLE=Transcribed locus /REP_ORG=S. scrofa	619
620	Ssc.18508.1.A1_at	-1.3684	<.0001	7.9116	9	0.000004	875	220996_s_at	C1orf14			.	1	179.601	0.015	46.09	ensembl genome	ENSG00000157060	BG609321	TC222647	gb:BG609321 /DB_XREF=gi:13659300 /DB_XREF=323133 /TID=Ssc.18508.1 /CNT=14 /FEA=EST /TIER=ConsEnd /STK=0 /UG=Ssc.18508 /UG_TITLE=Transcribed locus /REP_ORG=S. scrofa	620
621	Ssc.11348.1.A2_at	-1.7113	<.0001	7.8632	11	0.000004	880	201326_at	CCT6A	CCT6B	T-complex protein 1, zeta subunit (TCP-1-zeta) (CCT-zeta) (CCT-zeta-1) (Tcp20) (HTR3). [Source:Uniprot/SWISSPROT;Acc:P40227]	.	7	55.894	0	716.1	ensembl cDNA	ENSG00000146731	CB480026	TC220987	gb:CB480026 /DB_XREF=gi:29286412 /DB_XREF=jns58_B09.f /TID=Ssc.11348.1 /CNT=29 /FEA=EST /TIER=Stack /STK=13 /UG=Ssc.11348 /UG_TITLE=Transcribed locus, highly similar to NP_001753.1 chaperonin containing TCP1, subunit 6A (zeta 1) (Homo sapiens) /REP_ORG=S. scrofa	621
622	Ssc.11248.1.A1_at	1.4157	<.0001	7.862	10	0.000004	881	214429_at	MTMR6		Myotubularin related protein 6 (EC 3.1.3.-). [Source:Uniprot/SWISSPROT;Acc:Q9Y217]	.	13	24.719	0	218.6	ensembl cDNA	ENSG00000139505	BI181168	TC201668	gb:BI181168 /DB_XREF=gi:14655577 /DB_XREF=UNL-P-FN-ac-g-11-0-UNL.s1 /CLONE=UNL-P-FN-ac-g-11-0-UNL /TID=Ssc.11248.1 /CNT=2 /FEA=EST /TIER=ConsEnd /STK=1 /UG=Ssc.11248 /UG_TITLE=Transcribed locus, moderately similar to NP_004676.2 myotubularin related protein 6 (Homo sapiens) /REP_ORG=S. scrofa	622
623	Ssc.7568.1.A1_at	1.1804	<.0001	7.8415	1	0.000004	883	224027_at	CCL28		Small inducible cytokine A28 precursor (CCL28) (Mucosae-associated epithelial chemokine) (MEC) (CCK1 protein). [Source:Uniprot/SWISSPROT;Acc:Q9NRJ3]	.	5	43.23	0	266.1	ensembl genome	ENSG00000151882	BQ599287	TC211672	gb:BQ599287 /DB_XREF=gi:21546013 /DB_XREF=MI-P-E4-aij-g-12-1-UM.s1 /CLONE=MI-P-E4-aij-g-12-1-UM /TID=Ssc.7568.1 /CNT=2 /FEA=EST /TIER=ConsEnd /STK=0 /UG=Ssc.7568 /UG_TITLE=Transcribed locus /REP_ORG=S. scrofa	623
624	Ssc.7190.1.S1_at	-1.0958	<.0001	7.8176	1	0.000005	889	203755_at	BUB1B	BUB1B	Mitotic checkpoint serine/threonine-protein kinase BUB1 beta (EC 2.7.1.37) (hBUBR1) (MAD3/BUB1-related protein kinase) (Mitotic checkpoint kinase MAD3L). [Source:Uniprot/SWISSPROT;Acc:O60566]	.	15	38.241	0	819.2	ensembl cDNA	ENSG00000156970	CK457921	TC225601	gb:CK457921 /DB_XREF=gi:40829202 /DB_XREF=922263 /TID=Ssc.7190.1 /CNT=6 /FEA=EST /TIER=ConsEnd /STK=2 /UG=Ssc.7190 /UG_TITLE=Transcribed locus, highly similar to NP_001202.3 BUB1 budding uninhibited by benzimidazoles 1 homolog beta (yeast) (Homo sapiens) /REP_ORG=S. scrofa	624
625	Ssc.26603.1.S1_at	-1.0138	<.0001	7.816	8	0.000005	890	204946_s_at	TOP3A	TOP3A	DNA topoisomerase III alpha (EC 5.99.1.2). [Source:Uniprot/SWISSPROT;Acc:Q13472]	.	17	18.118	0	135.3	ensembl cDNA	ENSG00000177302	CN154346	TC207513	gb:CN154346 /DB_XREF=gi:46168776 /DB_XREF=941549 /TID=Ssc.26603.1 /CNT=4 /FEA=EST /TIER=ConsEnd /STK=1 /UG=Ssc.26603 /UG_TITLE=Transcribed locus, moderately similar to NP_004609.1 topoisomerase (DNA) III alpha (Homo sapiens) /REP_ORG=S. scrofa	625
626	Ssc.7960.1.A1_at	-1.2612	<.0001	7.7814	11	0.000005	896		NP_078908		Sin3A associated protein p30-like [Homo sapiens]. [Source:RefSeq;Acc:NM_024632]	.	5	153.806	0	369.2	ensembl genome	ENSG00000164576	BQ599879		gb:BQ599879 /DB_XREF=gi:21546605 /DB_XREF=MI-P-E6-ahp-b-01-1-UM.s1 /CLONE=MI-P-E6-ahp-b-01-1-UM /TID=Ssc.7960.1 /CNT=1 /FEA=EST /TIER=ConsEnd /STK=1 /UG=Ssc.7960 /UG_TITLE=Transcribed locus /REP_ORG=S. scrofa	626
627	Ssc.13934.1.A1_at	-1.0689	<.0001	7.7767	4	0.000005	897	205190_at	PLS1	LCP1	I-plastin (Intestine-specific plastin). [Source:Uniprot/SWISSPROT;Acc:Q14651]	.	3	143.825	0	145.2	ensembl cDNA	ENSG00000120756	BX675951	TC223103	gb:BX675951 /DB_XREF=gi:38010086 /DB_XREF=BX675951 /CLONE=scac0029i.n.24 /TID=Ssc.13934.1 /CNT=8 /FEA=EST /TIER=Stack /STK=7 /UG=Ssc.13934 /UG_TITLE=Transcribed locus, moderately similar to NP_002661.1 plastin 1 (I isoform) (Homo sapiens) /REP_ORG=S. scrofa	627
628	Ssc.12067.1.S1_at	-1.0803	<.0001	7.7503	6	0.000005	902	219203_at	C14orf122	C14orf122	UPF0172 protein C14orf122 (CGI-112). [Source:Uniprot/SWISSPROT;Acc:Q9Y3B6]	.	14	23.678	0	793.4	ensembl cDNA	ENSG00000100908	CK463960	TC221907	gb:CK463960 /DB_XREF=gi:40835241 /DB_XREF=934904 /TID=Ssc.12067.1 /CNT=18 /FEA=EST /TIER=Stack /STK=6 /UG=Ssc.12067 /UG_TITLE=Transcribed locus, highly similar to NP_057133.2 chromosome 14 open reading frame 122 (Homo sapiens) /REP_ORG=S. scrofa	628
629	Ssc.13508.1.A1_at	-1.2345	<.0001	7.7254	11	0.000005	908		NP_057132	CGI-111	CGI-111 protein [Homo sapiens]. [Source:RefSeq;Acc:NM_016048]	.	5	128.458	0	1176	ensembl cDNA	ENSG00000066583	CK450481	TC222245	gb:CK450481 /DB_XREF=gi:40797695 /DB_XREF=900038 /TID=Ssc.13508.1 /CNT=14 /FEA=EST /TIER=ConsEnd /STK=4 /UG=Ssc.13508 /UG_TITLE=Transcribed locus, highly similar to NP_079754.2 RIKEN cDNA 2610034N03 gene (Mus musculus) /REP_ORG=S. scrofa	629
630	Ssc.5159.2.S1_at	1.0379	<.0001	7.7182	2	0.000006	910		Q96LZ5		Full-length cDNA clone CS0DI033YL14 of Placenta of Homo sapiens (human). [Source:Uniprot/SPTREMBL;Acc:Q86TU4]	.	14	100.362	0	127.4	ensembl cDNA	ENSG00000186316	BG383923	TC221566	gb:BG383923 /DB_XREF=gi:13308395 /DB_XREF=302366 /TID=Ssc.5159.2 /CNT=6 /FEA=EST /TIER=ConsEnd /STK=0 /UG=Ssc.5159 /UG_TITLE=Transcribed locus /REP_ORG=S. scrofa	630
631	Ssc.3674.1.S1_at	1.4651	<.0001	7.7024	4	0.000006	913	206184_at	CRKL	CRKL	Crk-like protein. [Source:Uniprot/SWISSPROT;Acc:P46109]	.	22	19.596	0	500	ensembl cDNA	ENSG00000099942	CN155922	TC223925	gb:CN155922 /DB_XREF=gi:46170352 /DB_XREF=943261 /TID=Ssc.3674.1 /CNT=10 /FEA=EST /TIER=ConsEnd /STK=3 /UG=Ssc.3674 /UG_TITLE=Transcribed locus, weakly similar to XP_221260.2 similar to Crk-like protein (Rattus norvegicus) /REP_ORG=S. scrofa	631
632	Ssc.489.1.A1_at	-1.0541	<.0001	7.6914	9	0.000006	917		Q9HB73			.	11	93.103	0	200.7	ensembl genome	ENSG00000166012	AJ236935.1		gb:AJ236935.1 /DB_XREF=gi:4186147 /TID=Ssc.489.1 /CNT=1 /FEA=mRNA /TIER=ConsEnd /STK=0 /UG=Ssc.489 /UG_TITLE=Hypothetical protein (5; clone 6A9) /DEF=Sus scrofa mRNA for hypothetical protein (5; clone 6A9). /REP_ORG=S. scrofa	632
633	Ssc.460.1.S1_at	-1.1249	<.0001	7.6768	2	0.000006	920	1560587_s_at	PRDX5	PRDX5	Peroxiredoxin 5, mitochondrial precursor (Prx-V) (Peroxisomal antioxidant enzyme) (PLP) (Thioredoxin peroxidase PMP20) (Antioxidant enzyme B166) (AOEB166) (TPx type VI) (Liver tissue 2D-page spot 71B) (Alu corepressor 1) (SBBI10). [Source:Uniprot/SWISSPROT;Acc:P30044]	.	11	63.842	0	621	ensembl cDNA	ENSG00000126432	NM_214144.1		gb:NM_214144.1 /DB_XREF=gi:47523085 /GEN=PRDX5 /TID=Ssc.460.1 /CNT=27 /FEA=FLmRNA /TIER=FL+Stack /STK=9 /LL=397273 /UG=Ssc.460 /DEF=Sus scrofa peroxiredoxin 5 (PRDX5), mRNA. /PROD=peroxiredoxin 5 /FL=gb:AF110735.2 gb:NM_214144.1 /REP_ORG=S. scrofa	633
634	Ssc.7568.1.A1_at	1.1607	<.0001	7.6768	3	0.000006	921	224027_at	CCL28		Small inducible cytokine A28 precursor (CCL28) (Mucosae-associated epithelial chemokine) (MEC) (CCK1 protein). [Source:Uniprot/SWISSPROT;Acc:Q9NRJ3]	.	5	43.23	0	266.1	ensembl genome	ENSG00000151882	BQ599287	TC211672	gb:BQ599287 /DB_XREF=gi:21546013 /DB_XREF=MI-P-E4-aij-g-12-1-UM.s1 /CLONE=MI-P-E4-aij-g-12-1-UM /TID=Ssc.7568.1 /CNT=2 /FEA=EST /TIER=ConsEnd /STK=0 /UG=Ssc.7568 /UG_TITLE=Transcribed locus /REP_ORG=S. scrofa	634
635	Ssc.19153.2.A1_at	-1.2069	<.0001	7.6619	5	0.000006	922	226356_at	C9orf54			.	9	128.878	0	95.65	ensembl cDNA	ENSG00000148343	CF368545	TC223685	gb:CF368545 /DB_XREF=gi:34174167 /DB_XREF=853200 /TID=Ssc.19153.2 /CNT=1 /FEA=EST /TIER=ConsEnd /STK=1 /UG=Ssc.19153 /UG_TITLE=Transcribed locus /REP_ORG=S. scrofa	635
636	Ssc.2073.1.A1_at	-1.7188	<.0001	7.6345	5	0.000007	930	1555834_at	UCHL1	UCHL1	Ubiquitin carboxyl-terminal hydrolase isozyme L1 (EC 3.4.19.12) (UCH- L1) (Ubiquitin thiolesterase L1) (Neuron cytoplasmic protein 9.5) (PGP 9.5) (PGP9.5). [Source:Uniprot/SWISSPROT;Acc:P09936]	.	4	41.1	0	882.6	ensembl cDNA	ENSG00000154277	CO947028	TC201365	gb:CO947028 /DB_XREF=gi:51313787 /DB_XREF=UMC-p6mm3-013-g12 /TID=Ssc.2073.1 /CNT=36 /FEA=FLmRNA /TIER=Stack /STK=21 /LL=396637 /UG_GENE=UCHL1 /UG=Ssc.2073 /UG_TITLE=Ubiquitin carboxyl-terminal hydrolase L1 /FL=gb:AY459532.1 gb:NM_213763.1 /REP_ORG=S. scrofa	636
637	Ssc.30925.1.A1_at	-1.7752	<.0001	7.6002	6	0.000007	936	219908_at	DKK2		Dickkopf related protein-2 precursor (Dkk-2) (Dickkopf-2) (hDkk-2) (UNQ682/PRO1316). [Source:Uniprot/SWISSPROT;Acc:Q9UBU2]	.	4	108.201	0	410.8	ensembl cDNA	ENSG00000155011	CO956747	TC206073	gb:CO956747 /DB_XREF=gi:51333810 /DB_XREF=UMC-pputal6-007-b02 /TID=Ssc.30925.1 /CNT=2 /FEA=EST /TIER=ConsEnd /STK=2 /UG=Ssc.30925 /UG_TITLE=Transcribed locus /REP_ORG=S. scrofa	637
638	Ssc.17313.2.S1_at	-1.5716	<.0001	7.5954	7	0.000007	938	201615_x_at	CALD1		Caldesmon (CDM). [Source:Uniprot/SWISSPROT;Acc:Q05682]	.	7	133.921	0	640.8	ensembl cDNA	ENSG00000122786	CN153324	TC219850	gb:CN153324 /DB_XREF=gi:46167754 /DB_XREF=940429 /TID=Ssc.17313.2 /CNT=29 /FEA=EST /TIER=Stack /STK=6 /UG=Ssc.17313 /UG_TITLE=Transcribed locus, moderately similar to NP_149129.1 caldesmon 1 (Homo sapiens) /REP_ORG=S. scrofa	638
639	Ssc.17527.1.S1_at	-1.1542	<.0001	7.5949	9	0.000007	939	1569472_s_at	TTC3	TTC3	Tetratricopeptide repeat protein 3 (TPR repeat protein D). [Source:Uniprot/SWISSPROT;Acc:P53804]	.	21	37.367	0	143.2	ensembl cDNA	ENSG00000182670	BX667966	TC221776	gb:BX667966 /DB_XREF=gi:37976054 /DB_XREF=BX667966 /CLONE=scac0026i.m.24 /TID=Ssc.17527.1 /CNT=2 /FEA=EST /TIER=ConsEnd /STK=0 /UG=Ssc.17527 /UG_TITLE=Transcribed locus, moderately similar to XP_208438.2 similar to Tetratricopeptide repeat protein 3 (TPR repeat protein D) (Homo sapiens) /REP_ORG=S. scrofa	639
640	Ssc.28498.1.S1_at	-1.0707	<.0001	7.584	11	0.000007	941		Q6AWB2	CASP14		.	1	176.067	0.326	42.12	ensembl genome	ENSG00000162779	BI347127	TC228094		640
641	Ssc.18627.1.S1_a_at	-1.0165	<.0001	7.5694	1	0.000008	944	201644_at	TSTA3	TSTA3	GDP-L-fucose synthetase (EC 1.1.1.271) (FX protein) (Red cell NADP(H)- binding protein) (GDP-4-keto-6-deoxy-D-mannose-3,5-epimerase-4- reductase). [Source:Uniprot/SWISSPROT;Acc:Q13630]	.	8	144.766	0	821.2	ensembl cDNA	ENSG00000104522	CN154519	TC220842	gb:CN154519 /DB_XREF=gi:46168949 /DB_XREF=941729 /TID=Ssc.18627.1 /CNT=19 /FEA=EST /TIER=ConsEnd /STK=4 /UG=Ssc.18627 /UG_TITLE=Transcribed locus, highly similar to NP_003304.1 tissue specific transplantation antigen P35B (Homo sapiens) /REP_ORG=S. scrofa	641
642	Ssc.2471.1.A1_at	-1.4188	<.0001	7.536	4	0.000008	951	217883_at	C2orf25	C2orf25		.	2	150.252	0	254.2	ensembl cDNA	ENSG00000168288	CO952961	TC224904	gb:CO952961 /DB_XREF=gi:51329968 /DB_XREF=UMC-pfeto1-012-b03 /TID=Ssc.2471.1 /CNT=8 /FEA=EST /TIER=ConsEnd /STK=1 /UG=Ssc.2471 /UG_TITLE=Transcribed locus, highly similar to NP_056517.1 chromosome 2 open reading frame 25 (Homo sapiens) /REP_ORG=S. scrofa	642
643	Ssc.7438.1.A1_at	-2.4781	<.0001	7.5261	1	0.000008	954	1569121_at	SLC25A24		solute carrier family 25 member 24 isoform 1; calcium-binding transporter; mitochondrial ATP-Mg/Pi transporter; short calcium-binding mitochondrial carrier 1 [Homo sapiens]. [Source:RefSeq;Acc:NM_013386]	.	1	108.389	0	167	ensembl cDNA	ENSG00000085491	CN161247	TC222989	gb:CN161247 /DB_XREF=gi:46175677 /DB_XREF=950524 /TID=Ssc.7438.1 /CNT=14 /FEA=EST /TIER=Stack /STK=8 /UG=Ssc.7438 /UG_TITLE=Transcribed locus /REP_ORG=S. scrofa	643
644	Ssc.3880.1.S1_at	-1.0875	<.0001	7.5027	10	0.000009	958	206322_at	SYN3		Synapsin III. [Source:Uniprot/SWISSPROT;Acc:O14994]	.	22	31.234	0.135	42.12	ensembl genome	ENSG00000185666	CK457290	TC221576	gb:CK457290 /DB_XREF=gi:40828571 /DB_XREF=921573 /TID=Ssc.3880.1 /CNT=15 /FEA=EST /TIER=Stack /STK=10 /UG=Ssc.3880 /UG_TITLE=Transcribed locus /REP_ORG=S. scrofa	644
645	Ssc.4088.1.S1_at	-1.5174	<.0001	7.4907	8	0.000009	959	206317_s_at	ABCB8		ATP-binding cassette, sub-family B, member 8, mitochondrial precursor (Mitochondrial ATP-binding cassette 1) (M-ABC1). [Source:Uniprot/SWISSPROT;Acc:Q9NUT2]	.	7	150.163	0.066	44.1	ensembl genome	ENSG00000197150	CD571970	TC205574	gb:CD571970 /DB_XREF=gi:31663037 /DB_XREF=PBL_11_C07 /CLONE=PBL /TID=Ssc.4088.1 /CNT=8 /FEA=EST /TIER=ConsEnd /STK=0 /UG=Ssc.4088 /UG_TITLE=Transcribed locus /REP_ORG=S. scrofa	645
646	Ssc.27062.1.A1_at	-1.0038	<.0001	7.4846	9	0.000009	960				PREDICTED: similar to Zinc finger protein 479 (Zinc finger protein Kr19) (HKr19) [Source:RefSeq_peptide;Acc:XP_499298]	.	7	57.153	0.073	42.12	ensembl genome	ENSG00000182111	CN166215		gb:CN166215 /DB_XREF=gi:46180645 /DB_XREF=997474 /TID=Ssc.27062.1 /CNT=1 /FEA=EST /TIER=ConsEnd /STK=1 /UG=Ssc.27062 /UG_TITLE=Transcribed locus /REP_ORG=S. scrofa	646
647	Ssc.31165.1.S1_at	-1.652	<.0001	7.4747	7	0.000009	961	203323_at	CAV2		Caveolin-2. [Source:Uniprot/SWISSPROT;Acc:P51636]	.	7	115.733	0	121.4	ensembl cDNA	ENSG00000105971	BF191227	TC227783	gb:BF191227 /DB_XREF=gi:11074596 /DB_XREF=237993 /TID=Ssc.31165.1 /CNT=4 /FEA=EST /TIER=ConsEnd /STK=0 /UG=Ssc.31165 /UG_TITLE=Transcribed locus /REP_ORG=S. scrofa	647
648	Ssc.4477.1.S1_at	1.0315	<.0001	7.4555	1	0.00001	966	211754_s_at	SLC25A17	SLC25A17	Peroxisomal membrane protein PMP34 (34 kDa peroxisomal membrane protein) (Solute carrier family 25, member 17). [Source:Uniprot/SWISSPROT;Acc:O43808]	.	22	39.49	0	1106.6	ensembl cDNA	ENSG00000100372	CK455327	TC202167	gb:CK455327 /DB_XREF=gi:40802541 /DB_XREF=915904 /TID=Ssc.4477.1 /CNT=16 /FEA=EST /TIER=ConsEnd /STK=0 /UG=Ssc.4477 /UG_TITLE=Transcribed locus, highly similar to NP_006349.1 solute carrier family 25 (mitochondrial carrier; peroxisomal membrane protein, 34kDa), member 17 (Homo sapiens) /REP_ORG=S. scrofa	648
649	Ssc.13508.1.A1_at	-1.2002	<.0001	7.454	8	0.00001	967		NP_057132	CGI-111	CGI-111 protein [Homo sapiens]. [Source:RefSeq;Acc:NM_016048]	.	5	128.458	0	1176	ensembl cDNA	ENSG00000066583	CK450481	TC222245	gb:CK450481 /DB_XREF=gi:40797695 /DB_XREF=900038 /TID=Ssc.13508.1 /CNT=14 /FEA=EST /TIER=ConsEnd /STK=4 /UG=Ssc.13508 /UG_TITLE=Transcribed locus, highly similar to NP_079754.2 RIKEN cDNA 2610034N03 gene (Mus musculus) /REP_ORG=S. scrofa	649
650	Ssc.6036.2.S1_at	-1.0091	<.0001	7.4475	2	0.00001	969	1567862_at	DNAH14		Novel protein (Fragment). [Source:Uniprot/SPTREMBL;Acc:Q5SUX3]	.	1	221.575	0	61.95	ensembl genome	ENSG00000185842	BP437657	TC223473	us /REP_ORG=S. scrofa	650
651	Ssc.1177.1.S1_at	-1.3969	<.0001	7.4366	5	0.00001	971	1555229_a_at	C1S	C1S	Complement C1s subcomponent precursor (EC 3.4.21.42) (C1 esterase). [Source:Uniprot/SWISSPROT;Acc:P09871]	.	12	7.038	0	1176	ensembl cDNA	ENSG00000182326	AY349426.1		gb:AY349426.1 /DB_XREF=gi:38455785 /TID=Ssc.1177.1 /CNT=56 /FEA=FLmRNA /TIER=FL+Stack /STK=7 /LL=397274 /UG_GENE=C1S /UG=Ssc.1177 /DEF=Sus scrofa complement C1s mRNA, complete cds. /PROD=complement C1s /FL=gb:AY349426.1 /REP_ORG=S. scrofa	651
652	Ssc.22469.1.A1_at	1.0089	<.0001	7.4286	3	0.00001	972		Q9NXF7			.	4	17.479	0	69.88	ensembl genome	ENSG00000163257	CF796388	TC214209	gb:CF796388 /DB_XREF=gi:37800961 /DB_XREF=892638 /TID=Ssc.22469.1 /CNT=2 /FEA=EST /TIER=ConsEnd /STK=0 /UG=Ssc.22469 /UG_TITLE=Transcribed locus /REP_ORG=S. scrofa	652
653	Ssc.30576.1.A1_at	1.0798	<.0001	7.4274	1	0.00001	973	226807_at	ZFP1		zinc finger protein 1 homolog; zinc finger protein 475 [Homo sapiens]. [Source:RefSeq;Acc:NM_153688]	.	16	73.758	0	73.84	ensembl cDNA	ENSG00000184517	CO994162		gb:CO994162 /DB_XREF=gi:51353436 /DB_XREF=UMC-pd0fol-011-g04 /TID=Ssc.30576.1 /CNT=1 /FEA=EST /TIER=ConsEnd /STK=1 /UG=Ssc.30576 /UG_TITLE=Transcribed locus /REP_ORG=S. scrofa	653
654	Ssc.31207.1.S1_at	-1.3198	<.0001	7.4239	2	0.00001	974	203432_at	TMPO		Lamina-associated polypeptide 2 isoform alpha (Thymopoietin isoform alpha) (TP alpha) (Thymopoietin-related peptide isoform alpha) (TPRP isoform alpha) [Contains: Thymopoietin (TP) (Splenin); Thymopentin (TP5)]. [Source:Uniprot/SWISSPROT;Acc:P42166]	.	12	97.412	0	1168.1	ensembl cDNA	ENSG00000120802	BI327158	TC205492	gb:BI327158 /DB_XREF=gi:15416861 /DB_XREF=AR075H03iTHYDH03R /TID=Ssc.31207.1 /CNT=8 /FEA=EST /TIER=ConsEnd /STK=0 /UG=Ssc.31207 /UG_TITLE=Transcribed locus /REP_ORG=S. scrofa	654
655	Ssc.16603.1.A1_at	1.032	<.0001	7.4166	9	0.00001	975	1558450_at	A2M	A2M	Alpha-2-macroglobulin precursor (Alpha-2-M). [Source:Uniprot/SWISSPROT;Acc:P01023]	.	12	9.099	0	1816.3	ensembl cDNA	ENSG00000175899	BI181630	TC200475	gb:BI181630 /DB_XREF=gi:14656039 /DB_XREF=UNL-P-FN-av-d-03-0-UNL.s1 /CLONE=UNL-P-FN-av-d-03-0-UNL /TID=Ssc.16603.1 /CNT=20 /FEA=EST /TIER=Stack /STK=10 /UG=Ssc.16603 /UG_TITLE=Transcribed locus, moderately similar to NP_000005.1 alpha-2-macroglobulin (Homo sapiens) /REP_ORG=S. scrofa	655
656	Ssc.29545.1.A1_at	-1.0825	<.0001	7.4081	8	0.000011	977	214662_at	WDR43		WD-repeat protein 43. [Source:Uniprot/SWISSPROT;Acc:Q15061]	.	2	29.029	0	212.6	ensembl cDNA	ENSG00000163811	CO941864		gb:CO941864 /DB_XREF=gi:51308627 /DB_XREF=UMC-peov3-010-g01 /TID=Ssc.29545.1 /CNT=1 /FEA=EST /TIER=ConsEnd /STK=1 /UG=Ssc.29545 /UG_TITLE=Transcribed locus /REP_ORG=S. scrofa	656
657	Ssc.2627.2.S1_at	-1.5866	<.0001	7.4011	1	0.000011	979	202285_s_at	TACSTD2	TACSTD2	Tumor-associated calcium signal transducer 2 precursor (Pancreatic carcinoma marker protein GA733-1) (Cell surface glycoprotein Trop-2). [Source:Uniprot/SWISSPROT;Acc:P09758]	.	1	58.754	0	837	ensembl cDNA	ENSG00000184292	BE012532	TC202260	gb:BE012532 /DB_XREF=gi:8273455 /DB_XREF=122061 /TID=Ssc.2627.2 /CNT=16 /FEA=EST /TIER=ConsEnd /STK=0 /UG=Ssc.2627 /UG_TITLE=Transcribed locus, moderately similar to NP_002344.1 tumor-associated calcium signal transducer 2 (Homo sapiens) /REP_ORG=S. scrofa	657
658	Ssc.30847.1.A1_at	-1.4559	<.0001	7.3894	7	0.000011	981	219778_at	ZFPM2		Zinc finger protein ZFPM2 (Zinc finger protein multitype 2) (Friend of GATA protein 2) (FOG-2) (hFOG-2). [Source:Uniprot/SWISSPROT;Acc:Q8WW38]	.	8	106.501	0	123.4	ensembl genome	ENSG00000169946	CO951539	TC236763	gb:CO951539 /DB_XREF=gi:51328546 /DB_XREF=UMC-pd12fol-009-d04 /TID=Ssc.30847.1 /CNT=2 /FEA=EST /TIER=ConsEnd /STK=2 /UG=Ssc.30847 /UG_TITLE=Transcribed locus /REP_ORG=S. scrofa	658
659	Ssc.4503.1.A1_at	-1.5922	<.0001	7.3664	7	0.000011	987	220493_at	DMRT1		Doublesex- and mab-3-related transcription factor 1 (DM domain expressed in testis protein 1). [Source:Uniprot/SWISSPROT;Acc:Q9Y5R6]	.	9	0.832	0	87.72	ensembl genome	ENSG00000137090	BF704235	TC226787	gb:BF704235 /DB_XREF=gi:11989643 /DB_XREF=MI-P-O3-aay-d-05-1-UM.s1 /CLONE=MI-P-O3-aay-d-05-1-UM /TID=Ssc.4503.1 /CNT=2 /FEA=EST /TIER=ConsEnd /STK=0 /UG=Ssc.4503 /UG_TITLE=Transcribed locus /REP_ORG=S. scrofa	659
660	Ssc.4035.3.S1_at	1.3522	<.0001	7.3583	4	0.000012	989	220749_at	C10orf68		ing protein 7. [Source:Uniprot/SWISSPROT;Acc:Q96M83]	.	10	32.775	0	65.91	ensembl genome	ENSG00000150076	AW354827	TC221309	gb:AW354827 /DB_XREF=gi:6853817 /DB_XREF=37773 /TID=Ssc.4035.3 /CNT=3 /FEA=EST /TIER=ConsEnd /STK=0 /UG=Ssc.4035 /UG_TITLE=Transcribed locus /REP_ORG=S. scrofa	660
661	Ssc.17423.1.S1_at	-1.553	<.0001	7.3545	4	0.000012	990	200638_s_at	YWHAZ	YWHAZ	tyrosine 3/tryptophan 5 -monooxygenase activation protein, zeta polypeptide; protein kinase C inhibitor protein-1; phospholipase A2; 14-3-3 zeta [Homo sapiens]. [Source:RefSeq;Acc:NM_003406]	.	8	102	0	2196.9	ensembl cDNA	ENSG00000164924	CN153545	TC205187	gb:CN153545 /DB_XREF=gi:46167975 /DB_XREF=940672 /TID=Ssc.17423.1 /CNT=4 /FEA=EST /TIER=ConsEnd /STK=1 /UG=Ssc.17423 /UG_TITLE=Transcribed locus, highly similar to NP_003397.1 tyrosine 3-monooxygenasetryptophan 5-monooxygenase activation protein, zeta polypeptide (Homo sapiens) /REP_ORG=S. scrofa	661
662	Ssc.4477.1.S1_at	1.0188	<.0001	7.3388	10	0.000012	995	211754_s_at	SLC25A17	SLC25A17	Peroxisomal membrane protein PMP34 (34 kDa peroxisomal membrane protein) (Solute carrier family 25, member 17). [Source:Uniprot/SWISSPROT;Acc:O43808]	.	22	39.49	0	1106.6	ensembl cDNA	ENSG00000100372	CK455327	TC202167	gb:CK455327 /DB_XREF=gi:40802541 /DB_XREF=915904 /TID=Ssc.4477.1 /CNT=16 /FEA=EST /TIER=ConsEnd /STK=0 /UG=Ssc.4477 /UG_TITLE=Transcribed locus, highly similar to NP_006349.1 solute carrier family 25 (mitochondrial carrier; peroxisomal membrane protein, 34kDa), member 17 (Homo sapiens) /REP_ORG=S. scrofa	662
663	Ssc.1692.1.A1_at	1.1776	<.0001	7.3372	11	0.000012	997	202952_s_at	ADAM12		ADAM 12 precursor (EC 3.4.24.-) (A disintegrin and metalloproteinase domain 12) (Meltrin alpha). [Source:Uniprot/SWISSPROT;Acc:O43184]	.	10	127.694	0	61.95	ensembl genome	ENSG00000148848	BF709272	TC208308	gb:BF709272 /DB_XREF=gi:12008749 /DB_XREF=MI-P-AY0-nag-f-02-0-UI.s1 /CLONE=MI-P-AY0-nag-f-02-0-UI /TID=Ssc.1692.1 /CNT=4 /FEA=EST /TIER=ConsEnd /STK=0 /UG=Ssc.1692 /UG_TITLE=Transcribed locus /REP_ORG=S. scrofa	663
664	Ssc.3560.3.A1_at	-1.291	<.0001	7.3185	9	0.000013	1001	218081_at	C20orf27			.	20	3.682	0	214.6	ensembl cDNA	ENSG00000101220	BF077384	TC220282	gb:BF077384 /DB_XREF=gi:10871214 /DB_XREF=227256 /TID=Ssc.3560.3 /CNT=4 /FEA=EST /TIER=ConsEnd /STK=0 /UG=Ssc.3560 /UG_TITLE=Transcribed locus, highly similar to XP_230611.2 similar to RIKEN cDNA 1700037H04 (Rattus norvegicus) /REP_ORG=S. scrofa	664
665	Ssc.30732.1.S1_at	1.0284	<.0001	7.3177	11	0.000013	1003		NP_056993		neuroblastoma-amplified protein [Homo sapiens]. [Source:RefSeq;Acc:NM_015909]	.	2	15.258	0	359.3	ensembl cDNA	ENSG00000151779	CO986174	TC199809	gb:CO986174 /DB_XREF=gi:51345441 /DB_XREF=UMC-pd10en2-001-c04 /TID=Ssc.30732.1 /CNT=3 /FEA=EST /TIER=ConsEnd /STK=1 /UG=Ssc.30732 /UG_TITLE=Transcribed locus /REP_ORG=S. scrofa	665
666	Ssc.4477.1.S1_at	1.0149	<.0001	7.3026	8	0.000013	1010	211754_s_at	SLC25A17	SLC25A17	Peroxisomal membrane protein PMP34 (34 kDa peroxisomal membrane protein) (Solute carrier family 25, member 17). [Source:Uniprot/SWISSPROT;Acc:O43808]	.	22	39.49	0	1106.6	ensembl cDNA	ENSG00000100372	CK455327	TC202167	gb:CK455327 /DB_XREF=gi:40802541 /DB_XREF=915904 /TID=Ssc.4477.1 /CNT=16 /FEA=EST /TIER=ConsEnd /STK=0 /UG=Ssc.4477 /UG_TITLE=Transcribed locus, highly similar to NP_006349.1 solute carrier family 25 (mitochondrial carrier; peroxisomal membrane protein, 34kDa), member 17 (Homo sapiens) /REP_ORG=S. scrofa	666
667	Ssc.17391.2.S1_at	-1.2508	<.0001	7.3016	4	0.000013	1011	1556584_at	RAB35	RAB35	Ras-related protein Rab-35 (Rab-1C) (GTP-binding protein RAY). [Source:Uniprot/SWISSPROT;Acc:Q15286]	.	12	118.996	0	369.2	ensembl cDNA	ENSG00000111737	CD572075	TC222418	gb:CD572075 /DB_XREF=gi:31663142 /DB_XREF=PBL_13_G09 /CLONE=PBL /TID=Ssc.17391.2 /CNT=2 /FEA=EST /TIER=ConsEnd /STK=1 /UG=Ssc.17391 /UG_TITLE=Transcribed locus /REP_ORG=S. scrofa	667
668	Ssc.5330.1.A1_at	-1.8542	<.0001	7.296	4	0.000013	1013	1561872_at	TGFBR2		TGF-beta receptor type II precursor (EC 2.7.1.37) (TGFR-2) (TGF-beta type II receptor). [Source:Uniprot/SWISSPROT;Acc:P37173]	.	3	30.623	0	309.7	ensembl cDNA	ENSG00000163513	CK464325	TC201987	gb:CK464325 /DB_XREF=gi:40835606 /DB_XREF=935307 /TID=Ssc.5330.1 /CNT=23 /FEA=EST /TIER=Stack /STK=10 /UG=Ssc.5330 /UG_TITLE=Transcribed locus /REP_ORG=S. scrofa	668
669	Ssc.24741.1.A1_at	1.3198	<.0001	7.282	6	0.000014	1016	213022_s_at	UTRN		Utrophin (Dystrophin-related protein 1) (DRP1) (DRP). [Source:Uniprot/SWISSPROT;Acc:P46939]	.	6	144.655	0.00009	54.02	ensembl genome	ENSG00000152818	CK464409	TC205838	gb:CK464409 /DB_XREF=gi:40835690 /DB_XREF=935401 /TID=Ssc.24741.1 /CNT=2 /FEA=EST /TIER=ConsEnd /STK=2 /UG=Ssc.24741 /UG_TITLE=Transcribed locus /REP_ORG=S. scrofa	669
670	Ssc.12029.1.S1_at	-1.5439	<.0001	7.2754	6	0.000014	1018	1560997_at	LAMA2		Laminin alpha-2 chain precursor (Laminin M chain) (Merosin heavy chain). [Source:Uniprot/SWISSPROT;Acc:P24043]	.	6	129.246	0.018	46.09	ensembl genome	ENSG00000196569	BI185686	TC204206	gb:BI185686 /DB_XREF=gi:14660095 /DB_XREF=UNL-P-FN-cy-h-10-0-UNL.s1 /CLONE=UNL-P-FN-cy-h-10-0-UNL /TID=Ssc.12029.1 /CNT=3 /FEA=EST /TIER=ConsEnd /STK=1 /UG=Ssc.12029 /UG_TITLE=Transcribed locus /REP_ORG=S. scrofa	670
671	Ssc.16603.1.A1_at	1.0141	<.0001	7.2521	5	0.000014	1026	1558450_at	A2M	A2M	Alpha-2-macroglobulin precursor (Alpha-2-M). [Source:Uniprot/SWISSPROT;Acc:P01023]	.	12	9.099	0	1816.3	ensembl cDNA	ENSG00000175899	BI181630	TC200475	gb:BI181630 /DB_XREF=gi:14656039 /DB_XREF=UNL-P-FN-av-d-03-0-UNL.s1 /CLONE=UNL-P-FN-av-d-03-0-UNL /TID=Ssc.16603.1 /CNT=20 /FEA=EST /TIER=Stack /STK=10 /UG=Ssc.16603 /UG_TITLE=Transcribed locus, moderately similar to NP_000005.1 alpha-2-macroglobulin (Homo sapiens) /REP_ORG=S. scrofa	671
672	Ssc.9039.2.S1_at	-1.0664	<.0001	7.2157	6	0.000016	1033	202323_s_at	ACBD3		Golgi resident protein GCP60 (Acyl-Coenzyme A binding domain containing 3) (Golgi phosphoprotein 1) (GOLPH1) (Golgi complex- associated protein 1) (GOCAP1) (PBR and PKA associated protein 7) (Peripherial benzodiazepine receptor associated protein PAP7). [Source:Uniprot/SWISSPROT;Acc:Q9H3P7]	.	1	222.639	0.088	44.1	ensembl genome	ENSG00000182827	CF364838	TC224260	gb:CF364838 /DB_XREF=gi:34166832 /DB_XREF=834843 /TID=Ssc.9039.2 /CNT=3 /FEA=EST /TIER=ConsEnd /STK=0 /UG=Ssc.9039 /UG_TITLE=Transcribed locus /REP_ORG=S. scrofa	672
673	Ssc.4349.1.A1_at	-1.1882	<.0001	7.2138	8	0.000016	1034	217799_x_at	UBE2H	FMOD	ubiquitin-conjugating enzyme E2H isoform 1; ubiquitin-protein ligase H; ubiquitin carrier protein H; ubiquitin-conjugating enzyme E2H (homologous to yeast UBC8) [Homo sapiens]. [Source:RefSeq;Acc:NM_003344]	.	7	129.065	0	65.91	ensembl cDNA	ENSG00000186591	CK452509	TC222332	gb:CK452509 /DB_XREF=gi:40799723 /DB_XREF=908143 /TID=Ssc.4349.1 /CNT=17 /FEA=EST /TIER=Stack /STK=9 /UG=Ssc.4349 /UG_TITLE=Transcribed locus, highly similar to NP_067330.1 fibromodulin (Mus musculus) /REP_ORG=S. scrofa	673
674	Ssc.12507.1.S1_at	-1.0008	<.0001	7.1658	5	0.000017	1047	201035_s_at	HADHSC	HADHSC	Short chain 3-hydroxyacyl-CoA dehydrogenase, mitochondrial precursor (EC 1.1.1.35) (HCDH) (Medium and short chain L-3-hydroxyacyl-coenzyme A dehydrogenase). [Source:Uniprot/SWISSPROT;Acc:Q16836]	.	4	109.269	0	1102.7	ensembl cDNA	ENSG00000138796	NM_214331.1		gb:NM_214331.1 /DB_XREF=gi:47523721 /GEN=HAD /TID=Ssc.12507.1 /CNT=25 /FEA=FLmRNA /TIER=FL+Stack /STK=11 /LL=397604 /UG=Ssc.12507 /DEF=Sus scrofa L-3-hydroxyacyl-CoA dehydrogenase (HAD), mRNA. /PROD=L-3-hydroxyacyl-CoA dehydrogenase /FL=gb:AF027652.1 gb:NM_214331.1 /REP_ORG=S. scrofa	674
675	Ssc.12695.1.S1_at	-3.3361	<.0001	7.1642	9	0.000017	1048	1557418_at	ACSL4		Long-chain-fatty-acid--CoA ligase 4 (EC 6.2.1.3) (Long-chain acyl-CoA synthetase 4) (LACS 4). [Source:Uniprot/SWISSPROT;Acc:O60488]	.	.	108.691	0	244.3	ensembl cDNA	ENSG00000068366	BI403313	TC223231	gb:BI403313 /DB_XREF=gi:15182374 /DB_XREF=MI-P-CP1-nwi-b-06-0-UI.s1 /CLONE=MI-P-CP1-nwi-b-06-0-UI /TID=Ssc.12695.1 /CNT=2 /FEA=EST /TIER=ConsEnd /STK=1 /UG=Ssc.12695 /UG_TITLE=Transcribed locus /REP_ORG=S. scrofa	675
676	Ssc.2584.1.S1_at	-1.0465	<.0001	7.1538	11	0.000018	1052	201157_s_at	NMT1		Glycylpeptide N-tetradecanoyltransferase 1 (EC 2.3.1.97) (Peptide N- myristoyltransferase 1) (Myristoyl-CoA:protein N-myristoyltransferase 1) (NMT 1) (Type I N-myristoyltransferase). [Source:Uniprot/SWISSPROT;Acc:P30419]	.	17	40.494	0	101.6	ensembl cDNA	ENSG00000136448	BX666752	TC202257	gb:BX666752 /DB_XREF=gi:37856470 /DB_XREF=BX666752 /CLONE=scac0025i.g.09 /TID=Ssc.2584.1 /CNT=20 /FEA=EST /TIER=Stack /STK=10 /UG=Ssc.2584 /UG_TITLE=Transcribed locus /REP_ORG=S. scrofa	676
677	Ssc.5454.1.S1_at	-1.0237	<.0001	7.1412	3	0.000018	1055	215452_x_at	SUMO4	SUMO2	Ubiquitin-like protein SMT3B (Sentrin 2) (HSMT3). [Source:Uniprot/SWISSPROT;Acc:P61956]	.	17	70.675	0	950	ensembl cDNA	ENSG00000180283	NM_213984.1		gb:NM_213984.1 /DB_XREF=gi:47522793 /GEN=PSMT3 /TID=Ssc.5454.1 /CNT=55 /FEA=FLmRNA /TIER=FL+Stack /STK=7 /LL=397044 /UG=Ssc.5454 /DEF=Sus scrofa MIF2 suppressor (PSMT3), mRNA. /PROD=MIF2 suppressor /FL=gb:L77617.1 gb:NM_213984.1 /REP_ORG=S. scrofa	677
678	Ssc.3897.1.S1_at	1.4594	<.0001	7.1163	3	0.000019	1061	1569392_at	GPSN2	GPSN2	Synaptic glycoprotein SC2. [Source:Uniprot/SWISSPROT;Acc:Q9NZ01]	.	19	14.501	0	1427.8	ensembl cDNA	ENSG00000099797	CF175730	TC199443	gb:CF175730 /DB_XREF=gi:33287506 /DB_XREF=799722 /TID=Ssc.3897.1 /CNT=34 /FEA=EST /TIER=Stack /STK=7 /UG=Ssc.3897 /UG_TITLE=Transcribed locus, highly similar to NP_612510.1 glycoprotein, synaptic 2 (Homo sapiens) /REP_ORG=S. scrofa	678
679	Ssc.5372.1.S1_at	-1.2272	<.0001	7.0646	6	0.000021	1082	206968_s_at	NFRKB		nuclear factor related to kappa B binding protein [Homo sapiens]. [Source:RefSeq;Acc:NM_006165]	.	11	129.239	0	161.1	ensembl genome	ENSG00000170322	BX666499	TC223137	gb:BX666499 /DB_XREF=gi:37856217 /DB_XREF=BX666499 /CLONE=scag0003c.h.10 /TID=Ssc.5372.1 /CNT=12 /FEA=EST /TIER=ConsEnd /STK=4 /UG=Ssc.5372 /UG_TITLE=Transcribed locus /REP_ORG=S. scrofa	679
680	Ssc.29078.1.S1_at	-1.0069	<.0001	7.0585	5	0.000021	1085	204390_at	TIF1		Transcription intermediary factor 1-alpha (TIF1-alpha) (Tripartite motif protein 24). [Source:Uniprot/SWISSPROT;Acc:O15164]	.	7	137.602	0	87.72	ensembl cDNA	ENSG00000122779	CO988326	TC233201	gb:CO988326 /DB_XREF=gi:51347600 /DB_XREF=UMC-pd3end2-003-d06 /TID=Ssc.29078.1 /CNT=2 /FEA=EST /TIER=ConsEnd /STK=1 /UG=Ssc.29078 /UG_TITLE=Transcribed locus /REP_ORG=S. scrofa	680
681	Ssc.2230.2.S1_at	-1.0321	<.0001	7.0195	8	0.000023	1092	1561012_at	C10orf117			.	10	96.083	0.387	42.12	ensembl genome	ENSG00000173145	BE013777	TC204364	gb:BE013777 /DB_XREF=gi:8274763 /DB_XREF=125240 /TID=Ssc.2230.2 /CNT=3 /FEA=EST /TIER=ConsEnd /STK=0 /UG=Ssc.2230 /UG_TITLE=Transcribed locus /REP_ORG=S. scrofa	681
682	Ssc.4950.1.S1_at	1.104	<.0001	6.968	10	0.000026	1104		NP_001001336		cytochrome b5 reductase b5R.2 isoform 2 [Homo sapiens]. [Source:RefSeq;Acc:NM_001001336]	.	11	7.643	0.005	48.07	ensembl genome	ENSG00000166394	BI400992	TC207186	gb:BI400992 /DB_XREF=gi:15180053 /DB_XREF=MI-P-AY1-nqk-g-10-0-UI.s1 /CLONE=MI-P-AY1-nqk-g-10-0-UI /TID=Ssc.4950.1 /CNT=4 /FEA=EST /TIER=ConsEnd /STK=2 /UG=Ssc.4950 /UG_TITLE=Transcribed locus /REP_ORG=S. scrofa	682
683	Ssc.8811.1.S1_at	-1.5375	<.0001	6.9238	5	0.000028	1120	208575_at	HIST1H3A	HIST1H2AJ	Histone H3.1 (H3/a) (H3/c) (H3/d) (H3/f) (H3/h) (H3/i) (H3/j) (H3/k) (H3/l). [Source:Uniprot/SWISSPROT;Acc:P16106]	.	6	26.305	0	59.96	ensembl cDNA	ENSG00000124642	BI181293	TC223466	gb:BI181293 /DB_XREF=gi:14655702 /DB_XREF=UNL-P-FN-ar-e-11-0-UNL.s1 /CLONE=UNL-P-FN-ar-e-11-0-UNL /TID=Ssc.8811.1 /CNT=12 /FEA=EST /TIER=ConsEnd /STK=0 /UG=Ssc.8811 /UG_TITLE=Transcribed locus, weakly similar to NP_066390.1 histone 1, H2ae (Homo sapiens) /REP_ORG=S. scrofa	683
684	Ssc.17346.1.S1_at	1.1969	<.0001	6.9061	6	0.000029	1124	225420_at	GPAM	GPAM	Glycerol-3-phosphate acyltransferase, mitochondrial precursor (EC 2.3.1.15) (GPAT). [Source:Uniprot/SWISSPROT;Acc:Q9HCL2]	.	10	113.9	0	460.4	ensembl cDNA	ENSG00000119927	AW347019	TC210803	gb:AW347019 /DB_XREF=gi:6844729 /DB_XREF=30022 /TID=Ssc.17346.1 /CNT=2 /FEA=mRNA /TIER=ConsEnd /STK=0 /LL=397629 /UG_GENE=GPAT /UG=Ssc.17346 /UG_TITLE=Glycerol-3-phosphate acyltransferase /REP_ORG=S. scrofa	684
685	RPTR-Ssc-AY342347_at	1.0522	<.0001	6.881	3	0.000031	1127					.	.	.	.	.			RPTR-Ssc-AY342347		REPORTER AY342347 /DEF=Red H-Pelican DsRed.T4 transformation vector, complete sequence.	685
686	Ssc.68.1.A1_at	-1.0563	<.0001	6.8805	11	0.000031	1129	202930_s_at	SUCLA2	SUCLA2	Succinyl-CoA ligase [ADP-forming] beta-chain, mitochondrial precursor (EC 6.2.1.5) (Succinyl-CoA synthetase, betaA chain) (SCS-betaA) (ATP- specific succinyl-CoA synthetase beta subunit). [Source:Uniprot/SWISSPROT;Acc:Q9P2R7]	.	13	47.415	0	1955.1	ensembl cDNA	ENSG00000136143	AF061966.1		gb:AF061966.1 /DB_XREF=gi:3808236 /TID=Ssc.68.1 /CNT=15 /FEA=mRNA /TIER=Stack /STK=9 /LL=399540 /UG_GENE=SUCLA2 /UG=Ssc.68 /UG_TITLE=Succinate-CoA ligase, ADP-forming, beta subunit /DEF=Sus scrofa ATP-specific succinyl-CoA synthetase beta subunit (SCS) mRNA, partial cds. /REP_ORG=S. scrofa	686
687	Ssc.9340.1.A1_at	-1.0574	<.0001	6.8713	3	0.000031	1131	203187_at	DOCK1		Dedicator of cytokinesis protein 1 (180 kDa protein downstream of CRK) (DOCK180). [Source:Uniprot/SWISSPROT;Acc:Q14185]	.	10	128.584	0.125	42.12	ensembl genome	ENSG00000150760	BF710297		gb:BF710297 /DB_XREF=gi:12009774 /DB_XREF=MI-P-AY1-nqd-g-01-0-UI.s1 /CLONE=MI-P-AY1-nqd-g-01-0-UI /TID=Ssc.9340.1 /CNT=1 /FEA=EST /TIER=ConsEnd /STK=0 /UG=Ssc.9340 /UG_TITLE=Transcribed locus /REP_ORG=S. scrofa	687
688	Ssc.28398.1.A1_at	-1.7417	<.0001	6.8655	9	0.000032	1133	206927_s_at	GUCY1A2		Guanylate cyclase soluble, alpha-2 chain (EC 4.6.1.2) (GCS-alpha-2). [Source:Uniprot/SWISSPROT;Acc:P33402]	.	11	106.063	1.2	38.16	ensembl genome	ENSG00000152402	CN026924	TC208137	gb:CN026924 /DB_XREF=gi:48721460 /DB_XREF=UMC-p4civv1-009-g08 /TID=Ssc.28398.1 /CNT=4 /FEA=EST /TIER=ConsEnd /STK=4 /UG=Ssc.28398 /UG_TITLE=Transcribed locus /REP_ORG=S. scrofa	688
689	Ssc.5322.1.S1_at	-1.1361	<.0001	6.8547	10	0.000032	1137		Q5SR20	LOC339448		.	1	3.829	0	157.1	ensembl cDNA	ENSG00000198912	CF179629	TC202534	gb:CF179629 /DB_XREF=gi:33291405 /DB_XREF=814624 /TID=Ssc.5322.1 /CNT=17 /FEA=EST /TIER=ConsEnd /STK=3 /UG=Ssc.5322 /UG_TITLE=Transcribed locus, weakly similar to XP_290902.1 hypothetical protein LOC339448 (Homo sapiens) /REP_ORG=S. scrofa	689
690	Ssc.28162.1.A1_at	-1.0386	<.0001	6.8107	3	0.000036	1146	1555240_s_at	GNG12	GNG12	Guanine nucleotide-binding protein G(I)/G(S)/G(O) gamma-12 subunit. [Source:Uniprot/SWISSPROT;Acc:Q9UBI6]	.	1	67.879	0	359.3	ensembl cDNA	ENSG00000172380	CN028411	TC209310	gb:CN028411 /DB_XREF=gi:48722947 /DB_XREF=UMC-pblivp1-006-f11 /TID=Ssc.28162.1 /CNT=4 /FEA=EST /TIER=ConsEnd /STK=3 /UG=Ssc.28162 /UG_TITLE=Transcribed locus, highly similar to NP_079554.1 guanine nucleotide binding protein (G protein), gamma 12 (Mus musculus) /REP_ORG=S. scrofa	690
691	Ssc.5754.1.A1_at	-1.1928	<.0001	6.8106	6	0.000036	1147	221421_s_at	ADAMTS12		ADAMTS-12 precursor (EC 3.4.24.-) (A disintegrin and metalloproteinase with thrombospondin motifs 12) (ADAM-TS 12) (ADAM-TS12). [Source:Uniprot/SWISSPROT;Acc:P58397]	.	5	33.563	0.031	44.1	ensembl genome	ENSG00000151388	BI404252	TC205562	gb:BI404252 /DB_XREF=gi:15183465 /DB_XREF=MI-P-CP1-nwt-b-11-0-UI.s1 /CLONE=MI-P-CP1-nwt-b-11-0-UI /TID=Ssc.5754.1 /CNT=8 /FEA=EST /TIER=ConsEnd /STK=0 /UG=Ssc.5754 /UG_TITLE=Transcribed locus /REP_ORG=S. scrofa	691
692	Ssc.9980.1.S1_at	-1.4425	<.0001	6.7679	1	0.000039	1158	210969_at	PKN2		Protein kinase C-like 2 (EC 2.7.1.-) (Protein-kinase C-related kinase 2). [Source:Uniprot/SWISSPROT;Acc:Q16513]	.	1	88.862	0	222.5	ensembl genome	ENSG00000065243	CO938025	TC205688	gb:CO938025 /DB_XREF=gi:51304784 /DB_XREF=UMC-pd12con-019-b01 /TID=Ssc.9980.1 /CNT=8 /FEA=EST /TIER=ConsEnd /STK=1 /UG=Ssc.9980 /UG_TITLE=Transcribed locus /REP_ORG=S. scrofa	692
693	Ssc.31074.1.A1_at	-1.1433	<.0001	6.7599	11	0.00004	1159				similar to Heterogeneous nuclear ribonucleoprotein A1 (Helix-destabilizing protein) (Single-strand binding protein) (hnRNP core protein A1) (HDP-1) (Topoisomerase-inhibitor suppressed) (LOC285984), mRNA [Source:RefSeq_dna;Acc:XM_208373]	.	2	201.753	0	147.2	ensembl cDNA	ENSG00000196157	CF367976	TC200516	gb:CF367976 /DB_XREF=gi:34173047 /DB_XREF=852567 /TID=Ssc.31074.1 /CNT=3 /FEA=EST /TIER=ConsEnd /STK=3 /UG=Ssc.31074 /UG_TITLE=Transcribed locus /REP_ORG=S. scrofa	693
694	Ssc.29551.1.A1_at	-1.1373	<.0001	6.7455	11	0.000041	1161		Q14156			.	8	132.986	0	56	ensembl cDNA	ENSG00000132294	CO940480	TC213383	gb:CO940480 /DB_XREF=gi:51307243 /DB_XREF=UMC-peov1-003-d12 /TID=Ssc.29551.1 /CNT=2 /FEA=EST /TIER=ConsEnd /STK=1 /UG=Ssc.29551 /UG_TITLE=Transcribed locus /REP_ORG=S. scrofa	694
695	Ssc.23520.1.S1_at	-1.0543	<.0001	6.7283	9	0.000042	1163		TCA_HUMAN	COL2A1	T-cell receptor alpha chain C region. [Source:Uniprot/SWISSPROT;Acc:P01848]	.	14	21.961	0.04	46.09	ensembl genome	ENSG00000166056	BP171736	TC202645	gb:BP171736 /DB_XREF=gi:40421209 /DB_XREF=BP171736 /CLONE=UTR010022E06 /TID=Ssc.23520.1 /CNT=6 /FEA=EST /TIER=ConsEnd /STK=0 /UG=Ssc.23520 /UG_TITLE=Transcribed locus, weakly similar to NP_082542.2 procollagen, type XVI, alpha 1 (Mus musculus) /REP_ORG=S. scrofa	695
696	Ssc.3617.2.S1_at	-1.4439	<.0001	6.6945	7	0.000045	1173	218606_at	ZDHHC7	ZDHHC7	Zinc finger DHHC domain containing protein 7 (Zinc finger protein 370). [Source:Uniprot/SWISSPROT;Acc:Q9NXF8]	.	16	83.566	0	940.1	ensembl cDNA	ENSG00000153786	BI182196	TC222247	gb:BI182196 /DB_XREF=gi:14656605 /DB_XREF=UNL-P-FN-bf-d-02-0-UNL.s1 /CLONE=UNL-P-FN-bf-d-02-0-UNL /TID=Ssc.3617.2 /CNT=6 /FEA=EST /TIER=ConsEnd /STK=0 /UG=Ssc.3617 /UG_TITLE=Transcribed locus, highly similar to NP_060210.1 zinc finger, DHHC domain containing 7 (Homo sapiens) /REP_ORG=S. scrofa	696
697	Ssc.7352.1.S1_at	-1.694	<.0001	6.6892	4	0.000046	1176	207717_s_at	PKP2		Plakophilin 2. [Source:Uniprot/SWISSPROT;Acc:Q99959]	.	12	32.835	0	337.5	ensembl cDNA	ENSG00000057294	BF703729	TC222020	gb:BF703729 /DB_XREF=gi:11989137 /DB_XREF=MI-P-E4-abq-a-07-1-UM.s1 /CLONE=MI-P-E4-abq-a-07-1-UM /TID=Ssc.7352.1 /CNT=2 /FEA=EST /TIER=ConsEnd /STK=0 /UG=Ssc.7352 /UG_TITLE=Transcribed locus /REP_ORG=S. scrofa	697
698	Ssc.2466.1.S1_at	-1.1103	<.0001	6.6887	5	0.000046	1177	201412_at	LRP10	LRP10	Low-density lipoprotein receptor-related protein 10 precursor (SP220) (UNQ389/PRO724) (MSTP087). [Source:Uniprot/SWISSPROT;Acc:Q7Z4F1]	.	14	22.411	0	1764.8	ensembl cDNA	ENSG00000197324	CN159522	TC201951	gb:CN159522 /DB_XREF=gi:46173952 /DB_XREF=948605 /TID=Ssc.2466.1 /CNT=15 /FEA=EST /TIER=Stack /STK=6 /UG=Ssc.2466 /UG_TITLE=Transcribed locus, highly similar to XP_224170.2 similar to Low-density lipoprotein receptor-related protein 10 (Rattus norvegicus) /REP_ORG=S. scrofa	698
699	Ssc.6328.1.A1_at	-1.1351	<.0001	6.6634	5	0.000048	1182	201176_s_at	ARCN1	ARCN1	Coatomer delta subunit (Delta-coat protein) (Delta-COP) (Archain). [Source:Uniprot/SWISSPROT;Acc:P48444]	.	11	117.948	0	206.7	ensembl cDNA	ENSG00000095139	AJ656312	TC221080	gb:AJ656312 /DB_XREF=gi:49340344 /DB_XREF=AJ656312 /CLONE=C0005192_A14 /TID=Ssc.6328.1 /CNT=17 /FEA=EST /TIER=Stack /STK=10 /UG=Ssc.6328 /UG_TITLE=Transcribed locus, highly similar to NP_666097.1 archain 1 (Mus musculus) /REP_ORG=S. scrofa	699
700	Ssc.309.1.S1_at	-1.5232	<.0001	6.6377	10	0.000051	1188	204534_at	VTN	VTN	Vitronectin precursor (Serum spreading factor) (S-protein) (V75) [Contains: Vitronectin V65 subunit; Vitronectin V10 subunit; Somatomedin B]. [Source:Uniprot/SWISSPROT;Acc:P04004]	.	17	23.718	0	676.5	ensembl cDNA	ENSG00000109072	D61396.1		gb:D61396.1 /DB_XREF=gi:1754490 /TID=Ssc.309.1 /CNT=885 /FEA=FLmRNA /TIER=FL+Stack /STK=6 /LL=397192 /UG_GENE=VTN /UG=Ssc.309 /DEF=Porcine mRNA for vitronectin, complete cds. /PROD=vitronectin /FL=gb:D61396.1 gb:D63145.1 /REP_ORG=S. scrofa	700
701	Ssc.19458.1.S1_at	1.5168	<.0001	6.6001	6	0.000055	1199		Q8TAB9	LOC91689		.	22	40.8	0	329.6	ensembl cDNA	ENSG00000183172	BX914469	TC221200	gb:BX914469 /DB_XREF=gi:41131248 /DB_XREF=BX914469 /CLONE=scan0001f.f.16 /TID=Ssc.19458.1 /CNT=20 /FEA=EST /TIER=Stack /STK=10 /UG=Ssc.19458 /UG_TITLE=Transcribed locus, moderately similar to NP_201575.2 hypothetical gene supported by AL449243 (Homo sapiens) /REP_ORG=S. scrofa	701
702	Ssc.17423.1.S1_at	-1.4279	<.0001	6.5936	1	0.000056	1202	200638_s_at	YWHAZ	YWHAZ	tyrosine 3/tryptophan 5 -monooxygenase activation protein, zeta polypeptide; protein kinase C inhibitor protein-1; phospholipase A2; 14-3-3 zeta [Homo sapiens]. [Source:RefSeq;Acc:NM_003406]	.	8	102	0	2196.9	ensembl cDNA	ENSG00000164924	CN153545	TC205187	gb:CN153545 /DB_XREF=gi:46167975 /DB_XREF=940672 /TID=Ssc.17423.1 /CNT=4 /FEA=EST /TIER=ConsEnd /STK=1 /UG=Ssc.17423 /UG_TITLE=Transcribed locus, highly similar to NP_003397.1 tyrosine 3-monooxygenasetryptophan 5-monooxygenase activation protein, zeta polypeptide (Homo sapiens) /REP_ORG=S. scrofa	702
703	Ssc.11555.1.S1_at	1.5508	<.0001	6.5571	6	0.00006	1217		Q9UFK2	DKFZP564K1964		.	17	28.279	0	864.8	ensembl cDNA	ENSG00000006042	BX919641	TC203093	gb:BX919641 /DB_XREF=gi:41136460 /DB_XREF=BX919641 /CLONE=scan0007d.o.23 /TID=Ssc.11555.1 /CNT=8 /FEA=EST /TIER=ConsEnd /STK=5 /UG=Ssc.11555 /UG_TITLE=Transcribed locus, highly similar to XP_220802.2 similar to RIKEN cDNA 6530411B15 (Rattus norvegicus) /REP_ORG=S. scrofa	703
704	Ssc.3206.1.S1_at	-1.2051	<.0001	6.5423	5	0.000062	1223	212692_s_at	LRBA		Lipopolysaccharide-responsive and beige-like anchor protein (CDC4-like protein) (Beige-like protein). [Source:Uniprot/SWISSPROT;Acc:P50851]	.	4	151.543	0.009	46.09	ensembl genome	ENSG00000198589	BQ597674	TC206584	gb:BQ597674 /DB_XREF=gi:21544400 /DB_XREF=MI-P-A2-afd-g-06-1-UM.s1 /CLONE=MI-P-A2-afd-g-06-1-UM /TID=Ssc.3206.1 /CNT=6 /FEA=EST /TIER=ConsEnd /STK=3 /UG=Ssc.3206 /UG_TITLE=Transcribed locus /REP_ORG=S. scrofa	704
705	Ssc.21114.1.S1_at	-1.3944	<.0001	6.4479	11	0.000075	1252	201745_at	PTK9		Twinfilin 1 (A6 protein) (Protein tyrosine kinase 9). [Source:Uniprot/SWISSPROT;Acc:Q12792]	.	12	42.474	0	337.5	ensembl cDNA	ENSG00000151239	CN166418	TC203895	gb:CN166418 /DB_XREF=gi:46180848 /DB_XREF=997690 /TID=Ssc.21114.1 /CNT=7 /FEA=EST /TIER=ConsEnd /STK=1 /UG=Ssc.21114 /UG_TITLE=Transcribed locus /REP_ORG=S. scrofa	705
706	Ssc.924.3.A1_at	1.6603	<.0001	6.4019	2	0.000083	1261	201107_s_at	THBS1	THBS1	Thrombospondin 1 precursor. [Source:Uniprot/SWISSPROT;Acc:P07996]	.	15	37.661	0	775.6	ensembl cDNA	ENSG00000137801	BF710863	TC218852	gb:BF710863 /DB_XREF=gi:12010340 /DB_XREF=MI-P-AY1-nqv-a-04-0-UI.s1 /CLONE=MI-P-AY1-nqv-a-04-0-UI /TID=Ssc.924.3 /CNT=1 /FEA=EST /TIER=ConsEnd /STK=1 /UG=Ssc.924 /UG_TITLE=Transcribed locus, moderately similar to NP_035710.1 thrombospondin 1 (Mus musculus) /REP_ORG=S. scrofa	706
707	Ssc.9471.1.A1_at	-1.3153	<.0001	6.3928	11	0.000084	1266		Q9NPM1		PREDICTED: hypothetical protein from EUROIMAGE 588495 [Source:RefSeq_peptide;Acc:XP_051862]	.	15	78.775	0	704.2	ensembl cDNA	ENSG00000136379	CO994633	TC205717	gb:CO994633 /DB_XREF=gi:51353907 /DB_XREF=UMC-pd12_14end-005-g03 /TID=Ssc.9471.1 /CNT=8 /FEA=EST /TIER=ConsEnd /STK=0 /UG=Ssc.9471 /UG_TITLE=Transcribed locus /REP_ORG=S. scrofa	707
708	Ssc.10953.1.A1_at	1.2614	<.0001	6.3892	4	0.000085	1271	1559691_at	NDUFS1	NDUFS1	NADH-ubiquinone oxidoreductase 75 kDa subunit, mitochondrial precursor (EC 1.6.5.3) (EC 1.6.99.3) (Complex I-75Kd) (CI-75Kd). [Source:Uniprot/SWISSPROT;Acc:P28331]	.	2	206.813	0	492.1	ensembl cDNA	ENSG00000023228	CN159255	TC222134	gb:CN159255 /DB_XREF=gi:46173685 /DB_XREF=948305 /TID=Ssc.10953.1 /CNT=14 /FEA=EST /TIER=Stack /STK=7 /UG=Ssc.10953 /UG_TITLE=Transcribed locus, highly similar to NP_004997.4 NADH dehydrogenase (ubiquinone) Fe-S protein 1, 75kDa (NADH-coenzyme Q reductase) (Homo sapiens) /REP_ORG=S. scrofa	708
709	Ssc.3216.2.A1_at	1.0214	<.0001	6.3459	8	0.000093	1281	201132_at	HNRPH2		Heterogeneous nuclear ribonucleoprotein H' (hnRNP H') (FTP-3). [Source:Uniprot/SWISSPROT;Acc:P55795]	.	.	100.469	0	690.4	ensembl cDNA	ENSG00000126945	CO991550	TC205106	gb:CO991550 /DB_XREF=gi:51350824 /DB_XREF=UMC-pd3ov4-002-d08 /TID=Ssc.3216.2 /CNT=2 /FEA=EST /TIER=ConsEnd /STK=2 /UG=Ssc.3216 /UG_TITLE=Transcribed locus /REP_ORG=S. scrofa	709
710	Ssc.12975.1.S1_at	-1.6669	<.0001	6.3167	10	0.000099	1289	209465_x_at	PTN	PTN	Pleiotrophin precursor (PTN) (Heparin-binding growth-associated molecule) (HB-GAM) (Heparin-binding growth factor 8) (HBGF-8) (Osteoblast specific factor 1) (OSF-1) (Heparin-binding neurite outgrowth promoting factor 1) (HBNF-1). [Source:Uniprot/SWISSPROT;Acc:P21246]	.	7	136.369	0	809.3	ensembl cDNA	ENSG00000105894	D89546.1		gb:D89546.1 /DB_XREF=gi:1695742 /GEN=ptf-beta /TID=Ssc.12975.1 /CNT=46 /FEA=FLmRNA /TIER=FL+Stack /STK=6 /LL=397609 /UG=Ssc.12975 /DEF=Porcine mRNA for pleiotrophic factor beta, complete cds. /PROD=pleiotrophic factor beta /FL=gb:NM_214336.1 gb:D89546.1 /REP_ORG=S. scrofa	710
711	Ssc.11166.1.S1_at	-1.3013	<.0001	6.3016	11	0.000102	1295	229276_at	IGSF9	BHD	immunoglobulin superfamily, member 9 [Homo sapiens]. [Source:RefSeq;Acc:NM_020789]	.	1	156.71	0.682	40.14	ensembl genome	ENSG00000085552	BX670311	TC222958	gb:BX670311 /DB_XREF=gi:37980715 /DB_XREF=BX670311 /CLONE=scac0035i.b.23 /TID=Ssc.11166.1 /CNT=9 /FEA=EST /TIER=ConsEnd /STK=4 /UG=Ssc.11166 /UG_TITLE=Transcribed locus, weakly similar to NP_666130.1 RIKEN cDNA B430214A04 gene (Mus musculus) /REP_ORG=S. scrofa	711
712	Ssc.25064.1.S1_at	1.145	<.0001	6.2939	9	0.000103	1298	221364_at	GRID2		Glutamate receptor delta-2 subunit precursor (GluR delta-2). [Source:Uniprot/SWISSPROT;Acc:O43424]	.	4	93.583	0.042	44.1	ensembl genome	ENSG00000152208	CK461036	TC218732	gb:CK461036 /DB_XREF=gi:40832317 /DB_XREF=931370 /TID=Ssc.25064.1 /CNT=2 /FEA=EST /TIER=ConsEnd /STK=1 /UG=Ssc.25064 /UG_TITLE=Transcribed locus /REP_ORG=S. scrofa	712
713	Ssc.10088.1.A1_at	-1.3998	<.0001	6.2745	11	0.000107	1305		Q7Z3D4		PREDICTED: hypothetical protein LOC116068 [Source:RefSeq_peptide;Acc:XP_371760]	.	5	89.847	0	165	ensembl cDNA	ENSG00000176018	BI399805	TC209155	gb:BI399805 /DB_XREF=gi:15178866 /DB_XREF=MI-P-AY1-nrs-g-09-0-UI.s1 /CLONE=MI-P-AY1-nrs-g-09-0-UI /TID=Ssc.10088.1 /CNT=2 /FEA=EST /TIER=ConsEnd /STK=0 /UG=Ssc.10088 /UG_TITLE=Transcribed locus /REP_ORG=S. scrofa	713
714	Ssc.2297.1.A1_at	-1.0335	<.0001	6.2542	10	0.000112	1312	209866_s_at	LPHN3		Latrophilin 3 precursor (Calcium-independent alpha-latrotoxin receptor 3) (Lectomedin-3). [Source:Uniprot/SWISSPROT;Acc:Q9HAR2]	.	4	61.896	0.068	44.1	ensembl genome	ENSG00000150471	BI400087	TC227195	gb:BI400087 /DB_XREF=gi:15179148 /DB_XREF=MI-P-AY1-nql-e-01-0-UI.s1 /CLONE=MI-P-AY1-nql-e-01-0-UI /TID=Ssc.2297.1 /CNT=3 /FEA=EST /TIER=ConsEnd /STK=0 /UG=Ssc.2297 /UG_TITLE=Transcribed locus /REP_ORG=S. scrofa	714
715	Ssc.27539.1.A1_at	-1.2052	<.0001	6.251	9	0.000113	1313		Q8IUQ0			.	8	62.363	0	77.8	ensembl cDNA	ENSG00000177182	CN153129		gb:CN153129 /DB_XREF=gi:46167559 /DB_XREF=940218 /TID=Ssc.27539.1 /CNT=6 /FEA=EST /TIER=ConsEnd /STK=2 /UG=Ssc.27539 /UG_TITLE=Transcribed locus /REP_ORG=S. scrofa	715
716	Ssc.28522.1.S1_at	1.3502	<.0001	6.214	5	0.000122	1326	224659_at	SEPN1	SEPN1	Selenoprotein N precursor. [Source:Uniprot/SWISSPROT;Acc:Q9NZV5]	.	1	25.811	0	139.3	ensembl cDNA	ENSG00000162430	CN167189	TC203196	gb:CN167189 /DB_XREF=gi:46181619 /DB_XREF=999302 /TID=Ssc.28522.1 /CNT=13 /FEA=EST /TIER=ConsEnd /STK=3 /UG=Ssc.28522 /UG_TITLE=Transcribed locus, highly similar to XP_342943.1 similar to selenoprotein N, 1; selenoprotein N; muscular dystrophy with rigid spine 1; rigid spine muscular dystrophy 1 (Rattus norvegicus) /REP_ORG=S. scrofa	716
717	Ssc.13780.10.S1_x_at	-1.2991	<.0001	6.172	6	0.000132	1340	213932_x_at	HLA-A	HLA-E	HLA class I histocompatibility antigen, A-3 alpha chain precursor (MHC class I antigen A*3). [Source:Uniprot/SWISSPROT;Acc:P04439]	.	6	30.018	0	498.1	ensembl cDNA	ENSG00000197499	AY135590.1		gb:AY135590.1 /DB_XREF=gi:23598127 /TID=Ssc.13780.10 /CNT=1 /FEA=mRNA /TIER=ConsEnd /STK=0 /UG=Ssc.13780 /UG_TITLE=SLA-8 /DEF=Sus scrofa clone SSC24E05 nonfunctional MHC class I antigen (SLA-1) mRNA, partial sequence. /REP_ORG=S. scrofa	717
718	Ssc.12365.1.A1_at	-1.1345	<.0001	6.1626	11	0.000135	1345	222162_s_at	ADAMTS1	ADAMTS1	ADAMTS-1 precursor (EC 3.4.24.-) (A disintegrin and metalloproteinase with thrombospondin motifs 1) (ADAM-TS 1) (ADAM-TS1) (METH-1). [Source:Uniprot/SWISSPROT;Acc:Q9UHI8]	.	21	27.13	0	741.9	ensembl cDNA	ENSG00000154734	CK463677	TC223070	gb:CK463677 /DB_XREF=gi:40834958 /DB_XREF=934599 /TID=Ssc.12365.1 /CNT=11 /FEA=EST /TIER=Stack /STK=6 /UG=Ssc.12365 /UG_TITLE=Transcribed locus, highly similar to NP_008919.2 a disintegrin-like and metalloprotease (reprolysin type) with thrombospondin type 1 motif, 1 (Homo sapiens) /REP_ORG=S. scrofa	718
719	Ssc.1050.1.S1_at	1.8589	<.0001	6.1605	10	0.000135	1348	201463_s_at	TALDO1	TALDO1	Transaldolase (EC 2.2.1.2). [Source:Uniprot/SWISSPROT;Acc:P37837]	.	11	0.737	0	979.8	ensembl cDNA	ENSG00000177156	BQ604973	TC220687	gb:BQ604973 /DB_XREF=gi:21551699 /DB_XREF=MI-P-CP1-nzd-h-05-0-UI.s1 /CLONE=MI-P-CP1-nzd-h-05-0-UI /TID=Ssc.1050.1 /CNT=33 /FEA=EST /TIER=Stack /STK=12 /UG=Ssc.1050 /UG_TITLE=Transcribed locus, highly similar to NP_035658.1 transaldolase 1 (Mus musculus) /REP_ORG=S. scrofa	719
720	Ssc.21026.1.S1_at	1.1838	<.0001	6.1573	6	0.000136	1350	1560728_at	SH3GL2		SH3-containing GRB2-like protein 2 (EC 2.3.1.-) (SH3 domain protein 2A) (Endophilin 1) (EEN-B1). [Source:Uniprot/SWISSPROT;Acc:Q99962]	.	9	17.569	0	258.2	ensembl cDNA	ENSG00000107295	CD572509	TC211837	gb:CD572509 /DB_XREF=gi:31663576 /DB_XREF=PBL_3_F08 /CLONE=PBL /TID=Ssc.21026.1 /CNT=3 /FEA=EST /TIER=ConsEnd /STK=0 /UG=Ssc.21026 /UG_TITLE=Transcribed locus /REP_ORG=S. scrofa	720
721	Ssc.15823.1.S1_at	-1.1453	<.0001	6.1476	6	0.000139	1354	201505_at	LAMB1	LAMB1	Laminin beta-1 chain precursor (Laminin B1 chain). [Source:Uniprot/SWISSPROT;Acc:P07942]	.	7	107.158	0	981.8	ensembl cDNA	ENSG00000091136	CN155839	TC221871	gb:CN155839 /DB_XREF=gi:46170269 /DB_XREF=943170 /TID=Ssc.15823.1 /CNT=5 /FEA=mRNA /TIER=ConsEnd /STK=0 /LL=396707 /UG_GENE=LAMB1 /UG=Ssc.15823 /UG_TITLE=Laminin beta-1 chain /REP_ORG=S. scrofa	721
722	Ssc.16888.1.S1_at	-1.0264	<.0001	6.1439	8	0.00014	1356	203287_at	LAD1	LAD1	Ladinin 1 (Lad-1) (120 kDa linear IgA bullous dermatosis antigen) (97 kDa linear IgA bullous dermatosis antigen) (Linear IgA disease antigen homolog) (LadA). [Source:Uniprot/SWISSPROT;Acc:O00515]	.	1	198.082	0	230.4	ensembl cDNA	ENSG00000159166	BE033347	TC222591	gb:BE033347 /DB_XREF=gi:8328356 /DB_XREF=133763 /TID=Ssc.16888.1 /CNT=14 /FEA=EST /TIER=ConsEnd /STK=0 /UG=Ssc.16888 /UG_TITLE=Transcribed locus, moderately similar to NP_005549.2 ladinin 1 (Homo sapiens) /REP_ORG=S. scrofa	722
723	Ssc.2495.1.S1_at	1.0232	<.0001	6.1326	3	0.000143	1360	1557963_at	CDC42BPB	CDC42BPB	CDC42-binding protein kinase beta; CDC42-binding protein kinase beta (DMPK-like); MRCK beta; DMPK-like [Homo sapiens]. [Source:RefSeq;Acc:NM_006035]	.	14	102.468	0	807.3	ensembl cDNA	ENSG00000198752	CN159070	TC203055	gb:CN159070 /DB_XREF=gi:46173500 /DB_XREF=948098 /TID=Ssc.2495.1 /CNT=11 /FEA=EST /TIER=Stack /STK=8 /UG=Ssc.2495 /UG_TITLE=Transcribed locus, highly similar to NP_006026.2 CDC42 binding protein kinase beta (DMPK-like) (Homo sapiens) /REP_ORG=S. scrofa	723
724	Ssc.5474.1.S1_at	-1.3941	<.0001	6.1102	3	0.000149	1370	200619_at	SF3B2	SF3B2	Splicing factor 3B subunit 2 (Spliceosome associated protein 145) (SAP 145) (SF3b150) (Pre-mRNA splicing factor SF3b 145 kDa subunit). [Source:Uniprot/SWISSPROT;Acc:Q13435]	.	11	65.576	0	3342.7	ensembl cDNA	ENSG00000087365	CB479235	TC220528	gb:CB479235 /DB_XREF=gi:29285621 /DB_XREF=jns47_G02.f /TID=Ssc.5474.1 /CNT=36 /FEA=EST /TIER=Stack /STK=8 /UG=Ssc.5474 /UG_TITLE=Transcribed locus, highly similar to XP_290506.2 splicing factor 3b, subunit 2, 145kDa (Homo sapiens) /REP_ORG=S. scrofa	724
725	Ssc.1534.1.A1_at	-1.3447	<.0001	6.1083	5	0.00015	1371	1559245_at	SORBS1		Sorbin and SH3 domain-containing protein 1 (Ponsin) (c-Cbl-associated protein) (CAP) (SH3 domain protein 5) (SH3P12). [Source:Uniprot/SWISSPROT;Acc:Q9BX66]	.	10	97.062	0	206.7	ensembl cDNA	ENSG00000095637	CK461374	TC222046	gb:CK461374 /DB_XREF=gi:40832655 /DB_XREF=931743 /TID=Ssc.1534.1 /CNT=13 /FEA=EST /TIER=ConsEnd /STK=2 /UG=Ssc.1534 /UG_TITLE=Transcribed locus /REP_ORG=S. scrofa	725
726	Ssc.13571.1.A1_at	-1.1477	<.0001	6.0717	7	0.000162	1384	1559360_at	EFNA5		Ephrin-A5 precursor (EPH-related receptor tyrosine kinase ligand 7) (LERK-7) (AL-1). [Source:Uniprot/SWISSPROT;Acc:P52803]	.	5	106.745	0.01	46.09	ensembl genome	ENSG00000184349	BQ602740	TC226698	gb:BQ602740 /DB_XREF=gi:21549466 /DB_XREF=MI-P-NA-aep-g-03-1-UM.s1 /CLONE=MI-P-NA-aep-g-03-1-UM /TID=Ssc.13571.1 /CNT=5 /FEA=EST /TIER=ConsEnd /STK=3 /UG=Ssc.13571 /UG_TITLE=Transcribed locus /REP_ORG=S. scrofa	726
727	Ssc.29769.1.A1_at	1.0681	<.0001	6.057	11	0.000167	1388	206148_at	IL3RA	IL3RA	Interleukin-3 receptor alpha chain precursor (IL-3R-alpha) (CD123 antigen). [Source:Uniprot/SWISSPROT;Acc:P26951]	.	.	1.499	0.00003	50.05	ensembl cDNA	ENSG00000185291	CO946426		gb:CO946426 /DB_XREF=gi:51313185 /DB_XREF=UMC-p6mm3-006-a09 /TID=Ssc.29769.1 /CNT=1 /FEA=EST /TIER=ConsEnd /STK=1 /UG=Ssc.29769 /UG_TITLE=Transcribed locus /REP_ORG=S. scrofa	727
728	Ssc.924.1.A1_at	-1.2175	<.0001	6.0467	9	0.00017	1390	201107_s_at	THBS1	THBS1	Thrombospondin 1 precursor. [Source:Uniprot/SWISSPROT;Acc:P07996]	.	15	37.661	0	775.6	ensembl cDNA	ENSG00000137801	CB470327	TC218852	gb:CB470327 /DB_XREF=gi:29276712 /DB_XREF=sn20_H09.f /TID=Ssc.924.1 /CNT=39 /FEA=EST /TIER=ConsEnd /STK=0 /UG=Ssc.924 /UG_TITLE=Transcribed locus, moderately similar to NP_035710.1 thrombospondin 1 (Mus musculus) /REP_ORG=S. scrofa	728
729	Ssc.24149.1.A1_at	-1.1453	<.0001	6.0461	3	0.000171	1391	1566129_at	LIMS1		PINCH protein (Particularly interesting new Cys-His protein) (LIM and senescent cell antigen-like domains 1). [Source:Uniprot/SWISSPROT;Acc:P48059]	.	2	108.609	0	226.5	ensembl genome	ENSG00000169756	CO938333	TC226320	gb:CO938333 /DB_XREF=gi:51305092 /DB_XREF=UMC-pd14con-007-d12 /TID=Ssc.24149.1 /CNT=3 /FEA=EST /TIER=ConsEnd /STK=2 /UG=Ssc.24149 /UG_TITLE=Transcribed locus /REP_ORG=S. scrofa	729
730	Ssc.75.1.S1_at	-2.2201	<.0001	6.0144	9	0.000182	1404	204677_at	CDH5	CDH5	Vascular endothelial-cadherin precursor (VE-cadherin) (Cadherin-5) (7B4 antigen) (CD144 antigen). [Source:Uniprot/SWISSPROT;Acc:P33151]	.	16	64.958	0	1199.8	ensembl cDNA	ENSG00000179776	NM_001001649.2		gb:NM_001001649.2 /DB_XREF=gi:48976064 /GEN=CDH5 /TID=Ssc.75.1 /CNT=21 /FEA=FLmRNA /TIER=FL+Stack /STK=7 /LL=414737 /UG=Ssc.75 /DEF=Sus scrofa cadherin 5 (CDH5), mRNA. /PROD=cadherin 5 /FL=gb:NM_001001649.2 /REP_ORG=S. scrofa	730
731	Ssc.28057.1.A1_at	-1.2074	<.0001	5.9789	10	0.000195	1421	1567013_at	CSNK2A1		Casein kinase II, alpha chain (CK II) (EC 2.7.1.37). [Source:Uniprot/SWISSPROT;Acc:P19138]	.	20	0.411	0	492.1	ensembl cDNA	ENSG00000101266	CN032195	TC199572	gb:CN032195 /DB_XREF=gi:48726731 /DB_XREF=UMC-pgvo4-002-f03 /TID=Ssc.28057.1 /CNT=2 /FEA=EST /TIER=ConsEnd /STK=1 /UG=Ssc.28057 /UG_TITLE=Transcribed locus /REP_ORG=S. scrofa	731
732	Ssc.13476.1.A1_at	-1.9465	<.0001	5.9182	1	0.000221	1444		PEG10		PREDICTED: paternally expressed 10 [Source:RefSeq_peptide;Acc:XP_496907]	1	7	93.931	0	274.1	ensembl cDNA	ENSG00000198872	CN162607	TC202444	gb:CN162607 /DB_XREF=gi:46177037 /DB_XREF=952006 /TID=Ssc.13476.1 /CNT=18 /FEA=EST /TIER=Stack /STK=12 /UG=Ssc.13476 /UG_TITLE=Transcribed locus /REP_ORG=S. scrofa	732
733	Ssc.12241.1.A1_at	1.1722	<.0001	5.9161	1	0.000221	1446	201590_x_at	ANXA2	ANXA2	Annexin A2 (Annexin II) (Lipocortin II) (Calpactin I heavy chain) (Chromobindin 8) (P36) (Protein I) (Placental anticoagulant protein IV) (PAP-IV). [Source:Uniprot/SWISSPROT;Acc:P07355]	.	15	58.427	0	1421.8	ensembl cDNA	ENSG00000182718	CB471539	TC219638	gb:CB471539 /DB_XREF=gi:29277924 /DB_XREF=sn40_E03.f /TID=Ssc.12241.1 /CNT=88 /FEA=EST /TIER=Stack /STK=66 /UG=Ssc.12241 /UG_TITLE=Transcribed locus, highly similar to NP_031611.1 annexin A2 (Mus musculus) /REP_ORG=S. scrofa	733
734	Ssc.7458.1.A1_at	-1.08	<.0001	5.8763	2	0.000239	1468	224839_s_at	GPT2		alanine aminotransferase 2; glutamic-pyruvate transaminase 2 [Homo sapiens]. [Source:RefSeq;Acc:NM_133443]	.	16	45.476	0	171	ensembl cDNA	ENSG00000166123	CO956543	TC224337	gb:CO956543 /DB_XREF=gi:51333606 /DB_XREF=UMC-pputal6-004-d06 /TID=Ssc.7458.1 /CNT=9 /FEA=EST /TIER=ConsEnd /STK=1 /UG=Ssc.7458 /UG_TITLE=Transcribed locus /REP_ORG=S. scrofa	734
735	Ssc.11822.1.A1_at	-1.4426	<.0001	5.8756	5	0.000239	1469	209386_at	TM4SF1		Transmembrane 4 superfamily member 1 (Tumor-associated antigen L6) (Membrane component, surface marker 1) (M3S1). [Source:Uniprot/SWISSPROT;Acc:P30408]	.	3	150.57	0	81.77	ensembl cDNA	ENSG00000169908	CK465336	TC205643	gb:CK465336 /DB_XREF=gi:40836613 /DB_XREF=936437 /TID=Ssc.11822.1 /CNT=7 /FEA=EST /TIER=ConsEnd /STK=5 /UG=Ssc.11822 /UG_TITLE=Transcribed locus /REP_ORG=S. scrofa	735
736	Ssc.2716.1.A1_at	-1.3971	<.0001	5.8709	6	0.000241	1472		NP_055322	MT	mitochondrial malonyltransferase isoform b precursor; mitochondrial malonyltransferase [Homo sapiens]. [Source:RefSeq;Acc:NM_014507]	.	22	41.853	0	926.3	ensembl cDNA	ENSG00000100294	CN026067	TC221653	gb:CN026067 /DB_XREF=gi:48720603 /DB_XREF=UMC-p4civp1-019-g04 /TID=Ssc.2716.1 /CNT=8 /FEA=EST /TIER=Stack /STK=7 /UG=Ssc.2716 /UG_TITLE=Transcribed locus, moderately similar to NP_775738.2 malonyl-CoA:acyl carrier protein transacylase, mitochondrial (Homo sapiens) /REP_ORG=S. scrofa	736
737	Ssc.6560.3.S1_at	-1.1406	<.0001	5.8487	8	0.000252	1482	1566477_at	ARFGAP3	ARFGAP3	ADP-ribosylation factor GTPase-activating protein 3 (ARF GAP 3). [Source:Uniprot/SWISSPROT;Acc:Q9NP61]	.	22	41.517	0	329.6	ensembl cDNA	ENSG00000100262	BP463793	TC201369	gb:BP463793 /DB_XREF=gi:40482877 /DB_XREF=BP463793 /CLONE=UTR010068D11 /TID=Ssc.6560.3 /CNT=6 /FEA=EST /TIER=ConsEnd /STK=0 /UG=Ssc.6560 /UG_TITLE=Transcribed locus, highly similar to NP_055385.2 ADP-ribosylation factor GTPase activating protein 3 (Homo sapiens) /REP_ORG=S. scrofa	737
738	Ssc.19169.1.S1_at	-2.2704	<.0001	5.8187	10	0.000267	1500		Q9NPD8	HSPC150		.	1	199.032	0	494.1	ensembl cDNA	ENSG00000077152	BQ602390	TC222565	gb:BQ602390 /DB_XREF=gi:21549116 /DB_XREF=MI-P-NA-ael-c-01-1-UM.s1 /CLONE=MI-P-NA-ael-c-01-1-UM /TID=Ssc.19169.1 /CNT=11 /FEA=EST /TIER=ConsEnd /STK=0 /UG=Ssc.19169 /UG_TITLE=Transcribed locus, highly similar to NP_054895.1 HSPC150 protein similar to ubiquitin-conjugating enzyme (Homo sapiens) /REP_ORG=S. scrofa	738
739	Ssc.21354.2.S1_at	-1.0176	<.0001	5.7956	4	0.00028	1510	209602_s_at	GATA3		Trans-acting T-cell specific transcription factor GATA-3. [Source:Uniprot/SWISSPROT;Acc:P23771]	.	10	8.137	0	210.6	ensembl cDNA	ENSG00000107485	AJ652778		gb:AJ652778 /DB_XREF=gi:49335224 /DB_XREF=AJ652778 /CLONE=C0005181_K08 /TID=Ssc.21354.2 /CNT=5 /FEA=EST /TIER=ConsEnd /STK=0 /UG=Ssc.21354 /UG_TITLE=Transcribed locus /REP_ORG=S. scrofa	739
740	Ssc.10917.2.A1_at	1.4144	<.0001	5.7696	3	0.000295	1518	218197_s_at	OXR1		oxidation resistance 1 [Homo sapiens]. [Source:RefSeq;Acc:NM_181354]	.	8	107.7	0	139.3	ensembl cDNA	ENSG00000164830	BQ600854	TC225195	gb:BQ600854 /DB_XREF=gi:21547580 /DB_XREF=MI-P-E7-ahs-h-02-1-UM.s1 /CLONE=MI-P-E7-ahs-h-02-1-UM /TID=Ssc.10917.2 /CNT=4 /FEA=EST /TIER=ConsEnd /STK=0 /UG=Ssc.10917 /UG_TITLE=Transcribed locus /REP_ORG=S. scrofa	740
741	Ssc.15715.1.S1_at	-1.2372	<.0001	5.7647	9	0.000298	1520	214471_x_at	LHB	LHB	Lutropin beta chain precursor (Luteinizing hormone beta subunit) (LSH- beta) (LSH-B) (LH-B). [Source:Uniprot/SWISSPROT;Acc:P01229]	.	19	54.211	0	293.9	ensembl cDNA	ENSG00000104826	NM_214080.1		gb:NM_214080.1 /DB_XREF=gi:47575829 /GEN=LHB /TID=Ssc.15715.1 /CNT=26 /FEA=FLmRNA /TIER=FL+Stack /STK=14 /LL=397153 /UG=Ssc.15715 /DEF=Sus scrofa LH-beta subunit (LHB), mRNA. /PROD=luteinizing hormone beta /FL=gb:NM_214080.1 gb:AY329372.1 /REP_ORG=S. scrofa	741
742	Ssc.2283.1.S1_at	-1.227	<.0001	5.7485	1	0.000307	1533	202035_s_at	SFRP1		secreted frizzled-related protein 1; secreted apoptosis-related protein 2 [Homo sapiens]. [Source:RefSeq;Acc:NM_003012]	.	8	41.239	0	171	ensembl cDNA	ENSG00000104332	BI182321	TC202520	gb:BI182321 /DB_XREF=gi:14656730 /DB_XREF=UNL-P-FN-bh-f-09-0-UNL.s1 /CLONE=UNL-P-FN-bh-f-09-0-UNL /TID=Ssc.2283.1 /CNT=19 /FEA=EST /TIER=ConsEnd /STK=0 /UG=Ssc.2283 /UG_TITLE=Transcribed locus /REP_ORG=S. scrofa	742
743	Ssc.24986.1.S1_at	-1.0382	<.0001	5.7309	5	0.000319	1538	212224_at	ALDH1A1	ALDH1A1	Aldehyde dehydrogenase 1A1 (EC 1.2.1.3) (Aldehyde dehydrogenase, cytosolic) (ALDH class 1) (Retinal dehydrogenase 1) (ALHDII) (ALDH- E1). [Source:Uniprot/SWISSPROT;Acc:P00352]	.	9	72.745	0	1176	ensembl cDNA	ENSG00000165092	CK463807	TC201473	gb:CK463807 /DB_XREF=gi:40835088 /DB_XREF=934739 /TID=Ssc.24986.1 /CNT=32 /FEA=EST /TIER=ConsEnd /STK=1 /UG=Ssc.24986 /UG_TITLE=Transcribed locus, highly similar to NP_000680.2 aldehyde dehydrogenase 1 family, member A1 (Homo sapiens) /REP_ORG=S. scrofa	743
744	Ssc.9729.1.S1_at	-1.0319	<.0001	5.7218	3	0.000324	1542				protein x 013 (AD-020), mRNA [Source:RefSeq_dna;Acc:NM_020141]	.	1	109.345	0	545.6	ensembl cDNA	ENSG00000162647	CK460112	TC223960	gb:CK460112 /DB_XREF=gi:40831393 /DB_XREF=930363 /TID=Ssc.9729.1 /CNT=9 /FEA=EST /TIER=ConsEnd /STK=0 /UG=Ssc.9729 /UG_TITLE=Transcribed locus /REP_ORG=S. scrofa	744
745	Ssc.28646.1.A1_at	1.8541	<.0001	5.7194	4	0.000325	1547				32 kDa protein [Source:IPI;Acc:IPI00477636]	.	4	187.625	0.127	42.12	ensembl genome	ENSG00000185107	AJ669325	TC214804	gb:AJ669325 /DB_XREF=gi:49353779 /DB_XREF=AJ669325 /CLONE=C000001059_E20 /TID=Ssc.28646.1 /CNT=2 /FEA=EST /TIER=ConsEnd /STK=0 /UG=Ssc.28646 /UG_TITLE=Transcribed locus /REP_ORG=S. scrofa	745
746	Ssc.21283.1.S1_at	-1.1523	<.0001	5.7164	8	0.000327	1550	221669_s_at	ACAD8	ACAD8	Acyl-CoA dehydrogenase family member 8, mitochondrial precursor (EC 1.3.99.-) (ACAD-8) (Isobutyryl-CoA dehydrogenase) (Activator- recruited cofactor 42 kDa component) (ARC42). [Source:Uniprot/SWISSPROT;Acc:Q9UKU7]	.	11	133.629	0	1001.6	ensembl cDNA	ENSG00000151498	BI118474	TC221619	gb:BI118474 /DB_XREF=gi:15412835 /DB_XREF=AR15F4 /TID=Ssc.21283.1 /CNT=15 /FEA=EST /TIER=ConsEnd /STK=0 /UG=Ssc.21283 /UG_TITLE=Transcribed locus, moderately similar to NP_055199.1 acyl-Coenzyme A dehydrogenase family, member 8 (Homo sapiens) /REP_ORG=S. scrofa	746
747	Ssc.15391.2.S1_a_at	-1.3362	<.0001	5.6952	10	0.000341	1560	219306_at	KNSL7	KNSL7	kinesin-like 7; kinesin-like protein 2 [Homo sapiens]. [Source:RefSeq;Acc:NM_020242]	.	3	44.778	0	1180	ensembl cDNA	ENSG00000163808	CN161938	TC203845	gb:CN161938 /DB_XREF=gi:46176368 /DB_XREF=951275 /TID=Ssc.15391.2 /CNT=2 /FEA=EST /TIER=ConsEnd /STK=1 /UG=Ssc.15391 /UG_TITLE=Transcribed locus, moderately similar to NP_064627.1 kinesin-like 7 (Homo sapiens) /REP_ORG=S. scrofa	747
748	Ssc.11248.1.A1_at	1.104	<.0001	5.6718	9	0.000357	1574	214429_at	MTMR6		Myotubularin related protein 6 (EC 3.1.3.-). [Source:Uniprot/SWISSPROT;Acc:Q9Y217]	.	13	24.719	0	218.6	ensembl cDNA	ENSG00000139505	BI181168	TC201668	gb:BI181168 /DB_XREF=gi:14655577 /DB_XREF=UNL-P-FN-ac-g-11-0-UNL.s1 /CLONE=UNL-P-FN-ac-g-11-0-UNL /TID=Ssc.11248.1 /CNT=2 /FEA=EST /TIER=ConsEnd /STK=1 /UG=Ssc.11248 /UG_TITLE=Transcribed locus, moderately similar to NP_004676.2 myotubularin related protein 6 (Homo sapiens) /REP_ORG=S. scrofa	748
749	Ssc.18223.1.A1_at	-1.0898	<.0001	5.6465	4	0.000376	1584	1555339_at	RAP1A		RAP1A, member of RAS oncogene family; RAS-related protein RAP1A [Homo sapiens]. [Source:RefSeq;Acc:NM_002884]	.	1	111.797	1	40.14	ensembl genome	ENSG00000116473	CF180313	TC209246	gb:CF180313 /DB_XREF=gi:33292089 /DB_XREF=815403 /TID=Ssc.18223.1 /CNT=3 /FEA=EST /TIER=ConsEnd /STK=2 /UG=Ssc.18223 /UG_TITLE=Transcribed locus /REP_ORG=S. scrofa	749
750	Ssc.28305.1.A1_at	1.1782	<.0001	5.6463	1	0.000376	1585	1554690_a_at	TACC1		Transforming acidic coiled-coil-containing protein 1. [Source:Uniprot/SWISSPROT;Acc:O75410]	.	8	38.734	0	93.66	ensembl cDNA	ENSG00000147526	CN025137	TC210958	gb:CN025137 /DB_XREF=gi:48719673 /DB_XREF=UMC-p4civp1-003-h04 /TID=Ssc.28305.1 /CNT=3 /FEA=EST /TIER=ConsEnd /STK=3 /UG=Ssc.28305 /UG_TITLE=Transcribed locus /REP_ORG=S. scrofa	750
751	Ssc.4543.1.S1_at	1.2731	<.0001	5.6434	4	0.000378	1587	209955_s_at	FAP	FAP	Seprase (EC 3.4.21.-) (Fibroblast activation protein alpha) (Integral membrane serine protease) (170-kDa melanoma membrane-bound gelatinase). [Source:Uniprot/SWISSPROT;Acc:Q12884]	.	2	162.853	0	470.3	ensembl cDNA	ENSG00000078098	BI338083	TC206771	gb:BI338083 /DB_XREF=gi:15031375 /DB_XREF=361759 /TID=Ssc.4543.1 /CNT=6 /FEA=EST /TIER=ConsEnd /STK=0 /UG=Ssc.4543 /UG_TITLE=Transcribed locus, highly similar to NP_004451.2 fibroblast activation protein, alpha (Homo sapiens) /REP_ORG=S. scrofa	751
752	Ssc.22935.1.A1_at	1.1032	<.0001	5.6428	9	0.000378	1589	208291_s_at	TH		Tyrosine 3-monooxygenase (EC 1.14.16.2) (Tyrosine 3-hydroxylase) (TH). [Source:Uniprot/SWISSPROT;Acc:P07101]	.	11	2.142	0.004	48.07	ensembl genome	ENSG00000180176	BX671182	TC207227	gb:BX671182 /DB_XREF=gi:37982452 /DB_XREF=BX671182 /CLONE=scac0032i.g.17 /TID=Ssc.22935.1 /CNT=2 /FEA=EST /TIER=ConsEnd /STK=2 /UG=Ssc.22935 /UG_TITLE=Transcribed locus /REP_ORG=S. scrofa	752
753	Ssc.29853.1.A1_at	-1.1231	<.0001	5.6401	10	0.00038	1592	209390_at	TSC1		Hamartin (Tuberous sclerosis 1 protein). [Source:Uniprot/SWISSPROT;Acc:Q92574]	.	9	132.796	0	246.3	ensembl cDNA	ENSG00000165699	CO937773	TC214081	gb:CO937773 /DB_XREF=gi:51304532 /DB_XREF=UMC-pd12con-014-g11 /TID=Ssc.29853.1 /CNT=1 /FEA=EST /TIER=ConsEnd /STK=1 /UG=Ssc.29853 /UG_TITLE=Transcribed locus /REP_ORG=S. scrofa	753
754	Ssc.29002.1.A1_at	-1.0827	<.0001	5.6398	8	0.00038	1593	203817_at	GUCY1B3	GUCY1B3	Guanylate cyclase soluble, beta-1 chain (EC 4.6.1.2) (GCS-beta-1) (Soluble guanylate cyclase small subunit) (GCS-beta-3). [Source:Uniprot/SWISSPROT;Acc:Q02153]	.	4	157.038	0	724.1	ensembl cDNA	ENSG00000061918	AY661709.1		gb:AY661709.1 /DB_XREF=gi:50313166 /TID=Ssc.29002.1 /CNT=2 /FEA=mRNA /TIER=ConsEnd /STK=0 /LL=444999 /UG_GENE=SGCB1 /UG=Ssc.29002 /UG_TITLE=Soluble guanylyl cyclase beta 1 subunit /DEF=Sus scrofa soluble guanylyl cyclase beta 1 subunit mRNA, partial cds. /REP_ORG=S. scrofa	754
755	Ssc.4561.1.S1_at	-1.3879	<.0001	5.6029	8	0.000408	1612	231058_at	FXYD4	FXYD4	FXYD domain-containing ion transport regulator 4 precursor. [Source:Uniprot/SWISSPROT;Acc:P59646]	.	10	43.189	0.00004	50.05	ensembl cDNA	ENSG00000150201	CA780273	TC225319	gb:CA780273 /DB_XREF=gi:26018264 /DB_XREF=MPL384_4_M08 /CLONE=pSPORT1 /TID=Ssc.4561.1 /CNT=7 /FEA=EST /TIER=ConsEnd /STK=0 /UG=Ssc.4561 /UG_TITLE=Transcribed locus, weakly similar to NP_387468.1 FXYD domain-containing ion transport regulator 4 (Mus musculus) /REP_ORG=S. scrofa	755
756	Ssc.2502.1.S1_at	1.2377	<.0001	5.5926	11	0.000417	1617	208131_s_at	PTGIS		Prostacyclin synthase (EC 5.3.99.4) (Prostaglandin I2 synthase). [Source:Uniprot/SWISSPROT;Acc:Q16647]	.	20	47.554	0	63.93	ensembl cDNA	ENSG00000124212	BX919620	TC206472	gb:BX919620 /DB_XREF=gi:41136439 /DB_XREF=BX919620 /CLONE=scan0009d.k.21 /TID=Ssc.2502.1 /CNT=6 /FEA=EST /TIER=ConsEnd /STK=3 /UG=Ssc.2502 /UG_TITLE=Transcribed locus /REP_ORG=S. scrofa	756
757	Ssc.3029.1.A1_at	-1.2447	<.0001	5.5831	6	0.000424	1626	202950_at	CRYZ	CRYZ	Quinone oxidoreductase (EC 1.6.5.5) (NADPH:quinone reductase) (Zeta- crystallin). [Source:Uniprot/SWISSPROT;Acc:Q08257]	.	1	74.883	0	644.8	ensembl cDNA	ENSG00000116791	CO943336	TC222835	gb:CO943336 /DB_XREF=gi:51310095 /DB_XREF=UMC-p2mm4-011-g09 /TID=Ssc.3029.1 /CNT=14 /FEA=EST /TIER=Stack /STK=6 /UG=Ssc.3029 /UG_TITLE=Transcribed locus, moderately similar to NP_001880.2 crystallin, zeta (quinone reductase) (Homo sapiens) /REP_ORG=S. scrofa	757
758	Ssc.18850.1.S1_at	-1.0692	<.0001	5.5611	2	0.000442	1640	217771_at	GOLPH2	GOLPH2	Golgi phosphoprotein 2 (Golgi membrane protein GP73) (UNQ686/PRO1326). [Source:Uniprot/SWISSPROT;Acc:Q8NBJ4]	.	9	85.871	0	418.8	ensembl cDNA	ENSG00000135052	BP147029	TC204499	gb:BP147029 /DB_XREF=gi:40396500 /DB_XREF=BP147029 /CLONE=OVRM10078B09 /TID=Ssc.18850.1 /CNT=8 /FEA=EST /TIER=ConsEnd /STK=0 /UG=Ssc.18850 /UG_TITLE=Transcribed locus, highly similar to NP_808800.1 golgi phosphoprotein 2 (Homo sapiens) /REP_ORG=S. scrofa	758
759	Ssc.7884.1.A1_at	-1.1667	<.0001	5.5384	5	0.000462	1652	210970_s_at	IBTK	IBTK	inhibitor of Bruton's tyrosine kinase [Source:RefSeq_peptide;Acc:NP_056340]	.	6	82.937	0	545.6	ensembl cDNA	ENSG00000005700	BQ599686		gb:BQ599686 /DB_XREF=gi:21546412 /DB_XREF=MI-P-E6-ahm-d-11-1-UM.s1 /CLONE=MI-P-E6-ahm-d-11-1-UM /TID=Ssc.7884.1 /CNT=1 /FEA=EST /TIER=ConsEnd /STK=1 /UG=Ssc.7884 /UG_TITLE=Transcribed locus, moderately similar to XP_371835.1 inhibitor of Bruton agammaglobulinemia tyrosine kinase (Homo sapiens) /REP_ORG=S. scrofa	759
760	Ssc.15271.1.A1_at	-1.1518	<.0001	5.5337	11	0.000467	1654	206983_at	CCR6		C-C chemokine receptor type 6 (C-C CKR-6) (CC-CKR-6) (CCR-6) (LARC receptor) (GPR-CY4) (GPRCY4) (Chemokine receptor-like 3) (CKR-L3) (DRY6). [Source:Uniprot/SWISSPROT;Acc:P51684]	.	6	167.383	0	317.7	ensembl cDNA	ENSG00000112486	CN031624	TC205794	gb:CN031624 /DB_XREF=gi:48726160 /DB_XREF=UMC-pgvo2-003-a04 /TID=Ssc.15271.1 /CNT=4 /FEA=EST /TIER=ConsEnd /STK=2 /UG=Ssc.15271 /UG_TITLE=Transcribed locus /REP_ORG=S. scrofa	760
761	Ssc.19966.1.S1_at	-1.3475	<.0001	5.4703	2	0.000536	1667	205512_s_at	PDCD8	PDCD8	Programmed cell death protein 8, mitochondrial precursor (EC 1.-.-.-) (Apoptosis-inducing factor). [Source:Uniprot/SWISSPROT;Acc:O95831]	.	.	128.989	0	2704.4	ensembl cDNA	ENSG00000156709	CK450295	TC220980	gb:CK450295 /DB_XREF=gi:40797509 /DB_XREF=899812 /TID=Ssc.19966.1 /CNT=14 /FEA=EST /TIER=ConsEnd /STK=5 /UG=Ssc.19966 /UG_TITLE=Transcribed locus, highly similar to NP_665811.1 programmed cell death 8 (apoptosis-inducing factor) (Homo sapiens) /REP_ORG=S. scrofa	761
762	Ssc.21605.2.S1_at	-1.3161	<.0001	5.4598	7	0.000548	1671	1562163_at	NUSAP1	NUSAP1	nucleolar and spindle associated protein 1; nucleolar protein ANKT [Homo sapiens]. [Source:RefSeq;Acc:NM_018454]	.	15	39.412	0	272.1	ensembl cDNA	ENSG00000137804	BQ603089	TC202109	gb:BQ603089 /DB_XREF=gi:21549815 /DB_XREF=MI-P-NA-afp-c-04-1-UM.s1 /CLONE=MI-P-NA-afp-c-04-1-UM /TID=Ssc.21605.2 /CNT=19 /FEA=EST /TIER=ConsEnd /STK=0 /UG=Ssc.21605 /UG_TITLE=Transcribed locus, weakly similar to NP_060924.4 nucleolar and spindle associated protein 1 (Homo sapiens) /REP_ORG=S. scrofa	762
763	Ssc.13780.12.S1_x_at	1.9226	<.0001	5.444	5	0.000563	1685	208729_x_at	HLA-B	HLA-E		.	6	31.43	0	714.1	ensembl cDNA	ENSG00000198638	CO948288	TC200361	gb:CO948288 /DB_XREF=gi:51315047 /DB_XREF=UMC-p8mm4-002-h02 /TID=Ssc.13780.12 /CNT=7 /FEA=EST /TIER=Stack /STK=7 /UG=Ssc.13780 /UG_TITLE=SLA-8 /REP_ORG=S. scrofa	763
764	Ssc.3345.2.S1_at	-1.0441	<.0001	5.4231	5	0.000586	1698	204056_s_at	MVK	MVK	Mevalonate kinase (EC 2.7.1.36) (MK). [Source:Uniprot/SWISSPROT;Acc:Q03426]	.	12	108.475	0	706.2	ensembl cDNA	ENSG00000110921	BE013643	TC203415	gb:BE013643 /DB_XREF=gi:8274622 /DB_XREF=125063 /TID=Ssc.3345.2 /CNT=13 /FEA=EST /TIER=ConsEnd /STK=0 /UG=Ssc.3345 /UG_TITLE=Transcribed locus, moderately similar to NP_000422.1 mevalonate kinase (mevalonic aciduria) (Homo sapiens) /REP_ORG=S. scrofa	764
765	Ssc.13398.1.S1_at	-2.0451	<.0001	5.4191	11	0.000591	1699	200763_s_at	RPLP1		60S acidic ribosomal protein P1. [Source:Uniprot/SWISSPROT;Acc:P05386]	.	15	67.532	0	599.2	ensembl cDNA	ENSG00000137818	CB470279	TC219719	gb:CB470279 /DB_XREF=gi:29276664 /DB_XREF=sn20_A03.f /TID=Ssc.13398.1 /CNT=103 /FEA=EST /TIER=Stack /STK=65 /UG=Ssc.13398 /UG_TITLE=Transcribed locus, highly similar to NP_000994.1 ribosomal protein, large, P1 (Homo sapiens) /REP_ORG=S. scrofa	765
766	Ssc.4035.3.S1_at	-1.0734	<.0001	5.4096	8	0.000601	1708	220749_at	C10orf68		ing protein 7. [Source:Uniprot/SWISSPROT;Acc:Q96M83]	.	10	32.775	0	65.91	ensembl genome	ENSG00000150076	AW354827	TC221309	gb:AW354827 /DB_XREF=gi:6853817 /DB_XREF=37773 /TID=Ssc.4035.3 /CNT=3 /FEA=EST /TIER=ConsEnd /STK=0 /UG=Ssc.4035 /UG_TITLE=Transcribed locus /REP_ORG=S. scrofa	766
767	Ssc.7586.2.S1_at	-1.7781	<.0001	5.3802	3	0.000636	1728	200776_s_at	BZW1		basic leucine zipper and W2 domains 1; basic leucine-zipper protein BZAP45 [Homo sapiens]. [Source:RefSeq;Acc:NM_014670]	.	2	201.502	0	113.5	ensembl genome	ENSG00000082153	BX922962	TC225548	gb:BX922962 /DB_XREF=gi:41139810 /DB_XREF=BX922962 /CLONE=scan0013d.j.02 /TID=Ssc.7586.2 /CNT=2 /FEA=EST /TIER=ConsEnd /STK=0 /UG=Ssc.7586 /UG_TITLE=Transcribed locus /REP_ORG=S. scrofa	767
768	Ssc.23937.1.A1_at	-1.1354	<.0001	5.362	11	0.000661	1734	210366_at	SLCO1B1		Solute carrier organic anion transporter family member 1B1 (Solute carrier family 21 member 6) (Sodium-independent organic anion transporting polypeptide 2) (OATP 2) (Liver-specific organic anion transporter 1) (LST-1) (OATP-C). [Source:Uniprot/SWISSPROT;Acc:Q9Y6L6]	.	12	21.175	0.14	42.12	ensembl genome	ENSG00000134538	CK451959	TC208798	gb:CK451959 /DB_XREF=gi:40799173 /DB_XREF=907538 /TID=Ssc.23937.1 /CNT=4 /FEA=EST /TIER=ConsEnd /STK=2 /UG=Ssc.23937 /UG_TITLE=Transcribed locus /REP_ORG=S. scrofa	768
769	Ssc.11670.3.A1_at	1.0564	<.0001	5.3433	2	0.000685	1746	1556990_at	PERP	PERP	PERP, TP53 apoptosis effector; p53-induced protein PIGPC1; 1110017A08Rik; keratinocytes associated protein 1 [Homo sapiens]. [Source:RefSeq;Acc:NM_022121]	.	6	138.454	0	797.4	ensembl cDNA	ENSG00000112378	AJ687064	TC200907	gb:AJ687064 /DB_XREF=gi:49419654 /DB_XREF=AJ687064 /CLONE=C0001813_C23 /TID=Ssc.11670.3 /CNT=3 /FEA=EST /TIER=ConsEnd /STK=0 /UG=Ssc.11670 /UG_TITLE=Transcribed locus, highly similar to NP_071404.2 PERP, TP53 apoptosis effector (Homo sapiens) /REP_ORG=S. scrofa	769
770	Ssc.6811.1.A1_at	-1.1115	<.0001	5.3428	3	0.000686	1747	203684_s_at	BCL2		Apoptosis regulator Bcl-2. [Source:Uniprot/SWISSPROT;Acc:P10415]	.	18	58.942	0	234.4	ensembl cDNA	ENSG00000171791	BF702022	TC224781	gb:BF702022 /DB_XREF=gi:11987430 /DB_XREF=MI-P-A1-aan-h-07-1-UM.s1 /CLONE=MI-P-A1-aan-h-07-1-UM /TID=Ssc.6811.1 /CNT=2 /FEA=EST /TIER=ConsEnd /STK=1 /UG=Ssc.6811 /UG_TITLE=Transcribed locus /REP_ORG=S. scrofa	770
771	Ssc.3086.1.S1_at	-1.3584	<.0001	5.3316	1	0.000701	1755	202780_at	OXCT1		Succinyl-CoA:3-ketoacid-coenzyme A transferase 1, mitochondrial precursor (EC 2.8.3.5) (Somatic-type succinyl CoA:3-oxoacid CoA- transferase) (Scot-S). [Source:Uniprot/SWISSPROT;Acc:P55809]	.	5	41.766	0.012	46.09	ensembl genome	ENSG00000083720	CN030366	TC202930	gb:CN030366 /DB_XREF=gi:48724902 /DB_XREF=UMC-pblivv4-005-e08 /TID=Ssc.3086.1 /CNT=2 /FEA=EST /TIER=ConsEnd /STK=1 /UG=Ssc.3086 /UG_TITLE=Transcribed locus /REP_ORG=S. scrofa	771
772	Ssc.27540.2.S1_at	-1.4016	<.0001	5.3161	3	0.000724	1760	202954_at	UBE2C	UBE2C	Ubiquitin-conjugating enzyme E2 C (EC 6.3.2.19) (Ubiquitin-protein ligase C) (Ubiquitin carrier protein C) (UbcH10). [Source:Uniprot/SWISSPROT;Acc:O00762]	.	20	43.875	0	757.8	ensembl cDNA	ENSG00000175063	CN166809	TC203853	cribed locus, highly similar to NP_008950.1 ubiquitin-conjugating enzyme E2C (Homo sapiens) /REP_ORG=S. scrofa	772
773	Ssc.17512.1.S1_at	1.2765	<.0001	5.3041	5	0.000742	1766	205032_at	ITGA2		Integrin alpha-2 precursor (Platelet membrane glycoprotein Ia) (GPIa) (Collagen receptor) (VLA-2 alpha chain) (CD49b). [Source:Uniprot/SWISSPROT;Acc:P17301]	.	5	52.321	0.034	44.1	ensembl genome	ENSG00000164171	BE032615	TC226988	gb:BE032615 /DB_XREF=gi:8327624 /DB_XREF=132040 /TID=Ssc.17512.1 /CNT=4 /FEA=EST /TIER=ConsEnd /STK=0 /UG=Ssc.17512 /UG_TITLE=Transcribed locus /REP_ORG=S. scrofa	773
774	Ssc.13780.5.S1_x_at	-1.374	<.0001	5.2845	3	0.00077	1779	208729_x_at	HLA-B	HLA-E		.	6	31.43	0	728	ensembl cDNA	ENSG00000198638	AY247775.1		gb:AY247775.1 /DB_XREF=gi:29027458 /GEN=SLA-2 /TID=Ssc.13780.5 /CNT=153 /FEA=FLmRNA /TIER=FL /STK=1 /UG=Ssc.13780 /DEF=Sus scrofa MHC class I antigen (SLA-2) mRNA, SLA-2*LW2 allele, complete cds. /PROD=MHC class I antigen /FL=gb:AF014001.1 gb:AY247775.1 /REP_ORG=S. scrofa	774
775	Ssc.1837.1.A1_at	1.0576	<.0001	5.2205	1	0.000873	1818	213151_s_at	CDC10	3208896000	Septin 7 (CDC10 protein homolog). [Source:Uniprot/SWISSPROT;Acc:Q16181]	.	7	35.614	0	2456.6	ensembl cDNA	ENSG00000122545	CN163579	TC201127	gb:CN163579 /DB_XREF=gi:46178009 /DB_XREF=953104 /TID=Ssc.1837.1 /CNT=27 /FEA=EST /TIER=Stack /STK=14 /UG=Ssc.1837 /UG_TITLE=Transcribed locus, highly similar to NP_001779.1 CDC10 cell division cycle 10 homolog (S. cerevisiae) (Homo sapiens) /REP_ORG=S. scrofa	775
776	Ssc.12099.1.A1_at	1.0906	<.0001	5.2156	7	0.000882	1821	1565566_a_at	STX7		Syntaxin 7. [Source:Uniprot/SWISSPROT;Acc:O15400]	.	6	132.823	0	139.3	ensembl cDNA	ENSG00000079950	CO955592	TC223080	gb:CO955592 /DB_XREF=gi:51332655 /DB_XREF=UMC-pputal2-002-c01 /TID=Ssc.12099.1 /CNT=10 /FEA=EST /TIER=Stack /STK=6 /UG=Ssc.12099 /UG_TITLE=Transcribed locus /REP_ORG=S. scrofa	776
777	Ssc.24138.1.A1_at	-1.1717	<.0001	5.2053	3	0.0009	1828	230243_at	RG9MTD2		RNA (guanine-9-) methyltransferase domain containing 2 [Homo sapiens]. [Source:RefSeq;Acc:NM_152292]	.	4	100.825	0	54.02	ensembl cDNA	ENSG00000145331	CK454932	TC209130	gb:CK454932 /DB_XREF=gi:40802146 /DB_XREF=915457 /TID=Ssc.24138.1 /CNT=3 /FEA=EST /TIER=ConsEnd /STK=2 /UG=Ssc.24138 /UG_TITLE=Transcribed locus /REP_ORG=S. scrofa	777
778	Ssc.1407.3.S1_at	-1.0093	<.0001	5.2037	6	0.000902	1830		AKAP2		A-kinase anchor protein 2 (Protein kinase A anchoring protein 2) (PRKA2) (AKAP-2). [Source:Uniprot/SWISSPROT;Acc:Q9Y2D5]	.	9	109.622	0	262.2	ensembl cDNA	ENSG00000157654	BP141517	TC221712	gb:BP141517 /DB_XREF=gi:40390988 /DB_XREF=BP141517 /CLONE=OVR010017A08 /TID=Ssc.1407.3 /CNT=12 /FEA=EST /TIER=ConsEnd /STK=0 /UG=Ssc.1407 /UG_TITLE=Transcribed locus /REP_ORG=S. scrofa	778
779	Ssc.19602.2.S1_at	-1.0221	<.0001	5.1927	9	0.000921	1839	209275_s_at	CLN3	CLN3	CLN3 protein (Battenin) (Batten disease protein). [Source:Uniprot/SWISSPROT;Acc:Q13286]	.	16	28.396	0	1400	ensembl cDNA	ENSG00000188603	CF364631	TC221772	gb:CF364631 /DB_XREF=gi:34166426 /DB_XREF=834622 /TID=Ssc.19602.2 /CNT=7 /FEA=EST /TIER=ConsEnd /STK=0 /UG=Ssc.19602 /UG_TITLE=Transcribed locus, moderately similar to NP_000077.1 ceroid-lipofuscinosis, neuronal 3, juvenile (Batten, Spielmeyer-Vogt disease) (Homo sapiens) /REP_ORG=S. scrofa	779
780	Ssc.15450.1.S1_at	-1.1903	<.0001	5.1881	1	0.000929	1841	1569791_at	STK4		Serine/threonine-protein kinase 4 (EC 2.7.1.37) (STE20-like kinase MST1) (MST-1) (Mammalian STE20-like protein kinase 1) (Serine/threonine-protein kinase Krs-2). [Source:Uniprot/SWISSPROT;Acc:Q13043]	.	20	43.029	0	56	ensembl cDNA	ENSG00000101109	CA779799		gb:CA779799 /DB_XREF=gi:26017772 /DB_XREF=MPL384_1_P09 /CLONE=pSPORT1 /TID=Ssc.15450.1 /CNT=1 /FEA=EST /TIER=ConsEnd /STK=1 /UG=Ssc.15450 /UG_TITLE=Transcribed locus /REP_ORG=S. scrofa	780
781	Ssc.5676.1.S1_at	-1.2479	<.0001	5.1855	9	0.000934	1843		NP_056455		PAI-1 mRNA-binding protein; chromodomain helicase DNA binding protein 3 interacting protein [Homo sapiens]. [Source:RefSeq;Acc:NM_015640]	.	1	67.589	0	305.8	ensembl cDNA	ENSG00000142864	BQ602381	TC205004	gb:BQ602381 /DB_XREF=gi:21549107 /DB_XREF=MI-P-NA-ael-b-02-1-UM.s1 /CLONE=MI-P-NA-ael-b-02-1-UM /TID=Ssc.5676.1 /CNT=6 /FEA=EST /TIER=ConsEnd /STK=0 /UG=Ssc.5676 /UG_TITLE=Transcribed locus /REP_ORG=S. scrofa	781
782	Ssc.5474.1.S1_at	-1.2331	<.0001	5.1648	11	0.00097	1860	200619_at	SF3B2	SF3B2	Splicing factor 3B subunit 2 (Spliceosome associated protein 145) (SAP 145) (SF3b150) (Pre-mRNA splicing factor SF3b 145 kDa subunit). [Source:Uniprot/SWISSPROT;Acc:Q13435]	.	11	65.576	0	3342.7	ensembl cDNA	ENSG00000087365	CB479235	TC220528	gb:CB479235 /DB_XREF=gi:29285621 /DB_XREF=jns47_G02.f /TID=Ssc.5474.1 /CNT=36 /FEA=EST /TIER=Stack /STK=8 /UG=Ssc.5474 /UG_TITLE=Transcribed locus, highly similar to XP_290506.2 splicing factor 3b, subunit 2, 145kDa (Homo sapiens) /REP_ORG=S. scrofa	782
783	Ssc.7604.2.A1_a_at	-1.5263	<.0001	5.1517	11	0.000994	1871	215567_at	C14orf111		Protein C14orf111 (CGI-35). [Source:Uniprot/SWISSPROT;Acc:Q9Y324]	.	14	74.25	0	787.5	ensembl cDNA	ENSG00000119616	BF710547	TC203805	gb:BF710547 /DB_XREF=gi:12010024 /DB_XREF=MI-P-AY1-nre-d-11-0-UI.s1 /CLONE=MI-P-AY1-nre-d-11-0-UI /TID=Ssc.7604.2 /CNT=7 /FEA=EST /TIER=ConsEnd /STK=2 /UG=Ssc.7604 /UG_TITLE=Transcribed locus, highly similar to NP_057046.1 chromosome 14 open reading frame 111 (Homo sapiens) /REP_ORG=S. scrofa	783
784	Ssc.12228.1.A1_at	-1.2406	<.0001	5.1509	11	0.000996	1872	214598_at	CLDN8	CLDN8	Claudin-8 (UNQ779/PRO1573). [Source:Uniprot/SWISSPROT;Acc:P56748]	.	21	30.508	0	581.3	ensembl cDNA	ENSG00000156284	CF795832	TC221769	gb:CF795832 /DB_XREF=gi:37800405 /DB_XREF=892028 /TID=Ssc.12228.1 /CNT=20 /FEA=EST /TIER=Stack /STK=8 /UG=Ssc.12228 /UG_TITLE=Transcribed locus, moderately similar to XP_221709.2 similar to claudin-8 (Rattus norvegicus) /REP_ORG=S. scrofa	784
785	Ssc.2968.1.S1_at	-1.0146	<.0001	5.1486	4	0.000998	1875	205750_at	BPHL		Valacyclovir hydrolase precursor (EC 3.1.-.-) (VACVase) (Biphenyl hydrolase-like protein) (Biphenyl hydrolase-related protein) (Bph-rp) (Breast epithelial mucin-associated antigen) (MCNAA). [Source:Uniprot/SWISSPROT;Acc:Q86WA6]	.	6	3.064	0	583.3	ensembl cDNA	ENSG00000137274	CN159419	TC201564	gb:CN159419 /DB_XREF=gi:46173849 /DB_XREF=948492 /TID=Ssc.2968.1 /CNT=25 /FEA=EST /TIER=Stack /STK=10 /UG=Ssc.2968 /UG_TITLE=Transcribed locus, moderately similar to NP_080788.1 biphenyl hydrolase-like (serine hydrolase, breast epithelial mucin-associated antigen) (Mus musculus) /REP_ORG=S. scrofa	785
786	Ssc.28696.1.S1_at	-1.133	<.0001	5.1431	3	0.00101	1878	217066_s_at	DMPK	DMPK	Myotonin-protein kinase (EC 2.7.1.-) (Myotonic dystrophy protein kinase) (MDPK) (DM-kinase) (DMK) (DMPK) (MT-PK). [Source:Uniprot/SWISSPROT;Acc:Q09013]	.	19	50.966	0	157.1	ensembl cDNA	ENSG00000104936	CO949753	TC204743	gb:CO949753 /DB_XREF=gi:51326698 /DB_XREF=UMC-p8mm4-021-f10 /TID=Ssc.28696.1 /CNT=8 /FEA=EST /TIER=ConsEnd /STK=1 /UG=Ssc.28696 /UG_TITLE=Transcribed locus, moderately similar to NP_115794.1 dystrophia myotonica kinase, B15 (Mus musculus) /REP_ORG=S. scrofa	786
787	Ssc.15267.1.S1_at	-1.0356	<.0001	5.1257	2	0.001044	1892	219566_at	PLEKHF1		apoptosis-inducing protein D; phafin 1 [Homo sapiens]. [Source:RefSeq;Acc:NM_024310]	.	19	34.848	0	123.4	ensembl cDNA	ENSG00000166289	CK462660	TC225570	gb:CK462660 /DB_XREF=gi:40833941 /DB_XREF=933472 /TID=Ssc.15267.1 /CNT=7 /FEA=EST /TIER=ConsEnd /STK=3 /UG=Ssc.15267 /UG_TITLE=Transcribed locus, moderately similar to NP_077724.1 pleckstrin homology domain containing, family F (with FYVE domain) member 1 (Mus musculus) /REP_ORG=S. scrofa	787
788	Ssc.1911.1.A1_at	-1.3619	<.0001	5.1254	9	0.001044	1893	204219_s_at	PSMC1	PSMC1	proteasome 26S ATPase subunit 1; proteasome 26S subunit, ATPase, 1; 26S protease regulatory subunit 4 [Homo sapiens]. [Source:RefSeq;Acc:NM_002802]	.	14	89.793	0	1972.9	ensembl cDNA	ENSG00000100764	CN161455	TC201380	gb:CN161455 /DB_XREF=gi:46175885 /DB_XREF=950749 /TID=Ssc.1911.1 /CNT=19 /FEA=EST /TIER=Stack /STK=12 /UG=Ssc.1911 /UG_TITLE=Transcribed locus, highly similar to NP_002793.2 proteasome (prosome, macropain) 26S subunit, ATPase, 1 (Homo sapiens) /REP_ORG=S. scrofa	788
789	Ssc.20344.1.S1_at	-1.3925	<.0001	5.0926	4	0.001113	1915	209117_at	WBP2		WW domain binding protein 2 (WBP-2). [Source:Uniprot/SWISSPROT;Acc:Q969T9]	.	17	71.353	0	91.68	ensembl cDNA	ENSG00000132471	CA778965		gb:CA778965 /DB_XREF=gi:26016850 /DB_XREF=MPL384_11_J18 /CLONE=pSPORT1 /TID=Ssc.20344.1 /CNT=9 /FEA=EST /TIER=ConsEnd /STK=0 /UG=Ssc.20344 /UG_TITLE=Transcribed locus /REP_ORG=S. scrofa	789
790	Ssc.6742.1.A1_at	-1.5462	<.0001	4.9443	8	0.001494	2007	201339_s_at	SCP2	SCP2	Nonspecific lipid-transfer protein, mitochondrial precursor (NSL-TP) (Sterol carrier protein 2) (SCP-2) (Sterol carrier protein X) (SCP-X) (SCPX). [Source:Uniprot/SWISSPROT;Acc:P22307]	.	1	53.105	0	1251.4	ensembl cDNA	ENSG00000116171	CO991894	TC220033	gb:CO991894 /DB_XREF=gi:51351168 /DB_XREF=UMC-pd6end1-003-g09 /TID=Ssc.6742.1 /CNT=55 /FEA=mRNA /TIER=Stack /STK=15 /LL=397439 /UG_GENE=SCP2 /UG=Ssc.6742 /UG_TITLE=Ovarian sterol carrier protein 2 /REP_ORG=S. scrofa	790
791	Ssc.5407.2.S1_at	1.1054	<.0001	4.9408	11	0.001503	2011		Q9H6L5			.	5	16.526	0	313.7	ensembl cDNA	ENSG00000154153	BX922466	TC226859	gb:BX922466 /DB_XREF=gi:41139314 /DB_XREF=BX922466 /CLONE=scan0010d.e.06 /TID=Ssc.5407.2 /CNT=2 /FEA=EST /TIER=ConsEnd /STK=0 /UG=Ssc.5407 /UG_TITLE=Transcribed locus /REP_ORG=S. scrofa	791
792	Ssc.17910.1.A1_at	-1.0289	<.0001	4.9362	9	0.001516	2016	221253_s_at	TXNDC5		Thioredoxin domain containing protein 5 precursor (Thioredoxin-like protein p46) (Endoplasmic reticulum protein ERp46) (UNQ364/PRO700). [Source:Uniprot/SWISSPROT;Acc:Q8NBS9]	.	6	7.827	0	361.3	ensembl cDNA	ENSG00000188428	CF176064	TC204542	gb:CF176064 /DB_XREF=gi:33287840 /DB_XREF=800092 /TID=Ssc.17910.1 /CNT=6 /FEA=EST /TIER=Stack /STK=6 /UG=Ssc.17910 /UG_TITLE=Transcribed locus /REP_ORG=S. scrofa	792
793	Ssc.19458.1.S1_at	1.2255	<.0001	4.9342	10	0.001519	2018		Q8TAB9	LOC91689		.	22	40.8	0	329.6	ensembl cDNA	ENSG00000183172	BX914469	TC221200	gb:BX914469 /DB_XREF=gi:41131248 /DB_XREF=BX914469 /CLONE=scan0001f.f.16 /TID=Ssc.19458.1 /CNT=20 /FEA=EST /TIER=Stack /STK=10 /UG=Ssc.19458 /UG_TITLE=Transcribed locus, moderately similar to NP_201575.2 hypothetical gene supported by AL449243 (Homo sapiens) /REP_ORG=S. scrofa	793
794	Ssc.13207.1.A1_at	-1.0087	<.0001	4.9288	10	0.001534	2026	1559862_at	COPA	COPA	Coatomer alpha subunit (Alpha-coat protein) (Alpha-COP) (HEPCOP) (HEP- COP) [Contains: Xenin (Xenopsin-related peptide); Proxenin]. [Source:Uniprot/SWISSPROT;Acc:P53621]	.	1	157.072	0	1074.9	ensembl cDNA	ENSG00000122218	CK459946	TC202649	gb:CK459946 /DB_XREF=gi:40831227 /DB_XREF=930187 /TID=Ssc.13207.1 /CNT=15 /FEA=EST /TIER=ConsEnd /STK=0 /UG=Ssc.13207 /UG_TITLE=Transcribed locus, highly similar to NP_004362.1 coatomer protein complex, subunit alpha (Homo sapiens) /REP_ORG=S. scrofa	794
795	Ssc.10917.2.A1_at	1.2572	<.0001	4.901	2	0.001616	2051	218197_s_at	OXR1		oxidation resistance 1 [Homo sapiens]. [Source:RefSeq;Acc:NM_181354]	.	8	107.7	0	139.3	ensembl cDNA	ENSG00000164830	BQ600854	TC225195	gb:BQ600854 /DB_XREF=gi:21547580 /DB_XREF=MI-P-E7-ahs-h-02-1-UM.s1 /CLONE=MI-P-E7-ahs-h-02-1-UM /TID=Ssc.10917.2 /CNT=4 /FEA=EST /TIER=ConsEnd /STK=0 /UG=Ssc.10917 /UG_TITLE=Transcribed locus /REP_ORG=S. scrofa	795
796	Ssc.16645.1.S1_at	1.3413	<.0001	4.8737	4	0.001699	2077	211986_at	AHNAK		Neuroblast differentiation associated protein AHNAK (Desmoyokin) (Fragments). [Source:Uniprot/SWISSPROT;Acc:Q09666]	.	11	62.041	0	206.7	ensembl genome	ENSG00000124942	BE032553	TC203104	gb:BE032553 /DB_XREF=gi:8327562 /DB_XREF=131954 /TID=Ssc.16645.1 /CNT=11 /FEA=EST /TIER=ConsEnd /STK=0 /UG=Ssc.16645 /UG_TITLE=Transcribed locus /REP_ORG=S. scrofa	796
797	Ssc.28305.1.A1_at	-1.0533	<.0001	4.8322	8	0.001842	2108	1554690_a_at	TACC1		Transforming acidic coiled-coil-containing protein 1. [Source:Uniprot/SWISSPROT;Acc:O75410]	.	8	38.734	0	93.66	ensembl cDNA	ENSG00000147526	CN025137	TC210958	gb:CN025137 /DB_XREF=gi:48719673 /DB_XREF=UMC-p4civp1-003-h04 /TID=Ssc.28305.1 /CNT=3 /FEA=EST /TIER=ConsEnd /STK=3 /UG=Ssc.28305 /UG_TITLE=Transcribed locus /REP_ORG=S. scrofa	797
798	Ssc.9081.1.S1_at	-1.2934	<.0001	4.8319	8	0.001842	2109	206419_at	RORC		Nuclear receptor ROR-gamma (Nuclear receptor RZR-gamma). [Source:Uniprot/SWISSPROT;Acc:P51449]	.	1	148.592	0.12	44.1	ensembl genome	ENSG00000143365	CN159150	TC222237	gb:CN159150 /DB_XREF=gi:46173580 /DB_XREF=948187 /TID=Ssc.9081.1 /CNT=15 /FEA=EST /TIER=Stack /STK=6 /UG=Ssc.9081 /UG_TITLE=Transcribed locus /REP_ORG=S. scrofa	798
799	Ssc.7141.1.A1_at	1.0863	<.0001	4.7695	11	0.002091	2144	201445_at	CNN3		Calponin, acidic isoform (Calponin 3). [Source:Uniprot/SWISSPROT;Acc:Q15417]	.	1	95.075	0.00001	56	ensembl genome	ENSG00000117519	BF702664		gb:BF702664 /DB_XREF=gi:11988072 /DB_XREF=MI-P-E3-aam-a-04-1-UM.s1 /CLONE=MI-P-E3-aam-a-04-1-UM /TID=Ssc.7141.1 /CNT=1 /FEA=EST /TIER=ConsEnd /STK=1 /UG=Ssc.7141 /UG_TITLE=Transcribed locus /REP_ORG=S. scrofa	799
800	Ssc.7352.1.S1_at	-1.3123	<.0001	4.7172	5	0.002323	2178	207717_s_at	PKP2		Plakophilin 2. [Source:Uniprot/SWISSPROT;Acc:Q99959]	.	12	32.835	0	337.5	ensembl cDNA	ENSG00000057294	BF703729	TC222020	gb:BF703729 /DB_XREF=gi:11989137 /DB_XREF=MI-P-E4-abq-a-07-1-UM.s1 /CLONE=MI-P-E4-abq-a-07-1-UM /TID=Ssc.7352.1 /CNT=2 /FEA=EST /TIER=ConsEnd /STK=0 /UG=Ssc.7352 /UG_TITLE=Transcribed locus /REP_ORG=S. scrofa	800
801	Ssc.7604.2.A1_a_at	-1.4322	<.0001	4.7114	10	0.00235	2182	215567_at	C14orf111		Protein C14orf111 (CGI-35). [Source:Uniprot/SWISSPROT;Acc:Q9Y324]	.	14	74.25	0	787.5	ensembl cDNA	ENSG00000119616	BF710547	TC203805	gb:BF710547 /DB_XREF=gi:12010024 /DB_XREF=MI-P-AY1-nre-d-11-0-UI.s1 /CLONE=MI-P-AY1-nre-d-11-0-UI /TID=Ssc.7604.2 /CNT=7 /FEA=EST /TIER=ConsEnd /STK=2 /UG=Ssc.7604 /UG_TITLE=Transcribed locus, highly similar to NP_057046.1 chromosome 14 open reading frame 111 (Homo sapiens) /REP_ORG=S. scrofa	801
802	Ssc.16835.1.S1_at	-1.1332	<.0001	4.6401	3	0.002698	2240	201405_s_at	COPS6	COPS6	COP9 signalosome subunit 6; H_NH0506M12.12; COP9 subunit 6; MOV34 homolog, 34 kD [Homo sapiens]. [Source:RefSeq;Acc:NM_006833]	.	7	99.331	0	1356.4	ensembl cDNA	ENSG00000168090	CN163029	TC201130	gb:CN163029 /DB_XREF=gi:46177459 /DB_XREF=952487 /TID=Ssc.16835.1 /CNT=36 /FEA=EST /TIER=Stack /STK=8 /UG=Ssc.16835 /UG_TITLE=Transcribed locus, highly similar to NP_036132.1 COP9 (constitutive photomorphogenic) homolog, subunit 6 (Arabidopsis thaliana) (Mus musculus) /REP_ORG=S. scrofa	802
803	Ssc.30628.1.S1_at	-1.1206	<.0001	4.5878	5	0.002991	2279	221142_s_at	PECR		peroxisomal trans-2-enoyl-CoA reductase; peroxisomal trans 2-enoyl CoA reductase; putative short chain alcohol dehydrogenase [Homo sapiens]. [Source:RefSeq;Acc:NM_018441]	.	2	216.729	1.4	38.16	ensembl genome	ENSG00000115425	CO991625	TC217411	gb:CO991625 /DB_XREF=gi:51350899 /DB_XREF=UMC-pd3ov4-003-f02 /TID=Ssc.30628.1 /CNT=2 /FEA=EST /TIER=ConsEnd /STK=1 /UG=Ssc.30628 /UG_TITLE=Transcribed locus /REP_ORG=S. scrofa	803
804	Ssc.10088.1.A1_at	-1.1139	<.0001	4.5764	10	0.003053	2292		Q7Z3D4		PREDICTED: hypothetical protein LOC116068 [Source:RefSeq_peptide;Acc:XP_371760]	.	5	89.847	0	165	ensembl cDNA	ENSG00000176018	BI399805	TC209155	gb:BI399805 /DB_XREF=gi:15178866 /DB_XREF=MI-P-AY1-nrs-g-09-0-UI.s1 /CLONE=MI-P-AY1-nrs-g-09-0-UI /TID=Ssc.10088.1 /CNT=2 /FEA=EST /TIER=ConsEnd /STK=0 /UG=Ssc.10088 /UG_TITLE=Transcribed locus /REP_ORG=S. scrofa	804
805	Ssc.13442.1.S1_at	-1.4742	<.0001	4.5628	8	0.003137	2301	1553694_a_at	PIK3C2A		phosphoinositide-3-kinase, class 2, alpha polypeptide; PI3K-C2alpha; C2-containing phosphatidylinositol kinase [Homo sapiens]. [Source:RefSeq;Acc:NM_002645]	.	11	17.065	0	143.2	ensembl cDNA	ENSG00000011405	AJ659028	TC207142	gb:AJ659028 /DB_XREF=gi:49343097 /DB_XREF=AJ659028 /CLONE=C0005215_I08 /TID=Ssc.13442.1 /CNT=5 /FEA=EST /TIER=ConsEnd /STK=0 /UG=Ssc.13442 /UG_TITLE=Transcribed locus /REP_ORG=S. scrofa	805
806	Ssc.23501.1.S1_s_at	1.2571	<.0001	4.5493	4	0.003217	2315				34 kDa protein [Source:IPI;Acc:IPI00413096]	.	11	67.247	0.00001	59.96	ensembl genome	ENSG00000187784	AF038599.1		gb:AF038599.1 /DB_XREF=gi:3133300 /TID=Ssc.23501.1 /CNT=1 /FEA=mRNA /TIER=ConsEnd /STK=0 /UG=Ssc.23501 /DEF=Sus scrofa porcine endogenous retrovirus Tsukuba-1 mRNA, complete sequence. /PROD=gag protein /REP_ORG=S. scrofa	806
807	Ssc.235.3.S1_a_at	-1.0486	<.0001	4.5352	2	0.003304	2328	1564010_at	CAST	CAST_2	Calpain inhibitor (Calpastatin) (Sperm BS-17 component). [Source:Uniprot/SWISSPROT;Acc:P20810]	.	5	96.037	0	321.6	ensembl cDNA	ENSG00000153113	AJ583408.1		gb:AJ583408.1 /DB_XREF=gi:34915768 /TID=Ssc.235.3 /CNT=1 /FEA=mRNA /TIER=ConsEnd /STK=0 /LL=397135 /UG_GENE=CAST /UG=Ssc.235 /UG_TITLE=Heart calpastatin mRNA /DEF=Sus scrofa partial mRNA for calpastatin type 2 (CAST gene). /REP_ORG=S. scrofa	807
808	Ssc.14043.1.A1_at	-1.0447	<.0001	4.5143	6	0.003443	2345		Q7Z6C6			.	1	201.929	0.028	44.1	ensembl genome	ENSG00000133069	BQ601898	TC232454	gb:BQ601898 /DB_XREF=gi:21548624 /DB_XREF=MI-P-HO-afz-g-02-1-UM.s1 /CLONE=MI-P-HO-afz-g-02-1-UM /TID=Ssc.14043.1 /CNT=2 /FEA=EST /TIER=ConsEnd /STK=1 /UG=Ssc.14043 /UG_TITLE=Transcribed locus /REP_ORG=S. scrofa	808
809	Ssc.12492.1.A1_at	1.2005	<.0001	4.5094	11	0.003478	2347	212797_at	SORT1	SORT1	Sortilin precursor (Glycoprotein 95) (Gp95) (Neurotensin receptor 3) (NT3) (100 kDa NT receptor). [Source:Uniprot/SWISSPROT;Acc:Q99523]	.	1	109.568	0	676.5	ensembl cDNA	ENSG00000134243	CN167016	TC220691	gb:CN167016 /DB_XREF=gi:46181446 /DB_XREF=999108 /TID=Ssc.12492.1 /CNT=7 /FEA=EST /TIER=ConsEnd /STK=4 /UG=Ssc.12492 /UG_TITLE=Transcribed locus, highly similar to NP_002950.3 sortilin 1 (Homo sapiens) /REP_ORG=S. scrofa	809
810	Ssc.13780.5.S1_x_at	1.212	<.0001	4.4285	9	0.004078	2412	208729_x_at	HLA-B	HLA-E		.	6	31.43	0	728	ensembl cDNA	ENSG00000198638	AY247775.1		gb:AY247775.1 /DB_XREF=gi:29027458 /GEN=SLA-2 /TID=Ssc.13780.5 /CNT=153 /FEA=FLmRNA /TIER=FL /STK=1 /UG=Ssc.13780 /DEF=Sus scrofa MHC class I antigen (SLA-2) mRNA, SLA-2*LW2 allele, complete cds. /PROD=MHC class I antigen /FL=gb:AF014001.1 gb:AY247775.1 /REP_ORG=S. scrofa	810
811	Ssc.9954.1.S1_at	1.1931	<.0001	4.4099	2	0.00422	2433	202666_s_at	ACTL6A	ACTL6A	Actin-like protein 6A (53 kDa BRG1-associated factor A) (Actin-related protein Baf53a) (ArpNbeta). [Source:Uniprot/SWISSPROT;Acc:O96019]	.	3	180.763	0	2391.2	ensembl cDNA	ENSG00000136518	CN166388	TC220916	gb:CN166388 /DB_XREF=gi:46180818 /DB_XREF=997660 /TID=Ssc.9954.1 /CNT=17 /FEA=EST /TIER=Stack /STK=7 /UG=Ssc.9954 /UG_TITLE=Transcribed locus, highly similar to NP_817126.1 actin-like 6A (Homo sapiens) /REP_ORG=S. scrofa	811
812	Ssc.12870.1.A1_at	-1.1145	<.0001	4.369	4	0.004552	2478		Q5T1J9			.	1	197.44	0.00014	52.03	ensembl genome	ENSG00000118200	BI403997		gb:BI403997 /DB_XREF=gi:15183150 /DB_XREF=MI-P-CP1-nwv-b-10-0-UI.s1 /CLONE=MI-P-CP1-nwv-b-10-0-UI /TID=Ssc.12870.1 /CNT=1 /FEA=EST /TIER=ConsEnd /STK=0 /UG=Ssc.12870 /UG_TITLE=Transcribed locus /REP_ORG=S. scrofa	812
813	Ssc.24138.1.A1_at	-1.0338	<.0001	4.3618	4	0.004619	2483	230243_at	RG9MTD2		RNA (guanine-9-) methyltransferase domain containing 2 [Homo sapiens]. [Source:RefSeq;Acc:NM_152292]	.	4	100.825	0	54.02	ensembl cDNA	ENSG00000145331	CK454932	TC209130	gb:CK454932 /DB_XREF=gi:40802146 /DB_XREF=915457 /TID=Ssc.24138.1 /CNT=3 /FEA=EST /TIER=ConsEnd /STK=2 /UG=Ssc.24138 /UG_TITLE=Transcribed locus /REP_ORG=S. scrofa	813
814	Ssc.13780.6.S1_x_at	-1.1835	<.0001	4.3337	4	0.004884	2505	208729_x_at	HLA-B	HLA-E		.	6	31.43	0	700.3	ensembl cDNA	ENSG00000198638	AF464013.1		gb:AF464013.1 /DB_XREF=gi:20378719 /GEN=SLA-1 /TID=Ssc.13780.6 /CNT=54 /FEA=FLmRNA /TIER=FL /STK=1 /UG=Ssc.13780 /DEF=Sus scrofa MHC class I antigen (SLA-1) mRNA, SLA-1*z allele, complete cds. /PROD=MHC class I antigen /FL=gb:AF464013.1 /REP_ORG=S. scrofa	814
815	Ssc.24899.1.S1_at	1.0066	<.0001	4.3268	11	0.004937	2517	1555468_at	NRP2		Neuropilin-2 precursor (Vascular endothelial cell growth factor 165 receptor 2). [Source:Uniprot/SWISSPROT;Acc:O60462]	.	2	206.372	0	515.9	ensembl cDNA	ENSG00000118257	CK466196	TC225109	gb:CK466196 /DB_XREF=gi:40837473 /DB_XREF=937377 /TID=Ssc.24899.1 /CNT=8 /FEA=EST /TIER=ConsEnd /STK=1 /UG=Ssc.24899 /UG_TITLE=Transcribed locus /REP_ORG=S. scrofa	815
816	Ssc.1911.1.A1_at	-1.1998	<.0001	4.2834	10	0.005343	2571	204219_s_at	PSMC1	PSMC1	proteasome 26S ATPase subunit 1; proteasome 26S subunit, ATPase, 1; 26S protease regulatory subunit 4 [Homo sapiens]. [Source:RefSeq;Acc:NM_002802]	.	14	89.793	0	1972.9	ensembl cDNA	ENSG00000100764	CN161455	TC201380	gb:CN161455 /DB_XREF=gi:46175885 /DB_XREF=950749 /TID=Ssc.1911.1 /CNT=19 /FEA=EST /TIER=Stack /STK=12 /UG=Ssc.1911 /UG_TITLE=Transcribed locus, highly similar to NP_002793.2 proteasome (prosome, macropain) 26S subunit, ATPase, 1 (Homo sapiens) /REP_ORG=S. scrofa	816
817	Ssc.2598.1.S1_at	-1.1932	<.0001	4.2782	3	0.005393	2578	202997_s_at	LOXL2	LOXL2	Lysyl oxidase homolog 2 precursor (EC 1.4.3.-) (Lysyl oxidase-like protein 2) (Lysyl oxidase related protein 2) (Lysyl oxidase-related protein WS9-14). [Source:Uniprot/SWISSPROT;Acc:Q9Y4K0]	.	8	23.211	0	513.9	ensembl cDNA	ENSG00000134013	CN160419	TC204194	gb:CN160419 /DB_XREF=gi:46174849 /DB_XREF=949599 /TID=Ssc.2598.1 /CNT=9 /FEA=EST /TIER=ConsEnd /STK=4 /UG=Ssc.2598 /UG_TITLE=Transcribed locus, highly similar to NP_002309.1 lysyl oxidase-like 2 (Homo sapiens) /REP_ORG=S. scrofa	817
818	Ssc.23501.1.S1_s_at	1.201	<.0001	4.2619	2	0.005556	2598				34 kDa protein [Source:IPI;Acc:IPI00413096]	.	11	67.247	0.00001	59.96	ensembl genome	ENSG00000187784	AF038599.1		gb:AF038599.1 /DB_XREF=gi:3133300 /TID=Ssc.23501.1 /CNT=1 /FEA=mRNA /TIER=ConsEnd /STK=0 /UG=Ssc.23501 /DEF=Sus scrofa porcine endogenous retrovirus Tsukuba-1 mRNA, complete sequence. /PROD=gag protein /REP_ORG=S. scrofa	818
819	Ssc.21139.1.S1_at	-1.1911	<.0001	4.2484	6	0.005679	2622	213317_at	CLIC5		Chloride intracellular channel protein 5. [Source:Uniprot/SWISSPROT;Acc:Q9NZA1]	.	6	45.977	0	81.77	ensembl cDNA	ENSG00000112782	BP439390	TC202942	gb:BP439390 /DB_XREF=gi:40429457 /DB_XREF=BP439390 /CLONE=LNG010032G06 /TID=Ssc.21139.1 /CNT=10 /FEA=EST /TIER=ConsEnd /STK=0 /UG=Ssc.21139 /UG_TITLE=Transcribed locus /REP_ORG=S. scrofa	819
820	Ssc.29524.1.S1_at	-1.9064	<.0001	4.0671	2	0.008039	2812	1555339_at	RAP1A		RAP1A, member of RAS oncogene family; RAS-related protein RAP1A [Homo sapiens]. [Source:RefSeq;Acc:NM_002884]	.	1	111.797	0.333	40.14	ensembl genome	ENSG00000116473	CO941409	TC209634	gb:CO941409 /DB_XREF=gi:51308172 /DB_XREF=UMC-peov3-004-f08 /TID=Ssc.29524.1 /CNT=3 /FEA=EST /TIER=ConsEnd /STK=1 /UG=Ssc.29524 /UG_TITLE=Transcribed locus /REP_ORG=S. scrofa	820
821	Ssc.22037.1.S1_at	-1.1694	<.0001	4.0388	5	0.008497	2839		LAM5_HUMAN	LAPTM5	Lysosomal-associated multitransmembrane protein (Retinoic acid- inducible E3 protein) (HA1520). [Source:Uniprot/SWISSPROT;Acc:Q13571]	.	1	30.874	0	615	ensembl cDNA	ENSG00000162511	CN160898	TC201609	gb:CN160898 /DB_XREF=gi:46175328 /DB_XREF=950133 /TID=Ssc.22037.1 /CNT=13 /FEA=EST /TIER=ConsEnd /STK=1 /UG=Ssc.22037 /UG_TITLE=Transcribed locus, moderately similar to NP_006753.1 Lysosomal-associated multispanning membrane protein-5 (Homo sapiens) /REP_ORG=S. scrofa	821
822	Ssc.3850.1.S1_at	-1.0012	<.0001	4.0238	11	0.008733	2860	204239_s_at	NNAT	NNAT	Neuronatin. [Source:Uniprot/SWISSPROT;Acc:Q16517]	1	20	35.583	0	621	ensembl cDNA	ENSG00000053438	CK466245	TC220311	gb:CK466245 /DB_XREF=gi:40837522 /DB_XREF=937433 /TID=Ssc.3850.1 /CNT=30 /FEA=EST /TIER=Stack /STK=7 /UG=Ssc.3850 /UG_TITLE=Transcribed locus, highly similar to NP_005377.1 neuronatin (Homo sapiens) /REP_ORG=S. scrofa	822
823	Ssc.3627.1.A1_at	-1.2033	<.0001	4.0161	5	0.008854	2871		Q7RTP2			.	3	113.353	0.025	46.09	ensembl genome	ENSG00000172139	CF362456	TC202900	gb:CF362456 /DB_XREF=gi:34162139 /DB_XREF=829736 /TID=Ssc.3627.1 /CNT=11 /FEA=EST /TIER=Stack /STK=6 /UG=Ssc.3627 /UG_TITLE=Transcribed locus /REP_ORG=S. scrofa	823
824	Ssc.26067.1.S1_at	1.2639	<.0001	4.0024	9	0.009085	2888	201578_at	PODXL		Podocalyxin-like protein 1 precursor. [Source:Uniprot/SWISSPROT;Acc:O00592]	.	7	130.642	0	161.1	ensembl cDNA	ENSG00000128567	AW346456	TC206862	gb:AW346456 /DB_XREF=gi:6844166 /DB_XREF=28098 /TID=Ssc.26067.1 /CNT=6 /FEA=EST /TIER=ConsEnd /STK=1 /UG=Ssc.26067 /UG_TITLE=Transcribed locus /REP_ORG=S. scrofa	824
825	Ssc.25850.1.A1_at	-1.0496	0.0001	3.9621	5	0.009798	2938		TEBP_HUMAN		Telomerase-binding protein p23 (Hsp90 co-chaperone) (Progesterone receptor complex p23). [Source:Uniprot/SWISSPROT;Acc:Q15185]	.	12	55.343	0	387.1	ensembl cDNA	ENSG00000110958	BM659769	TC212885	gb:BM659769 /DB_XREF=gi:18962686 /DB_XREF=IKU602769053.R1 /TID=Ssc.25850.1 /CNT=2 /FEA=EST /TIER=ConsEnd /STK=0 /UG=Ssc.25850 /UG_TITLE=Transcribed locus /REP_ORG=S. scrofa	825
826	Ssc.3550.1.S1_at	-1.2606	0.0001	3.9587	8	0.009862	2941	209386_at	TM4SF1	TM4SF1	Transmembrane 4 superfamily member 1 (Tumor-associated antigen L6) (Membrane component, surface marker 1) (M3S1). [Source:Uniprot/SWISSPROT;Acc:P30408]	.	3	150.57	0	759.7	ensembl cDNA	ENSG00000169908	BQ600694	TC222512	gb:BQ600694 /DB_XREF=gi:21547420 /DB_XREF=MI-P-E7-aha-c-08-1-UM.s1 /CLONE=MI-P-E7-aha-c-08-1-UM /TID=Ssc.3550.1 /CNT=17 /FEA=EST /TIER=ConsEnd /STK=4 /UG=Ssc.3550 /UG_TITLE=Transcribed locus, highly similar to NP_055035.1 transmembrane 4 superfamily member 1 (Homo sapiens) /REP_ORG=S. scrofa	826
827	Ssc.6920.1.S1_at	-1.1377	0.0001	3.9383	11	0.010235	2971		NP_061141	SMAP-1	smooth muscle cell associated protein-1 [Homo sapiens]. [Source:RefSeq;Acc:NM_017979]	.	15	89.274	0	1205.8	ensembl cDNA	ENSG00000140553	BI181623	TC202055	gb:BI181623 /DB_XREF=gi:14656032 /DB_XREF=UNL-P-FN-av-b-02-0-UNL.s1 /CLONE=UNL-P-FN-av-b-02-0-UNL /TID=Ssc.6920.1 /CNT=21 /FEA=EST /TIER=Stack /STK=10 /UG=Ssc.6920 /UG_TITLE=Transcribed locus, highly similar to NP_061141.2 smooth muscle cell associated protein-1 (Homo sapiens) /REP_ORG=S. scrofa	827
828	Ssc.17620.1.S1_at	-1.0633	0.0002	3.786	11	0.013565	3183	200694_s_at	DDX24	DDX24	ATP-dependent RNA helicase DDX24 (DEAD-box protein 24). [Source:Uniprot/SWISSPROT;Acc:Q9GZR7]	.	14	93.587	0	1588.4	ensembl cDNA	ENSG00000089737	CN157771	TC222013	gb:CN157771 /DB_XREF=gi:46172201 /DB_XREF=946500 /TID=Ssc.17620.1 /CNT=17 /FEA=EST /TIER=Stack /STK=7 /UG=Ssc.17620 /UG_TITLE=Transcribed locus, highly similar to NP_065147.1 DEAD (Asp-Glu-Ala-Asp) box polypeptide 24 (Homo sapiens) /REP_ORG=S. scrofa	828
829	Ssc.15588.1.S2_at	1.9593	0.0002	3.752	7	0.014431	3236	210095_s_at	IGFBP3	IGFBP3	Insulin-like growth factor binding protein 3 precursor (IGFBP-3) (IBP- 3) (IGF-binding protein 3). [Source:Uniprot/SWISSPROT;Acc:P17936]	.	7	45.725	0	113.5	ensembl cDNA	ENSG00000146674	AJ657291	TC201563	gb:AJ657291 /DB_XREF=gi:49341323 /DB_XREF=AJ657291 /CLONE=C0005196_L05 /TID=Ssc.15588.1 /CNT=40 /FEA=FLmRNA /TIER=ConsEnd /STK=0 /LL=397321 /UG_GENE=IGFBP3 /UG=Ssc.15588 /UG_TITLE=Insulin-like growth factor-binding protein 3 /FL=gb:AF085482.1 /REP_ORG=S. scrofa	829
830	Ssc.29818.1.A1_at	-1.0508	0.0002	3.6957	9	0.016028	3317		Q8NBF6			.	7	32.308	0	371.2	ensembl genome	ENSG00000105778	CO946726	TC227471	gb:CO946726 /DB_XREF=gi:51313485 /DB_XREF=UMC-p6mm3-010-a01 /TID=Ssc.29818.1 /CNT=4 /FEA=EST /TIER=ConsEnd /STK=2 /UG=Ssc.29818 /UG_TITLE=Transcribed locus /REP_ORG=S. scrofa	830
831	Ssc.5738.1.A1_at	-1.0445	0.0002	3.6832	1	0.016417	3333	215271_at	TNN	TNN	Tenascin N precursor. [Source:Uniprot/SWISSPROT;Acc:Q9UQP3]	.	1	171.769	0	242.3	ensembl cDNA	ENSG00000120332	BI182108	TC229924	gb:BI182108 /DB_XREF=gi:14656517 /DB_XREF=UNL-P-FN-bd-d-09-0-UNL.s1 /CLONE=UNL-P-FN-bd-d-09-0-UNL /TID=Ssc.5738.1 /CNT=1 /FEA=EST /TIER=ConsEnd /STK=1 /UG=Ssc.5738 /UG_TITLE=Transcribed locus, moderately similar to XP_040527.5 tenascin N (Homo sapiens) /REP_ORG=S. scrofa	831
832	Ssc.7438.1.A1_at	-1.4753	0.0002	3.6821	7	0.016438	3337	1569121_at	SLC25A24		solute carrier family 25 member 24 isoform 1; calcium-binding transporter; mitochondrial ATP-Mg/Pi transporter; short calcium-binding mitochondrial carrier 1 [Homo sapiens]. [Source:RefSeq;Acc:NM_013386]	.	1	108.389	0	167	ensembl cDNA	ENSG00000085491	CN161247	TC222989	gb:CN161247 /DB_XREF=gi:46175677 /DB_XREF=950524 /TID=Ssc.7438.1 /CNT=14 /FEA=EST /TIER=Stack /STK=8 /UG=Ssc.7438 /UG_TITLE=Transcribed locus /REP_ORG=S. scrofa	832
833	Ssc.24904.1.S1_at	-1.0008	0.0002	3.6798	2	0.016493	3342	219110_at	NOLA1	NOLA1	Nucleolar protein family A member 1 (snoRNP protein GAR1) (H/ACA ribonucleoprotein GAR1). [Source:Uniprot/SWISSPROT;Acc:Q9NY12]	.	4	111.094	0	718.1	ensembl cDNA	ENSG00000109534	CK463284	TC223916	gb:CK463284 /DB_XREF=gi:40834565 /DB_XREF=934176 /TID=Ssc.24904.1 /CNT=10 /FEA=EST /TIER=ConsEnd /STK=0 /UG=Ssc.24904 /UG_TITLE=Transcribed locus, highly similar to NP_061856.1 nucleolar protein family A, member 1 (HACA small nucleolar RNPs) (Homo sapiens) /REP_ORG=S. scrofa	833
834	Ssc.13442.1.S1_at	-1.2587	0.0002	3.6322	2	0.018021	3414	1553694_a_at	PIK3C2A		phosphoinositide-3-kinase, class 2, alpha polypeptide; PI3K-C2alpha; C2-containing phosphatidylinositol kinase [Homo sapiens]. [Source:RefSeq;Acc:NM_002645]	.	11	17.065	0	143.2	ensembl cDNA	ENSG00000011405	AJ659028	TC207142	gb:AJ659028 /DB_XREF=gi:49343097 /DB_XREF=AJ659028 /CLONE=C0005215_I08 /TID=Ssc.13442.1 /CNT=5 /FEA=EST /TIER=ConsEnd /STK=0 /UG=Ssc.13442 /UG_TITLE=Transcribed locus /REP_ORG=S. scrofa	834
835	Ssc.4435.1.S1_at	1.2393	0.0002	3.6196	1	0.018431	3436	1561508_at	MRPL38	MRPL38	mitochondrial ribosomal protein L38 [Homo sapiens]. [Source:RefSeq;Acc:NM_032478]	.	17	71.406	0	1176	ensembl cDNA	ENSG00000188878	CK454534	TC221530	gb:CK454534 /DB_XREF=gi:40801748 /DB_XREF=915023 /TID=Ssc.4435.1 /CNT=20 /FEA=EST /TIER=ConsEnd /STK=5 /UG=Ssc.4435 /UG_TITLE=Transcribed locus, moderately similar to NP_115867.1 mitochondrial ribosomal protein L38 (Homo sapiens) /REP_ORG=S. scrofa	835
836	Ssc.24236.1.S1_at	-1.1878	0.0003	3.5981	10	0.019115	3482	214885_at	MYST1	MYST1	MYST histone acetyltransferase 1; histone acetyltransferase MYST1 [Homo sapiens]. [Source:RefSeq;Acc:NM_032188]	.	16	31.036	0	2004.7	ensembl cDNA	ENSG00000103510	CO944150	TC201292	gb:CO944150 /DB_XREF=gi:51310909 /DB_XREF=UMC-p4mm2-001-a03 /TID=Ssc.24236.1 /CNT=33 /FEA=EST /TIER=ConsEnd /STK=1 /UG=Ssc.24236 /UG_TITLE=Transcribed locus, highly similar to NP_080646.1 MYST histone acetyltransferase 1 (Mus musculus) /REP_ORG=S. scrofa	836
837	Ssc.2143.1.S1_at	-1.0931	0.0003	3.5456	2	0.021079	3563		Q8NB62		PREDICTED: hypothetical protein XP_497042 [Source:RefSeq_peptide;Acc:XP_497042]	.	9	44.381	0.00003	52.03	ensembl cDNA	ENSG00000183812	BF441460	TC222009	gb:BF441460 /DB_XREF=gi:11501624 /DB_XREF=257849 /TID=Ssc.2143.1 /CNT=20 /FEA=EST /TIER=ConsEnd /STK=0 /UG=Ssc.2143 /UG_TITLE=Transcribed locus /REP_ORG=S. scrofa	837
838	Ssc.15882.1.S1_at	-1.1356	0.0003	3.5398	11	0.021305	3573	1555262_a_at	BAIAP1		BAI1-associated protein 1; WW domain-containing protein 3; atrophin-1 interacting protein 3 [Homo sapiens]. [Source:RefSeq;Acc:NM_004742]	.	3	65.317	0.142	42.12	ensembl genome	ENSG00000151276	AY034476.1		gb:AY034476.1 /DB_XREF=gi:14334399 /TID=Ssc.15882.1 /CNT=1 /FEA=mRNA /TIER=ConsEnd /STK=0 /UG=Ssc.15882 /UG_TITLE=Embryonic proteinase inhibitor-2 (EPI2) /DEF=Sus scrofa embryonic proteinase inhibitor-2 (EPI2) mRNA, partial cds. /REP_ORG=S. scrofa	838
839	Ssc.1764.1.A1_at	-1.3887	0.0003	3.5255	9	0.02185	3600	204969_s_at	RDX		Radixin. [Source:Uniprot/SWISSPROT;Acc:P35241]	.	11	109.605	0	387.1	ensembl cDNA	ENSG00000137710	BQ605107	TC220945	gb:BQ605107 /DB_XREF=gi:21551833 /DB_XREF=MI-P-CP1-nzd-n-06-0-UI.s1 /CLONE=MI-P-CP1-nzd-n-06-0-UI /TID=Ssc.1764.1 /CNT=8 /FEA=EST /TIER=Stack /STK=8 /UG=Ssc.1764 /UG_TITLE=Transcribed locus /REP_ORG=S. scrofa	839
840	Ssc.8331.1.S1_at	1.0536	0.0003	3.5049	4	0.022656	3641	1555960_at	HINT1		Histidine triad nucleotide-binding protein 1 (Adenosine 5'- monophosphoramidase) (Protein kinase C inhibitor 1) (Protein kinase C- interacting protein 1) (PKCI-1). [Source:Uniprot/SWISSPROT;Acc:P49773]	.	5	130.523	0.05	44.1	ensembl genome	ENSG00000169567	BF713029	TC234058	gb:BF713029 /DB_XREF=gi:12012504 /DB_XREF=MI-P-H3-adm-a-01-1-UM.s1 /CLONE=MI-P-H3-adm-a-01-1-UM /TID=Ssc.8331.1 /CNT=2 /FEA=EST /TIER=ConsEnd /STK=0 /UG=Ssc.8331 /UG_TITLE=Transcribed locus /REP_ORG=S. scrofa	840
[truncated: 18 more rows]
